# Supplementary material for: Taxonomical composition and functional analysis of biofilms sampled from a nuclear storage pool
Source: Front Microbiol. 2023 Apr 13;14:1148976. doi: 10.3389/fmicb.2023.1148976 (PMC10133526; doi:10.3389/fmicb.2023.1148976)
Supplement: Supplementary file 1 [file Table_1.XLSX]

## Sheet: Table S1
Table S1. List of Peptide-to-Spectum Matches (PSMs), associated peptides and proteins.
Mascot version 2.61
Databases	1: subNCBInr1 (498,167 sequences; 163,630,882 residues)
	2: contaminants 20170522 (245 sequences; 127,304 residues)
Mascot pvalue = 0.002612	corresponding to a FDR of 0.01 on a merge mgf on the same databases
Retained PSMs have an expect value below the p-value, and an ionscore within 98% of the rank 1 ionscore for the MS/MS query
Sample	Sample(s) code(s)	.DAT file	MS/MS query (mascot)	MS/MS Scan (raw)	m/z observed	Charge	RT (s)	Rank	Peptide sequence	Modifications	IonScore threshold	IonScore	Expect	Matching proteins
BNW	Q20592_QEx2_Pos_Id97	F404881	13	13040	351.231	2	2037	1	LSLLAGK		40	52	0.0001918	gi|740874579;gi|755140212;gi|944807768
BNW	Q20592_QEx2_Pos_Id97	F404881	14	13218	351.231	2	2058	1	LSLLAGK		40	56	6.4394e-05	gi|740874579;gi|755140212;gi|944807768
BNW	Q20592_QEx2_Pos_Id97	F404881	15	13134	351.231	2	2047	1	LSLLAGK		40	64	1.0589e-05	gi|740874579;gi|755140212;gi|944807768
BNW	Q20592_QEx2_Pos_Id97	F404881	19	7108	352.221	2	1274	1	GTLTLAK		38	41	0.0012535	gi|519073447;gi|945092942
BNW	Q20592_QEx2_Pos_Id97	F404881	20	7027	352.221	2	1264	1	GTLTLAK		38	39	0.0020611	gi|519073447;gi|945092942
BNW	Q20592_QEx2_Pos_Id97	F404881	91	9242	362.229	2	1556	1	APGIIPR		37	38	0.0019458	gi|497506885;gi|501245713;gi|500509889;gi|494648953;gi|497811191;gi|498229716;gi|494957625;gi|498089956;gi|497869448;gi|497848747;gi|494950241;gi|496105524;gi|497901774;gi|505270624;gi|490759572;gi|516602432;gi|518198797;gi|518347213;gi|518670293;gi|550939409;gi|644229657;gi|739677318;gi|739626265;gi|499223738;gi|502842453;gi|654571651;gi|655879146;gi|655887420;gi|659863551;gi|659890705;gi|659895…
BNW	Q20592_QEx2_Pos_Id97	F404881	92	9329	362.229	2	1567	1	APGIIPR		37	49	0.00017828	gi|497506885;gi|501245713;gi|500509889;gi|494648953;gi|497811191;gi|498229716;gi|494957625;gi|498089956;gi|497869448;gi|497848747;gi|494950241;gi|496105524;gi|497901774;gi|505270624;gi|490759572;gi|516602432;gi|518198797;gi|518347213;gi|518670293;gi|550939409;gi|644229657;gi|739677318;gi|739626265;gi|499223738;gi|502842453;gi|654571651;gi|655879146;gi|655887420;gi|659863551;gi|659890705;gi|659895…
BNW	Q20592_QEx2_Pos_Id97	F404881	109	8811	364.737	2	1502	1	LGVALQK		40	45	0.00085707	gi|490761743;gi|499223495;gi|502842952;gi|737054772;gi|835223784;gi|945507492;gi|945775171
BNW	Q20592_QEx2_Pos_Id97	F404881	112	4635	365.198	2	912	1	TGPDLAR		43	59	5.9548e-05	gi|494962147;gi|497508612;gi|501243452;gi|500544648;gi|497811496;gi|497812718;gi|498230448;gi|498090238;gi|496103916;gi|490323224;gi|490758889;gi|515115936;gi|518200379;gi|544806783;gi|739624044;gi|499221738;gi|502844038;gi|659868106;gi|659888167;gi|728813158;gi|728824543;gi|730266295;gi|739672749;gi|764354136;gi|768967159;gi|806905819;gi|873288714;gi|945668711;gi|945777132;gi|946012048;gi|946129…
BNW	Q20592_QEx2_Pos_Id97	F404881	140	15811	367.221	2	2402	1	GAFLGLR		37	42	0.00081578	gi|499222078;gi|737051479
BNW	Q20592_QEx2_Pos_Id97	F404881	207	6462	378.206	2	1184	1	SAPDLPR		38	39	0.0023135	gi|492280079;gi|498146042;gi|496181535;gi|495123650;gi|504827950;gi|640187253;gi|651308397;gi|942688459;gi|945570230;gi|946081122
BNW	Q20592_QEx2_Pos_Id97	F404881	207	6462	378.206	2	1184	2	SAPDPIR		38	39	0.0023135	gi|659859742
BNW	Q20592_QEx2_Pos_Id97	F404881	241	12229	380.24	2	1934	1	SLTALVR		42	43	0.001774	gi|497507203;gi|494647785;gi|498230647;gi|498090302;gi|497904623;gi|516602510;gi|518198819;gi|518346912;gi|550938265;gi|739678178;gi|667775179;gi|740876741;gi|755133969;gi|758934210;gi|764360230;gi|815670297;gi|944574250;gi|944595250;gi|944612301;gi|944619812;gi|944635524;gi|944649705;gi|944659136;gi|944674424;gi|944763069;gi|944807057;gi|945125645;gi|945274081;gi|945391334
BNW	Q20592_QEx2_Pos_Id97	F404881	241	12229	380.24	2	1934	2	ISTIIGR		42	43	0.0020604	gi|498148148;gi|764510052;gi|942693868;gi|946264967
BNW	Q20592_QEx2_Pos_Id97	F404881	241	12229	380.24	2	1934	3	ISTILGR		42	43	0.0020604	gi|946176300
BNW	Q20592_QEx2_Pos_Id97	F404881	241	12229	380.24	2	1934	4	LSTIIGR		42	43	0.0020604	gi|407895282;gi|759879305;gi|945571507;gi|946074610
BNW	Q20592_QEx2_Pos_Id97	F404881	252	3648	382.192	2	766	1	MSAGIER		45	48	0.0013946	gi|516603841
BNW	Q20592_QEx2_Pos_Id97	F404881	263	4214	383.198	2	848	1	FGGTVER		43	57	9.4959e-05	gi|498147642;gi|495134110;gi|944771148;gi|944776522;gi|946160713;gi|946164843;gi|946264309;gi|946290699
BNW	Q20592_QEx2_Pos_Id97	F404881	338	6025	393.727	2	1118	1	LGGAEIAR		48	57	0.00033868	gi|497506439;gi|501242653;gi|500516502;gi|494648103;gi|497813011;gi|498231570;gi|494960547;gi|498089574;gi|497871343;gi|497850424;gi|494936720;gi|496103725;gi|499221593;gi|505271252;gi|490754622;gi|516266487;gi|516604465;gi|518199470;gi|518345811;gi|518669875;gi|544823666;gi|739679365;gi|550938655;gi|748738586;gi|502843674;gi|654573918;gi|655877991;gi|655887153;gi|659889774;gi|659894427;gi|667774…
BNW	Q20592_QEx2_Pos_Id97	F404881	382	11866	397.232	2	1887	1	LFSVTAR		41	43	0.0018039	gi|494645830;gi|755136999;gi|759337073
BNW	Q20592_QEx2_Pos_Id97	F404881	383	11948	397.232	2	1897	1	LFSVTAR		41	45	0.0011434	gi|494645830;gi|755136999;gi|759337073
BNW	Q20592_QEx2_Pos_Id97	F404881	384	9470	397.711	2	1584	1	GLTGFGSR		42	55	0.00014824	P78386
BNW	Q20592_QEx2_Pos_Id97	F404881	386	9549	397.711	2	1594	1	GLTGFGSR		43	53	0.00021338	P78386
BNW	Q20592_QEx2_Pos_Id97	F404881	390	9706	397.712	2	1615	1	GLTGFGSR		43	46	0.0013667	P78386
BNW	Q20592_QEx2_Pos_Id97	F404881	420	7125	400.735	2	1276	1	GAAIIEAR		48	48	0.0025379	gi|500119315;gi|492280079;gi|498146042;gi|496181535;gi|495123650;gi|504827950;gi|503360671;gi|640187253;gi|651301594;gi|651308397;gi|802674699;gi|927892262;gi|942688459;gi|945570230;gi|946081122
BNW	Q20592_QEx2_Pos_Id97	F404881	420	7125	400.735	2	1276	2	QALLEAR		48	48	0.0025379	gi|500996413;gi|515116803;gi|826045162
BNW	Q20592_QEx2_Pos_Id97	F404881	424	4481	401.232	2	891	1	ALNAVASR		47	47	0.0023112	gi|120607192;gi|500119315;gi|754230512;gi|492280079;gi|498146042;gi|496181535;gi|495123650;gi|504827950;gi|519071564;gi|506393981;gi|503360671;gi|640187253;gi|651301594;gi|651308397;gi|764505067;gi|802674699;gi|927892262;gi|942688459;gi|944764259;gi|944768258;gi|945090629;gi|945570230;gi|946081122
BNW	Q20592_QEx2_Pos_Id97	F404881	460	7228	403.724	2	1289	1	LFAEAGAK		43	56	0.00015133	gi|500127599;gi|500117373;gi|498151198;gi|495135657;gi|504824925;gi|518530845;gi|519070886;gi|501844715;gi|503358076;gi|640181641;gi|764504162;gi|802681869;gi|930605285;gi|942694096;gi|944775134;gi|944775602;gi|945099407;gi|945577717;gi|946077830;gi|946175039;gi|946270430
BNW	Q20592_QEx2_Pos_Id97	F404881	465	10223	404.203	2	1686	1	LAADDFR		42	47	0.00084129	O76013;O76014;O76015;P08779;Q14525;Q14532;Q15323;Q92764;Q9UE12;P13645;P02533;Q148H6;Q04695;P19001;A2AB72;Q3ZAW8;Q497I4;P08730-1;A2A4G1;Q9QWL7;Q6IFX2;P02535-1;A2A5Y0;P05784;Q9Z2K1;P19012;Q2M2I5;Q7Z3Y7;P08727;REFSEQ:XP_986630;ENSEMBL:ENSP00000377550
BNW	Q20592_QEx2_Pos_Id97	F404881	466	7974	404.203	2	1391	1	LAADDFR		42	42	0.0025406	O76013;O76014;O76015;P08779;Q14525;Q14532;Q15323;Q92764;Q9UE12;P13645;P02533;Q148H6;Q04695;P19001;A2AB72;Q3ZAW8;Q497I4;P08730-1;A2A4G1;Q9QWL7;Q6IFX2;P02535-1;A2A5Y0;P05784;Q9Z2K1;P19012;Q2M2I5;Q7Z3Y7;P08727;REFSEQ:XP_986630;ENSEMBL:ENSP00000377550
BNW	Q20592_QEx2_Pos_Id97	F404881	469	10292	404.203	2	1696	1	LAADDFR		46	55	0.00033186	O76013;O76014;O76015;P08779;Q14525;Q14532;Q15323;Q92764;Q9UE12;P13645;P02533;Q148H6;Q04695;P19001;A2AB72;Q3ZAW8;Q497I4;P08730-1;A2A4G1;Q9QWL7;Q6IFX2;P02535-1;A2A5Y0;P05784;Q9Z2K1;P19012;Q2M2I5;Q7Z3Y7;P08727;REFSEQ:XP_986630;ENSEMBL:ENSP00000377550
BNW	Q20592_QEx2_Pos_Id97	F404881	471	10146	404.203	2	1676	1	LAADDFR		46	57	0.00018491	O76013;O76014;O76015;P08779;Q14525;Q14532;Q15323;Q92764;Q9UE12;P13645;P02533;Q148H6;Q04695;P19001;A2AB72;Q3ZAW8;Q497I4;P08730-1;A2A4G1;Q9QWL7;Q6IFX2;P02535-1;A2A5Y0;P05784;Q9Z2K1;P19012;Q2M2I5;Q7Z3Y7;P08727;REFSEQ:XP_986630;ENSEMBL:ENSP00000377550
BNW	Q20592_QEx2_Pos_Id97	F404881	473	10068	404.203	2	1666	1	LAADDFR		46	52	0.00063673	O76013;O76014;O76015;P08779;Q14525;Q14532;Q15323;Q92764;Q9UE12;P13645;P02533;Q148H6;Q04695;P19001;A2AB72;Q3ZAW8;Q497I4;P08730-1;A2A4G1;Q9QWL7;Q6IFX2;P02535-1;A2A5Y0;P05784;Q9Z2K1;P19012;Q2M2I5;Q7Z3Y7;P08727;REFSEQ:XP_986630;ENSEMBL:ENSP00000377550
BNW	Q20592_QEx2_Pos_Id97	F404881	474	9920	404.203	2	1646	1	LAADDFR		46	55	0.00031329	O76013;O76014;O76015;P08779;Q14525;Q14532;Q15323;Q92764;Q9UE12;P13645;P02533;Q148H6;Q04695;P19001;A2AB72;Q3ZAW8;Q497I4;P08730-1;A2A4G1;Q9QWL7;Q6IFX2;P02535-1;A2A5Y0;P05784;Q9Z2K1;P19012;Q2M2I5;Q7Z3Y7;P08727;REFSEQ:XP_986630;ENSEMBL:ENSP00000377550
BNW	Q20592_QEx2_Pos_Id97	F404881	477	9995	404.203	2	1656	1	LAADDFR		46	55	0.00030616	O76013;O76014;O76015;P08779;Q14525;Q14532;Q15323;Q92764;Q9UE12;P13645;P02533;Q148H6;Q04695;P19001;A2AB72;Q3ZAW8;Q497I4;P08730-1;A2A4G1;Q9QWL7;Q6IFX2;P02535-1;A2A5Y0;P05784;Q9Z2K1;P19012;Q2M2I5;Q7Z3Y7;P08727;REFSEQ:XP_986630;ENSEMBL:ENSP00000377550
BNW	Q20592_QEx2_Pos_Id97	F404881	479	9853	404.203	2	1635	1	LAADDFR		46	55	0.00028972	O76013;O76014;O76015;P08779;Q14525;Q14532;Q15323;Q92764;Q9UE12;P13645;P02533;Q148H6;Q04695;P19001;A2AB72;Q3ZAW8;Q497I4;P08730-1;A2A4G1;Q9QWL7;Q6IFX2;P02535-1;A2A5Y0;P05784;Q9Z2K1;P19012;Q2M2I5;Q7Z3Y7;P08727;REFSEQ:XP_986630;ENSEMBL:ENSP00000377550
BNW	Q20592_QEx2_Pos_Id97	F404881	481	9702	404.204	2	1615	1	LAADDFR		46	49	0.0011612	O76013;O76014;O76015;P08779;Q14525;Q14532;Q15323;Q92764;Q9UE12;P13645;P02533;Q148H6;Q04695;P19001;A2AB72;Q3ZAW8;Q497I4;P08730-1;A2A4G1;Q9QWL7;Q6IFX2;P02535-1;A2A5Y0;P05784;Q9Z2K1;P19012;Q2M2I5;Q7Z3Y7;P08727;REFSEQ:XP_986630;ENSEMBL:ENSP00000377550
BNW	Q20592_QEx2_Pos_Id97	F404881	483	9623	404.204	2	1604	1	LAADDFR		46	54	0.0003682	O76013;O76014;O76015;P08779;Q14525;Q14532;Q15323;Q92764;Q9UE12;P13645;P02533;Q148H6;Q04695;P19001;A2AB72;Q3ZAW8;Q497I4;P08730-1;A2A4G1;Q9QWL7;Q6IFX2;P02535-1;A2A5Y0;P05784;Q9Z2K1;P19012;Q2M2I5;Q7Z3Y7;P08727;REFSEQ:XP_986630;ENSEMBL:ENSP00000377550
BNW	Q20592_QEx2_Pos_Id97	F404881	484	9782	404.204	2	1625	1	LAADDFR		46	49	0.0011326	O76013;O76014;O76015;P08779;Q14525;Q14532;Q15323;Q92764;Q9UE12;P13645;P02533;Q148H6;Q04695;P19001;A2AB72;Q3ZAW8;Q497I4;P08730-1;A2A4G1;Q9QWL7;Q6IFX2;P02535-1;A2A5Y0;P05784;Q9Z2K1;P19012;Q2M2I5;Q7Z3Y7;P08727;REFSEQ:XP_986630;ENSEMBL:ENSP00000377550
BNW	Q20592_QEx2_Pos_Id97	F404881	493	3365	405.198	2	722	1	GFSANSAR		38	42	0.0010447	P02538;P48668
BNW	Q20592_QEx2_Pos_Id97	F404881	497	8573	405.224	2	1470	1	LASYLDK		40	48	0.00041978	P08779;P13645;P35527;P02533;Q04695;P19001;P08730-1;A2A4G1;Q9QWL7;P05784;P19012;Q99456;P08727
BNW	Q20592_QEx2_Pos_Id97	F404881	499	8660	405.224	2	1481	1	LASYLDK		40	55	9.9545e-05	P08779;P13645;P35527;P02533;Q04695;P19001;P08730-1;A2A4G1;Q9QWL7;P05784;P19012;Q99456;P08727
BNW	Q20592_QEx2_Pos_Id97	F404881	503	8490	405.224	2	1460	1	LASYLDK		40	48	0.00041519	P08779;P13645;P35527;P02533;Q04695;P19001;P08730-1;A2A4G1;Q9QWL7;P05784;P19012;Q99456;P08727
BNW	Q20592_QEx2_Pos_Id97	F404881	504	8408	405.224	2	1449	1	LASYLDK		41	48	0.00044457	P08779;P13645;P35527;P02533;Q04695;P19001;P08730-1;A2A4G1;Q9QWL7;P05784;P19012;Q99456;P08727
BNW	Q20592_QEx2_Pos_Id97	F404881	514	5632	405.709	2	1057	1	QSSVSFR		38	67	3.8104e-06	P13647;Q922U2
BNW	Q20592_QEx2_Pos_Id97	F404881	524	15049	406.221	2	2294	1	FAAFIDK		39	41	0.0014201	Q14533;P78385;P78386;O43790;Q6NT21;Q61726
BNW	Q20592_QEx2_Pos_Id97	F404881	526	15430	406.221	2	2348	1	FAAFIDK		40	71	2.2467e-06	Q14533;P78385;P78386;O43790;Q6NT21;Q61726
BNW	Q20592_QEx2_Pos_Id97	F404881	527	14890	406.221	2	2274	1	FAAFIDK		40	65	7.6832e-06	Q14533;P78385;P78386;O43790;Q6NT21;Q61726
BNW	Q20592_QEx2_Pos_Id97	F404881	528	14807	406.221	2	2264	1	FAAFIDK		40	61	2.0116e-05	Q14533;P78385;P78386;O43790;Q6NT21;Q61726
BNW	Q20592_QEx2_Pos_Id97	F404881	530	14722	406.221	2	2253	1	FAAFIDK		40	60	2.3908e-05	Q14533;P78385;P78386;O43790;Q6NT21;Q61726
BNW	Q20592_QEx2_Pos_Id97	F404881	531	14571	406.221	2	2233	1	FAAFIDK		40	52	0.00014947	Q14533;P78385;P78386;O43790;Q6NT21;Q61726
BNW	Q20592_QEx2_Pos_Id97	F404881	532	14648	406.221	2	2243	1	FAAFIDK		40	48	0.00040229	Q14533;P78385;P78386;O43790;Q6NT21;Q61726
BNW	Q20592_QEx2_Pos_Id97	F404881	533	14970	406.221	2	2284	1	FAAFIDK		36	60	1.0994e-05	Q14533;P78385;P78386;O43790;Q6NT21;Q61726
BNW	Q20592_QEx2_Pos_Id97	F404881	534	14485	406.221	2	2223	1	FAAFIDK		36	50	0.00011096	Q14533;P78385;P78386;O43790;Q6NT21;Q61726
BNW	Q20592_QEx2_Pos_Id97	F404881	540	1459	406.753	2	342	1	KGPAAIQK		44	56	0.0001771	P35527
BNW	Q20592_QEx2_Pos_Id97	F404881	542	15898	406.784	2	2413	1	IVLGALVK		30	33	0.0013346	gi|496179053;gi|942692655
BNW	Q20592_QEx2_Pos_Id97	F404881	552	9697	408.221	2	1614	1	DGNGLALR		45	56	0.00019365	gi|498148130;gi|495131790;gi|504825480;gi|942693861;gi|945571499;gi|945959766;gi|946074283;gi|946176306;gi|946178287;gi|946264959;gi|946290931
BNW	Q20592_QEx2_Pos_Id97	F404881	555	9618	408.222	2	1604	1	DGNGLALR		45	56	0.00020046	gi|498148130;gi|495131790;gi|504825480;gi|942693861;gi|945571499;gi|945959766;gi|946074283;gi|946176306;gi|946178287;gi|946264959;gi|946290931
BNW	Q20592_QEx2_Pos_Id97	F404881	599	11916	410.732	2	1893	1	FLNADIK		43	50	0.00053786	gi|495131790;gi|944763848;gi|944770915;gi|946176306;gi|946178287
BNW	Q20592_QEx2_Pos_Id97	F404881	601	11834	410.732	2	1883	1	FLNADIK		42	47	0.0008145	gi|495131790;gi|944763848;gi|944770915;gi|946176306;gi|946178287
BNW	Q20592_QEx2_Pos_Id97	F404881	610	7502	412.201	2	1329	1	LASDDFR		44	55	0.00020224	O76009;O76011;Q8IUT8;Q6NTB9;Q9D646
BNW	Q20592_QEx2_Pos_Id97	F404881	611	7589	412.201	2	1340	1	LASDDFR		44	55	0.00019763	O76009;O76011;Q8IUT8;Q6NTB9;Q9D646
BNW	Q20592_QEx2_Pos_Id97	F404881	616	8617	412.231	2	1476	1	LASYLEK		39	54	7.982e-05	O76009;O76011;Q14525;Q15323;Q6IFU5;Q9UE12;Q8IUT8;Q6NTB9;P13646-1;Q497I4;P35900;Q9C075;ENSEMBL:ENSP00000377550
BNW	Q20592_QEx2_Pos_Id97	F404881	617	8452	412.231	2	1455	1	LASYLEK		39	43	0.001033	O76009;O76011;Q14525;Q15323;Q6IFU5;Q9UE12;Q8IUT8;Q6NTB9;P13646-1;Q497I4;P35900;Q9C075;ENSEMBL:ENSP00000377550
BNW	Q20592_QEx2_Pos_Id97	F404881	620	8529	412.231	2	1465	1	LASYLEK		39	48	0.00033122	O76009;O76011;Q14525;Q15323;Q6IFU5;Q9UE12;Q8IUT8;Q6NTB9;P13646-1;Q497I4;P35900;Q9C075;ENSEMBL:ENSP00000377550
BNW	Q20592_QEx2_Pos_Id97	F404881	622	8376	412.232	2	1445	1	LASYLEK		40	54	9.7609e-05	O76009;O76011;Q14525;Q15323;Q6IFU5;Q9UE12;Q8IUT8;Q6NTB9;P13646-1;Q497I4;P35900;Q9C075;ENSEMBL:ENSP00000377550
BNW	Q20592_QEx2_Pos_Id97	F404881	623	8296	412.232	2	1434	1	LASYLEK		40	54	0.00010197	O76009;O76011;Q14525;Q15323;Q6IFU5;Q9UE12;Q8IUT8;Q6NTB9;P13646-1;Q497I4;P35900;Q9C075;ENSEMBL:ENSP00000377550
BNW	Q20592_QEx2_Pos_Id97	F404881	661	14200	414.218	2	2187	1	FASFIDK		38	55	5.7819e-05	Q32MB2;P19013;Q9NSB2;Q6ISB0;P13647;P35908;P02538;P48668;P04259;Q5XQN5;Q8VED5;P50446;Q922U2;Q8BGZ7;Q6IME9;Q6NXH9;P07744;Q6IFZ6;Q9R0H5;Q3TTY5;Q9DCV7;P05787;Q7Z794;O95678;Q01546;Q9H552;Q3SY84;Q5XKE5;P12035;P08729;Q7RTS7;Q14CN4-1;Q3KNV1
BNW	Q20592_QEx2_Pos_Id97	F404881	663	14361	414.219	2	2207	1	FASFIDK		38	52	0.0001151	Q32MB2;P19013;Q9NSB2;Q6ISB0;P13647;P35908;P02538;P48668;P04259;Q5XQN5;Q8VED5;P50446;Q922U2;Q8BGZ7;Q6IME9;Q6NXH9;P07744;Q6IFZ6;Q9R0H5;Q3TTY5;Q9DCV7;P05787;Q7Z794;O95678;Q01546;Q9H552;Q3SY84;Q5XKE5;P12035;P08729;Q7RTS7;Q14CN4-1;Q3KNV1
BNW	Q20592_QEx2_Pos_Id97	F404881	664	14118	414.219	2	2177	1	FASFIDK		37	56	3.1241e-05	Q32MB2;P19013;Q9NSB2;Q6ISB0;P13647;P35908;P02538;P48668;P04259;Q5XQN5;Q8VED5;P50446;Q922U2;Q8BGZ7;Q6IME9;Q6NXH9;P07744;Q6IFZ6;Q9R0H5;Q3TTY5;Q9DCV7;P05787;Q7Z794;O95678;Q01546;Q9H552;Q3SY84;Q5XKE5;P12035;P08729;Q7RTS7;Q14CN4-1;Q3KNV1
BNW	Q20592_QEx2_Pos_Id97	F404881	665	14284	414.219	2	2197	1	FASFIDK		37	48	0.00021415	Q32MB2;P19013;Q9NSB2;Q6ISB0;P13647;P35908;P02538;P48668;P04259;Q5XQN5;Q8VED5;P50446;Q922U2;Q8BGZ7;Q6IME9;Q6NXH9;P07744;Q6IFZ6;Q9R0H5;Q3TTY5;Q9DCV7;P05787;Q7Z794;O95678;Q01546;Q9H552;Q3SY84;Q5XKE5;P12035;P08729;Q7RTS7;Q14CN4-1;Q3KNV1
BNW	Q20592_QEx2_Pos_Id97	F404881	696	10515	416.25	2	1724	1	SLVGLGGTK		42	48	0.00070858	P35908
BNW	Q20592_QEx2_Pos_Id97	F404881	698	10590	416.25	2	1735	1	SLVGLGGTK		42	54	0.00016687	P35908
BNW	Q20592_QEx2_Pos_Id97	F404881	699	10667	416.251	2	1745	1	SLVGLGGTK		43	48	0.00084911	P35908
BNW	Q20592_QEx2_Pos_Id97	F404881	700	10750	416.251	2	1755	1	SLVGLGGTK		43	46	0.0012763	P35908
BNW	Q20592_QEx2_Pos_Id97	F404881	728	10033	418.237	2	1661	1	IAAYIER		45	65	2.5239e-05	gi|945671389
BNW	Q20592_QEx2_Pos_Id97	F404881	739	14919	421.758	2	2278	1	VATVSLPR		46	56	0.0002958	P00761
BNW	Q20592_QEx2_Pos_Id97	F404881	740	11027	421.758	2	1788	1	VATVSLPR		46	55	0.00033884	P00761
BNW	Q20592_QEx2_Pos_Id97	F404881	747	14185	421.758	2	2185	1	VATVSLPR		46	62	7.0469e-05	P00761
BNW	Q20592_QEx2_Pos_Id97	F404881	750	14102	421.758	2	2174	1	VATVSLPR		46	50	0.0011041	P00761
BNW	Q20592_QEx2_Pos_Id97	F404881	751	13517	421.758	2	2097	1	VATVSLPR		46	60	0.00010914	P00761
BNW	Q20592_QEx2_Pos_Id97	F404881	752	13937	421.758	2	2154	1	VATVSLPR		46	47	0.0023768	P00761
BNW	Q20592_QEx2_Pos_Id97	F404881	755	14510	421.758	2	2226	1	VATVSLPR		46	53	0.00054701	P00761
BNW	Q20592_QEx2_Pos_Id97	F404881	758	13855	421.758	2	2144	1	VATVSLPR		46	48	0.001766	P00761
BNW	Q20592_QEx2_Pos_Id97	F404881	760	12373	421.758	2	1952	1	VATVSLPR		46	60	0.00011298	P00761
BNW	Q20592_QEx2_Pos_Id97	F404881	761	12207	421.758	2	1931	1	VATVSLPR		46	56	0.00030269	P00761
BNW	Q20592_QEx2_Pos_Id97	F404881	762	11978	421.758	2	1901	1	VATVSLPR		46	53	0.00053333	P00761
BNW	Q20592_QEx2_Pos_Id97	F404881	765	12684	421.758	2	1993	1	VATVSLPR		46	60	0.00010375	P00761
BNW	Q20592_QEx2_Pos_Id97	F404881	766	12286	421.758	2	1942	1	VATVSLPR		46	55	0.00036728	P00761
BNW	Q20592_QEx2_Pos_Id97	F404881	767	12757	421.758	2	2003	1	VATVSLPR		46	61	9.705e-05	P00761
BNW	Q20592_QEx2_Pos_Id97	F404881	768	12609	421.758	2	1983	1	VATVSLPR		46	64	4.3954e-05	P00761
BNW	Q20592_QEx2_Pos_Id97	F404881	772	13259	421.758	2	2064	1	VATVSLPR		46	50	0.0010233	P00761
BNW	Q20592_QEx2_Pos_Id97	F404881	773	13190	421.758	2	2054	1	VATVSLPR		46	53	0.00060953	P00761
BNW	Q20592_QEx2_Pos_Id97	F404881	775	13016	421.758	2	2034	1	VATVSLPR		46	61	9.4188e-05	P00761
BNW	Q20592_QEx2_Pos_Id97	F404881	776	13108	421.758	2	2044	1	VATVSLPR		46	64	3.9628e-05	P00761
BNW	Q20592_QEx2_Pos_Id97	F404881	778	13335	421.758	2	2075	1	VATVSLPR		46	46	0.0025763	P00761
BNW	Q20592_QEx2_Pos_Id97	F404881	779	12128	421.758	2	1921	1	VATVSLPR		46	58	0.00018493	P00761
BNW	Q20592_QEx2_Pos_Id97	F404881	780	11561	421.758	2	1850	1	VATVSLPR		46	54	0.00039264	P00761
BNW	Q20592_QEx2_Pos_Id97	F404881	781	11394	421.758	2	1829	1	VATVSLPR		46	53	0.0005236	P00761
BNW	Q20592_QEx2_Pos_Id97	F404881	784	11484	421.758	2	1839	1	VATVSLPR		46	50	0.00099769	P00761
BNW	Q20592_QEx2_Pos_Id97	F404881	785	12057	421.758	2	1911	1	VATVSLPR		45	50	0.0010594	P00761
BNW	Q20592_QEx2_Pos_Id97	F404881	786	12453	421.758	2	1962	1	VATVSLPR		46	60	0.00010495	P00761
BNW	Q20592_QEx2_Pos_Id97	F404881	794	11121	421.758	2	1798	1	VATVSLPR		46	55	0.00036601	P00761
BNW	Q20592_QEx2_Pos_Id97	F404881	798	11896	421.758	2	1890	1	VATVSLPR		46	55	0.00033845	P00761
BNW	Q20592_QEx2_Pos_Id97	F404881	802	12840	421.758	2	2013	1	VATVSLPR		46	64	4.6184e-05	P00761
BNW	Q20592_QEx2_Pos_Id97	F404881	803	11641	421.758	2	1860	1	VATVSLPR		46	56	0.0002894	P00761
BNW	Q20592_QEx2_Pos_Id97	F404881	806	13776	421.758	2	2133	1	VATVSLPR		46	63	5.8681e-05	P00761
BNW	Q20592_QEx2_Pos_Id97	F404881	808	11726	421.758	2	1870	1	VATVSLPR		46	54	0.00040132	P00761
BNW	Q20592_QEx2_Pos_Id97	F404881	809	11811	421.758	2	1880	1	VATVSLPR		46	57	0.00021852	P00761
BNW	Q20592_QEx2_Pos_Id97	F404881	817	10760	421.759	2	1757	1	VATVSLPR		46	49	0.0015223	P00761
BNW	Q20592_QEx2_Pos_Id97	F404881	818	10836	421.759	2	1767	1	VATVSLPR		46	55	0.00034158	P00761
BNW	Q20592_QEx2_Pos_Id97	F404881	821	10930	421.759	2	1777	1	VATVSLPR		46	57	0.00020207	P00761
BNW	Q20592_QEx2_Pos_Id97	F404881	822	11309	421.759	2	1819	1	VATVSLPR		46	54	0.00041927	P00761
BNW	Q20592_QEx2_Pos_Id97	F404881	829	11217	421.759	2	1808	1	VATVSLPR		46	51	0.00083656	P00761
BNW	Q20592_QEx2_Pos_Id97	F404881	831	10678	421.759	2	1747	1	VATVSLPR		46	50	0.0010221	P00761
BNW	Q20592_QEx2_Pos_Id97	F404881	838	18874	422.263	2	2784	1	LLLEDLK		45	49	0.001044	gi|497506439;gi|500516502;gi|494648103;gi|497813011;gi|498231570;gi|494960547;gi|498089574;gi|497871343;gi|497850424;gi|505271252;gi|518199470;gi|518345811;gi|544823666;gi|550938655;gi|655877991;gi|655887153;gi|659889774;gi|659894427;gi|667774556;gi|755141118;gi|734983581;gi|764357372;gi|810848863;gi|806907588;gi|815670443;gi|944570695;gi|944575938;gi|944599415;gi|944608015;gi|944611421;gi|944621…
BNW	Q20592_QEx2_Pos_Id97	F404881	839	18800	422.263	2	2774	1	LLLEDLK		45	51	0.00075283	gi|497506439;gi|500516502;gi|494648103;gi|497813011;gi|498231570;gi|494960547;gi|498089574;gi|497871343;gi|497850424;gi|505271252;gi|518199470;gi|518345811;gi|544823666;gi|550938655;gi|655877991;gi|655887153;gi|659889774;gi|659894427;gi|667774556;gi|755141118;gi|734983581;gi|764357372;gi|810848863;gi|806907588;gi|815670443;gi|944570695;gi|944575938;gi|944599415;gi|944608015;gi|944611421;gi|944621…
BNW	Q20592_QEx2_Pos_Id97	F404881	851	10483	423.222	2	1720	1	IGEELER		43	56	0.00012399	gi|728827278
BNW	Q20592_QEx2_Pos_Id97	F404881	852	10397	423.222	2	1710	1	IGEELER		43	54	0.0001916	gi|728827278
BNW	Q20592_QEx2_Pos_Id97	F404881	883	12619	425.245	2	1984	1	LDAIVYR		43	61	3.981e-05	gi|501244520;gi|494950208;gi|490762912;gi|550937443;gi|499222828;gi|502843386;gi|655874817;gi|659868548;gi|737049343;gi|835225832;gi|944742968;gi|945274059;gi|945500832;gi|945773379;gi|946003763
BNW	Q20592_QEx2_Pos_Id97	F404881	883	12619	425.245	2	1984	2	LDALVYR		43	61	3.981e-05	gi|497507068;gi|505270462
BNW	Q20592_QEx2_Pos_Id97	F404881	915	7203	426.258	2	1286	1	EHILLAR		39	40	0.0024897	gi|497506433;gi|500130986;gi|500117516;gi|501241854;gi|501242642;gi|500516608;gi|500127736;gi|492296090;gi|494648115;gi|498152985;gi|498153118;gi|497813021;gi|363413265;gi|498231562;gi|371560615;gi|371560619;gi|371560625;gi|371560627;gi|371560633;gi|371560639;gi|371560641;gi|371560643;gi|371560645;gi|371560647;gi|371560649;gi|371560653;gi|371560655;gi|371560657;gi|371560659;gi|371560661;gi|371560…
BNW	Q20592_QEx2_Pos_Id97	F404881	915	7203	426.258	2	1286	2	EHLLIAR		39	40	0.0024897	gi|806379804;gi|810849587
BNW	Q20592_QEx2_Pos_Id97	F404881	918	7095	426.258	2	1273	1	EHILLAR		39	43	0.0010884	gi|497506433;gi|500130986;gi|500117516;gi|501241854;gi|501242642;gi|500516608;gi|500127736;gi|492296090;gi|494648115;gi|498152985;gi|498153118;gi|497813021;gi|363413265;gi|498231562;gi|371560615;gi|371560619;gi|371560625;gi|371560627;gi|371560633;gi|371560639;gi|371560641;gi|371560643;gi|371560645;gi|371560647;gi|371560649;gi|371560653;gi|371560655;gi|371560657;gi|371560659;gi|371560661;gi|371560…
BNW	Q20592_QEx2_Pos_Id97	F404881	918	7095	426.258	2	1273	2	EHLLIAR		39	43	0.0010884	gi|806379804;gi|810849587
BNW	Q20592_QEx2_Pos_Id97	F404881	1063	11212	437.753	2	1808	1	SLVNLGGSK		43	56	0.00012789	P04264
BNW	Q20592_QEx2_Pos_Id97	F404881	1064	11306	437.753	2	1818	1	SLVNLGGSK		44	46	0.0017148	P04264
BNW	Q20592_QEx2_Pos_Id97	F404881	1065	10754	437.753	2	1756	1	SLVNLGGSK		44	49	0.00082836	P04264
BNW	Q20592_QEx2_Pos_Id97	F404881	1067	11391	437.753	2	1829	1	SLVNLGGSK		44	46	0.0019733	P04264
BNW	Q20592_QEx2_Pos_Id97	F404881	1068	11021	437.753	2	1787	1	SLVNLGGSK		45	58	0.00011112	P04264
BNW	Q20592_QEx2_Pos_Id97	F404881	1069	11116	437.753	2	1797	1	SLVNLGGSK		40	53	0.00018148	P04264
BNW	Q20592_QEx2_Pos_Id97	F404881	1070	10923	437.753	2	1777	1	SLVNLGGSK		42	55	0.00014347	P04264
BNW	Q20592_QEx2_Pos_Id97	F404881	1071	10830	437.753	2	1766	1	SLVNLGGSK		42	47	0.00096007	P04264
BNW	Q20592_QEx2_Pos_Id97	F404881	1088	14803	438.75	2	2263	1	VEGVIFGR		46	55	0.00030533	gi|497507657;gi|500995226;gi|494647872;gi|497811037;gi|498231901;gi|498088552;gi|497872980;gi|497849883;gi|496104583;gi|515117863;gi|518199968;gi|518670133;gi|521975177;gi|550937437;gi|569543638;gi|739679825;gi|663821311;gi|494962794;gi|644238624;gi|655874800;gi|659889735;gi|659893359;gi|667773780;gi|740877514;gi|728817245;gi|728825096;gi|739666928;gi|764350970;gi|765343822;gi|806905980;gi|815674…
BNW	Q20592_QEx2_Pos_Id97	F404881	1100	11984	439.248	2	1902	1	AFVASIGGR		45	46	0.0017364	gi|332014288;gi|723386762;gi|739714279;gi|755133312;gi|944805025
BNW	Q20592_QEx2_Pos_Id97	F404881	1109	13818	439.754	2	2139	1	FGDLVVTK		41	64	1.4443e-05	gi|737054773;gi|490761747
BNW	Q20592_QEx2_Pos_Id97	F404881	1112	17551	440.223	2	2622	1	FFYAGFK		39	46	0.00056033	gi|919367229
BNW	Q20592_QEx2_Pos_Id97	F404881	1113	17464	440.223	2	2612	1	FFYAGFK		43	46	0.0014923	gi|919367229
BNW	Q20592_QEx2_Pos_Id97	F404881	1115	17794	440.223	2	2653	1	FFYAGFK		40	53	0.00014752	gi|919367229
BNW	Q20592_QEx2_Pos_Id97	F404881	1116	18254	440.224	2	2707	1	FFYAGFK		38	44	0.00073196	gi|919367229
BNW	Q20592_QEx2_Pos_Id97	F404881	1117	17875	440.224	2	2663	1	FFYAGFK		37	44	0.00051229	gi|919367229
BNW	Q20592_QEx2_Pos_Id97	F404881	1118	17951	440.224	2	2674	1	FFYAGFK		37	41	0.0011301	gi|919367229
BNW	Q20592_QEx2_Pos_Id97	F404881	1119	18147	440.224	2	2695	1	FFYAGFK		38	40	0.0017799	gi|919367229
BNW	Q20592_QEx2_Pos_Id97	F404881	1120	18042	440.224	2	2684	1	FFYAGFK		36	38	0.0017539	gi|919367229
BNW	Q20592_QEx2_Pos_Id97	F404881	1123	17353	440.224	2	2598	1	FFYAGFK		40	57	5.1241e-05	gi|919367229
BNW	Q20592_QEx2_Pos_Id97	F404881	1129	6939	440.724	2	1252	1	AEFAEVSK		43	44	0.0018849	P02768-1
BNW	Q20592_QEx2_Pos_Id97	F404881	1134	14352	440.742	2	2206	1	DYLVSVGK		40	47	0.00063204	gi|495132821;gi|394313573;gi|737220431;gi|946176171;gi|946177675;gi|946178423;gi|946178959
BNW	Q20592_QEx2_Pos_Id97	F404881	1135	14275	440.742	2	2195	1	DYLVSVGK		28	44	8.5182e-05	gi|495132821;gi|394313573;gi|737220431;gi|946176171;gi|946177675;gi|946178423;gi|946178959
BNW	Q20592_QEx2_Pos_Id97	F404881	1138	12252	440.748	2	1937	1	SLSATFVR		41	41	0.0024134	gi|490762912;gi|499222828
BNW	Q20592_QEx2_Pos_Id97	F404881	1139	5462	440.754	2	1031	1	GDLIVHAR		41	42	0.0020509	gi|499221745
BNW	Q20592_QEx2_Pos_Id97	F404881	1140	5535	440.754	2	1041	1	GDLIVHAR		41	42	0.0019859	gi|499221745
BNW	Q20592_QEx2_Pos_Id97	F404881	1142	11413	441.24	2	1831	1	SLYGLGGSK		36	48	0.00020564	P02538;P48668;P04259
BNW	Q20592_QEx2_Pos_Id97	F404881	1143	11328	441.24	2	1821	1	SLYGLGGSK		36	55	3.8384e-05	P02538;P48668;P04259
BNW	Q20592_QEx2_Pos_Id97	F404881	1154	6868	442.23	2	1243	1	ASFSSGSLK		37	57	2.5469e-05	Q497I4
BNW	Q20592_QEx2_Pos_Id97	F404881	1158	6516	442.727	2	1192	1	TSFTSVSR		39	51	0.00014085	P13647;Q5XQN5
BNW	Q20592_QEx2_Pos_Id97	F404881	1159	6583	442.728	2	1202	1	TSFTSVSR		39	50	0.00020513	P13647;Q5XQN5
BNW	Q20592_QEx2_Pos_Id97	F404881	1185	16454	449.21	2	2488	1	MTIDDFR		39	42	0.0013291	gi|944602627;gi|944674066
BNW	Q20592_QEx2_Pos_Id97	F404881	1185	16454	449.21	2	2488	2	MTLDDFR		39	42	0.0013291	P35527
BNW	Q20592_QEx2_Pos_Id97	F404881	1186	16531	449.21	2	2498	1	MTIDDFR		40	42	0.0015632	gi|944602627;gi|944674066
BNW	Q20592_QEx2_Pos_Id97	F404881	1186	16531	449.21	2	2498	2	MTLDDFR		40	42	0.0015632	P35527
BNW	Q20592_QEx2_Pos_Id97	F404881	1187	16611	449.21	2	2508	1	MTIDDFR		40	41	0.0022511	gi|944602627;gi|944674066
BNW	Q20592_QEx2_Pos_Id97	F404881	1187	16611	449.21	2	2508	2	MTLDDFR		40	41	0.0022511	P35527
BNW	Q20592_QEx2_Pos_Id97	F404881	1188	16380	449.21	2	2477	1	MTIDDFR		40	52	0.00020342	gi|944602627;gi|944674066
BNW	Q20592_QEx2_Pos_Id97	F404881	1188	16380	449.21	2	2477	2	MTLDDFR		40	52	0.00020342	P35527
BNW	Q20592_QEx2_Pos_Id97	F404881	1189	16701	449.211	2	2518	1	MTIDDFR		40	46	0.00067746	gi|944602627;gi|944674066
BNW	Q20592_QEx2_Pos_Id97	F404881	1189	16701	449.211	2	2518	2	MTLDDFR		40	46	0.00067746	P35527
BNW	Q20592_QEx2_Pos_Id97	F404881	1190	11826	449.233	2	1882	1	YANFIGGR		39	42	0.0011601	gi|516603469;gi|655877432;gi|944800700
BNW	Q20592_QEx2_Pos_Id97	F404881	1191	17449	450.234	2	2610	1	FNIFGSSK		40	50	0.0002887	gi|755136999
BNW	Q20592_QEx2_Pos_Id97	F404881	1218	9438	451.261	2	1580	1	IPYVANPK		40	51	0.00022412	gi|500118578;gi|241364184;gi|498143587;gi|496179119;gi|495129394;gi|504826330;gi|519075197;gi|503359266;gi|640184075;gi|651309196;gi|764516836;gi|927890016;gi|942692506;gi|944773547;gi|945087899;gi|945565342;gi|946089309;gi|946274895
BNW	Q20592_QEx2_Pos_Id97	F404881	1226	16018	451.75	2	2427	1	ESLVDAIR		46	48	0.0019359	gi|94424119;gi|501245599;gi|500995438;gi|494646173;gi|497809340;gi|498228794;gi|498088703;gi|497871290;gi|497850000;gi|494940531;gi|496105161;gi|505272885;gi|490759530;gi|516603585;gi|517062015;gi|518197915;gi|518346296;gi|518671382;gi|544820354;gi|644234159;gi|739676019;gi|502842438;gi|646590149;gi|654571780;gi|654589671;gi|655876476;gi|655892128;gi|659861993;gi|659893950;gi|739654280;gi|6677758…
BNW	Q20592_QEx2_Pos_Id97	F404881	1226	16018	451.75	2	2427	2	ESLVDIAR		46	48	0.0019359	gi|728818131;gi|945142589
BNW	Q20592_QEx2_Pos_Id97	F404881	1230	17100	451.776	2	2566	1	FVTVALPR		41	49	0.000484	gi|500117783;gi|492264421;gi|498152174;gi|495136898;gi|504828916;gi|518669881;gi|519072077;gi|640182219;gi|651307686;gi|739671326;gi|764508928;gi|930605359;gi|942690994;gi|944764569;gi|945076552;gi|946166411
BNW	Q20592_QEx2_Pos_Id97	F404881	1232	3138	452.23	2	684	1	EALTQGER		45	46	0.0021708	gi|502845400
BNW	Q20592_QEx2_Pos_Id97	F404881	1252	10322	453.268	2	1700	1	TSLTAAITK		38	44	0.0006329	gi|497506433;gi|500516608;gi|494648115;gi|497813021;gi|498231562;gi|498089584;gi|497871337;gi|497850434;gi|497903648;gi|505271259;gi|516604472;gi|518199464;gi|518345803;gi|518669867;gi|544823673;gi|550938663;gi|644241033;gi|739679378;gi|494960561;gi|646513324;gi|655877997;gi|655887131;gi|659889782;gi|659894437;gi|667774564;gi|740878160;gi|755141133;gi|728815434;gi|730269297;gi|734983574;gi|739643…
BNW	Q20592_QEx2_Pos_Id97	F404881	1256	6225	453.734	2	1146	1	LGEEAIMK	Oxidation (M)	37	48	0.00025368	gi|363413265;gi|504825085;gi|651309056;gi|764504613;gi|942688148;gi|945577966;gi|945965813;gi|946077701
BNW	Q20592_QEx2_Pos_Id97	F404881	1263	4766	453.737	2	933	1	FLEQQNK		46	49	0.0013345	Q7RTT2;Q14533;P78385;Q9NSB2;P78386;O43790;Q6NT21;Q6ISB0;P13647;P02538;P48668;P04259;Q5XQN5;Q8VED5;Q61726;P50446;Q922U2;Q8BGZ7;P07744;Q9DCV7;P05787;O95678;Q01546;Q8N1N4-2;Q5XKE5;P12035;P08729;Q3KNV1;H-INV:HIT000292931
BNW	Q20592_QEx2_Pos_Id97	F404881	1264	4836	453.737	2	943	1	FLEQQNK		46	49	0.0012803	Q7RTT2;Q14533;P78385;Q9NSB2;P78386;O43790;Q6NT21;Q6ISB0;P13647;P02538;P48668;P04259;Q5XQN5;Q8VED5;Q61726;P50446;Q922U2;Q8BGZ7;P07744;Q9DCV7;P05787;O95678;Q01546;Q8N1N4-2;Q5XKE5;P12035;P08729;Q3KNV1;H-INV:HIT000292931
BNW	Q20592_QEx2_Pos_Id97	F404881	1268	4640	453.738	2	913	1	FLEQQNK		46	49	0.0013282	Q7RTT2;Q14533;P78385;Q9NSB2;P78386;O43790;Q6NT21;Q6ISB0;P13647;P02538;P48668;P04259;Q5XQN5;Q8VED5;Q61726;P50446;Q922U2;Q8BGZ7;P07744;Q9DCV7;P05787;O95678;Q01546;Q8N1N4-2;Q5XKE5;P12035;P08729;Q3KNV1;H-INV:HIT000292931
BNW	Q20592_QEx2_Pos_Id97	F404881	1287	16782	455.246	2	2527	1	LDMIVYR		40	52	0.00015944	gi|332014452;gi|498230242;gi|498091997;gi|497870312;gi|497847670;gi|516602317;gi|518199665;gi|518347374;gi|739680665;gi|646799822;gi|667776005;gi|740878549;gi|755140406;gi|734982026;gi|739644340;gi|739713981;gi|764360423;gi|810849454;gi|815671283;gi|837742604;gi|944567738;gi|944574149;gi|944597001;gi|944605964;gi|944616184;gi|944622332;gi|944645224;gi|944649496;gi|944673089;gi|944674116;gi|944730…
BNW	Q20592_QEx2_Pos_Id97	F404881	1287	16782	455.246	2	2527	2	LDMLVYR		40	52	0.00015944	gi|945396376
BNW	Q20592_QEx2_Pos_Id97	F404881	1293	15623	456.222	2	2375	1	FNVDFGGR		34	38	0.001168	gi|919367229;gi|758502454;gi|917523024;gi|919379482
BNW	Q20592_QEx2_Pos_Id97	F404881	1299	16474	457.207	2	2490	1	MTIDDFR	Oxidation (M)	37	40	0.0011756	gi|944602627;gi|944674066
BNW	Q20592_QEx2_Pos_Id97	F404881	1299	16474	457.207	2	2490	2	MTLDDFR	Oxidation (M)	37	40	0.0011756	P35527
BNW	Q20592_QEx2_Pos_Id97	F404881	1301	11429	457.208	2	1833	1	MTIDDFR	Oxidation (M)	38	43	0.00082417	gi|944602627;gi|944674066
BNW	Q20592_QEx2_Pos_Id97	F404881	1301	11429	457.208	2	1833	2	MTLDDFR	Oxidation (M)	38	43	0.00082417	P35527
BNW	Q20592_QEx2_Pos_Id97	F404881	1302	11249	457.208	2	1812	1	MTIDDFR	Oxidation (M)	38	43	0.00088719	gi|944602627;gi|944674066
BNW	Q20592_QEx2_Pos_Id97	F404881	1302	11249	457.208	2	1812	2	MTLDDFR	Oxidation (M)	38	43	0.00088719	P35527
BNW	Q20592_QEx2_Pos_Id97	F404881	1303	11342	457.208	2	1822	1	MTIDDFR	Oxidation (M)	38	42	0.00095723	gi|944602627;gi|944674066
BNW	Q20592_QEx2_Pos_Id97	F404881	1303	11342	457.208	2	1822	2	MTLDDFR	Oxidation (M)	38	42	0.00095723	P35527
BNW	Q20592_QEx2_Pos_Id97	F404881	1304	11154	457.208	2	1802	1	MTIDDFR	Oxidation (M)	38	42	0.00094409	gi|944602627;gi|944674066
BNW	Q20592_QEx2_Pos_Id97	F404881	1304	11154	457.208	2	1802	2	MTLDDFR	Oxidation (M)	38	42	0.00094409	P35527
BNW	Q20592_QEx2_Pos_Id97	F404881	1305	11516	457.208	2	1843	1	MTIDDFR	Oxidation (M)	38	47	0.00035564	gi|944602627;gi|944674066
BNW	Q20592_QEx2_Pos_Id97	F404881	1305	11516	457.208	2	1843	2	MTLDDFR	Oxidation (M)	38	47	0.00035564	P35527
BNW	Q20592_QEx2_Pos_Id97	F404881	1306	11062	457.208	2	1792	1	MTIDDFR	Oxidation (M)	38	47	0.00032286	gi|944602627;gi|944674066
BNW	Q20592_QEx2_Pos_Id97	F404881	1306	11062	457.208	2	1792	2	MTLDDFR	Oxidation (M)	38	47	0.00032286	P35527
BNW	Q20592_QEx2_Pos_Id97	F404881	1315	10129	457.277	2	1674	1	VGLTPTAVR		45	58	0.00013334	gi|501241142;gi|494941320;gi|490754795;gi|499223863;gi|502846137;gi|654572869;gi|659863062;gi|737054035;gi|737093036;gi|737102329;gi|835223901;gi|945506586;gi|945781055;gi|945849152;gi|945874372;gi|946003420;gi|946011773
BNW	Q20592_QEx2_Pos_Id97	F404881	1316	10204	457.277	2	1684	1	VGLTPTAVR		45	46	0.0020274	gi|501241142;gi|494941320;gi|490754795;gi|499223863;gi|502846137;gi|654572869;gi|659863062;gi|737054035;gi|737093036;gi|737102329;gi|835223901;gi|945506586;gi|945781055;gi|945849152;gi|945874372;gi|946003420;gi|946011773
BNW	Q20592_QEx2_Pos_Id97	F404881	1329	15605	458.279	2	2373	1	AAEISAILK		42	55	0.00012401	gi|501245713;gi|494950241;gi|490759572;gi|499223738;gi|502842453;gi|654571651;gi|659863551;gi|737051847;gi|737087270;gi|835236931;gi|945499713;gi|945775608;gi|945864472;gi|946003384
BNW	Q20592_QEx2_Pos_Id97	F404881	1341	20274	459.752	2	2967	1	DAVLELMK		44	52	0.00045337	gi|494648115;gi|740878160;gi|944808091
BNW	Q20592_QEx2_Pos_Id97	F404881	1342	20196	459.752	2	2957	1	DAVLELMK		44	52	0.00044101	gi|494648115;gi|740878160;gi|944808091
BNW	Q20592_QEx2_Pos_Id97	F404881	1346	14608	460.213	2	2238	1	DYSPYFK		38	39	0.0017252	P08779;P02533;Q3ZAW8;Q6IFX2;Q9Z2K1
BNW	Q20592_QEx2_Pos_Id97	F404881	1347	14525	460.213	2	2228	1	DYSPYFK		38	39	0.0017133	P08779;P02533;Q3ZAW8;Q6IFX2;Q9Z2K1
BNW	Q20592_QEx2_Pos_Id97	F404881	1370	9498	465.754	2	1588	1	GSALAAVEGR		42	51	0.00038488	gi|480895476;gi|480897130;gi|502843662;gi|502842953;gi|499221580;gi|945504487
BNW	Q20592_QEx2_Pos_Id97	F404881	1371	9576	465.754	2	1598	1	GSALAAVEGR		43	53	0.00030917	gi|480895476;gi|480897130;gi|502843662;gi|502842953;gi|499221580;gi|945504487
BNW	Q20592_QEx2_Pos_Id97	F404881	1381	21632	465.792	2	3139	1	FITIALPR		40	45	0.0007561	gi|332012201;gi|498231576;gi|498089563;gi|516604459;gi|518199476;gi|740878133;gi|739679357;gi|648265548;gi|648634060;gi|654589874;gi|655877984;gi|657923743;gi|722248866;gi|755141112;gi|730269282;gi|739671279;gi|739674119;gi|739715603;gi|755115616;gi|764357351;gi|815670452;gi|917661764;gi|944570701;gi|944575944;gi|944599409;gi|944608009;gi|944611415;gi|944622655;gi|944651496;gi|944664018;gi|944678…
BNW	Q20592_QEx2_Pos_Id97	F404881	1381	21632	465.792	2	3139	2	FLTIALPR		40	45	0.0007561	gi|944655806
BNW	Q20592_QEx2_Pos_Id97	F404881	1391	2456	466.756	2	555	1	SEIDNVKK		44	48	0.00088226	P04264;Q5XQN5;Q922U2
BNW	Q20592_QEx2_Pos_Id97	F404881	1392	2406	466.756	2	545	1	SEIDNVKK		38	41	0.0013408	P04264;Q5XQN5;Q922U2
BNW	Q20592_QEx2_Pos_Id97	F404881	1401	17442	467.292	2	2610	1	ALLYIAAAK		33	37	0.00143	gi|670491700;gi|944622758;gi|944650126;gi|944664424;gi|944672831;gi|945120792
BNW	Q20592_QEx2_Pos_Id97	F404881	1401	17442	467.292	2	2610	2	ALLYLAAAK		33	37	0.00143	gi|494645808;gi|498230514;gi|498088315;gi|496105906;gi|516604927;gi|517061821;gi|518198350;gi|659889797;gi|659894192;gi|755133632;gi|728816378;gi|728822440;gi|739668903;gi|758934031;gi|764357454;gi|944675424;gi|944800324;gi|945141934;gi|945406013;gi|946229881
BNW	Q20592_QEx2_Pos_Id97	F404881	1403	14038	467.752	2	2166	1	VAELFEAR		44	47	0.0013789	gi|497508008;gi|500130978;gi|500121531;gi|501241847;gi|500996215;gi|492279829;gi|494645837;gi|498153088;gi|497813488;gi|496182580;gi|498230700;gi|494961033;gi|498093473;gi|497869614;gi|495125228;gi|497846278;gi|494935518;gi|496104897;gi|497903769;gi|504825134;gi|505273057;gi|490761797;gi|515116194;gi|516603112;gi|518200103;gi|518345879;gi|518532154;gi|518670086;gi|519072652;gi|550938537;gi|644227…
BNW	Q20592_QEx2_Pos_Id97	F404881	1404	14119	467.753	2	2177	1	VAELFEAR		46	58	0.00015131	gi|497508008;gi|500130978;gi|500121531;gi|501241847;gi|500996215;gi|492279829;gi|494645837;gi|498153088;gi|497813488;gi|496182580;gi|498230700;gi|494961033;gi|498093473;gi|497869614;gi|495125228;gi|497846278;gi|494935518;gi|496104897;gi|497903769;gi|504825134;gi|505273057;gi|490761797;gi|515116194;gi|516603112;gi|518200103;gi|518345879;gi|518532154;gi|518670086;gi|519072652;gi|550938537;gi|644227…
BNW	Q20592_QEx2_Pos_Id97	F404881	1410	5078	468.238	2	980	1	ANYALNNR		37	41	0.0011716	gi|332014319;gi|723383821;gi|755118239;gi|755140525;gi|759337341;gi|944622179;gi|944808322
BNW	Q20592_QEx2_Pos_Id97	F404881	1411	5006	468.238	2	969	1	ANYALNNR		27	34	0.00059167	gi|332014319;gi|723383821;gi|755118239;gi|755140525;gi|759337341;gi|944622179;gi|944808322
BNW	Q20592_QEx2_Pos_Id97	F404881	1412	11404	468.25	2	1830	1	LAADLGYGR		42	50	0.00038302	gi|764360412
BNW	Q20592_QEx2_Pos_Id97	F404881	1414	15641	468.743	2	2377	1	FDVGEITR		45	54	0.00033053	gi|490757932;gi|499221655;gi|502843782;gi|737051160;gi|835235909;gi|945501495
BNW	Q20592_QEx2_Pos_Id97	F404881	1424	11993	469.272	2	1903	1	TTYGVIGVK		32	34	0.0020968	gi|500127743;gi|492276603;gi|498153022;gi|496181921;gi|495122986;gi|504825087;gi|519073594;gi|501844821;gi|503358251;gi|640182023;gi|651302155;gi|651312606;gi|764504731;gi|930605578;gi|942690306;gi|944769789;gi|945097756;gi|945573551;gi|946167973
BNW	Q20592_QEx2_Pos_Id97	F404881	1428	11000	469.751	2	1785	1	SLYNLGGSK		38	43	0.00082979	P13647;Q5XQN5
BNW	Q20592_QEx2_Pos_Id97	F404881	1429	11095	469.751	2	1795	1	SLYNLGGSK		40	42	0.0016137	P13647;Q5XQN5
BNW	Q20592_QEx2_Pos_Id97	F404881	1432	6823	470.728	2	1237	1	DDNPNLPR		36	38	0.0016666	P02768-1
BNW	Q20592_QEx2_Pos_Id97	F404881	1445	14293	471.737	2	2198	1	YNLTFER		42	42	0.002567	gi|494648789
BNW	Q20592_QEx2_Pos_Id97	F404881	1446	14192	471.738	2	2186	1	YNLTFER		42	53	0.00023929	gi|494648789
BNW	Q20592_QEx2_Pos_Id97	F404881	1452	12165	472.273	2	1926	1	LLGMLQPR	Oxidation (M)	44	54	0.00027529	gi|919367229
BNW	Q20592_QEx2_Pos_Id97	F404881	1455	15103	472.282	2	2302	1	TIEAGLIAR		46	48	0.0015073	gi|500128271
BNW	Q20592_QEx2_Pos_Id97	F404881	1465	3454	473.241	2	736	1	GADTGAIQGR		45	64	3.3758e-05	gi|490752986;gi|502844078;gi|835226443;gi|945502043
BNW	Q20592_QEx2_Pos_Id97	F404881	1466	1879	473.254	2	435	1	GENALKDAK		41	58	5.8549e-05	P04264
BNW	Q20592_QEx2_Pos_Id97	F404881	1468	1782	473.254	2	415	1	GENALKDAK		46	68	1.5668e-05	P04264
BNW	Q20592_QEx2_Pos_Id97	F404881	1469	1830	473.254	2	425	1	GENALKDAK		41	64	1.5066e-05	P04264
BNW	Q20592_QEx2_Pos_Id97	F404881	1491	3519	474.225	2	747	1	ENAELESR		40	47	0.00060045	O76013
BNW	Q20592_QEx2_Pos_Id97	F404881	1492	3437	474.225	2	733	1	ENAELESR		40	59	3.1951e-05	O76013
BNW	Q20592_QEx2_Pos_Id97	F404881	1493	3368	474.225	2	723	1	ENAELESR		40	60	2.8673e-05	O76013
BNW	Q20592_QEx2_Pos_Id97	F404881	1494	3299	474.225	2	713	1	ENAELESR		41	42	0.0021132	O76013
BNW	Q20592_QEx2_Pos_Id97	F404881	1495	3588	474.225	2	757	1	ENAELESR		41	47	0.00068717	O76013
BNW	Q20592_QEx2_Pos_Id97	F404881	1498	12641	474.274	2	1987	1	TTDVTGIIK		44	52	0.0003726	gi|501241854;gi|501242642;gi|494949302;gi|502843662;gi|502842953;gi|737083670;gi|499221580;gi|945504487;gi|945777150
BNW	Q20592_QEx2_Pos_Id97	F404881	1505	13449	475.253	2	2088	1	FGVEIEGAK		43	52	0.00033155	gi|494649204;gi|755133819;gi|944800391
BNW	Q20592_QEx2_Pos_Id97	F404881	1517	9451	476.242	2	1581	1	LYEEEIR		42	52	0.00028901	Q14533;P78385;P78386;O43790;Q6NT21
BNW	Q20592_QEx2_Pos_Id97	F404881	1518	9368	476.243	2	1571	1	LYEEEIR		43	53	0.00030666	Q14533;P78385;P78386;O43790;Q6NT21
BNW	Q20592_QEx2_Pos_Id97	F404881	1519	9198	476.243	2	1551	1	LYEEEIR		43	53	0.00030107	Q14533;P78385;P78386;O43790;Q6NT21
BNW	Q20592_QEx2_Pos_Id97	F404881	1520	9280	476.243	2	1561	1	LYEEEIR		43	53	0.0002784	Q14533;P78385;P78386;O43790;Q6NT21
BNW	Q20592_QEx2_Pos_Id97	F404881	1534	24330	476.784	2	3449	1	FSLLFAVR		39	46	0.00064533	gi|494645830;gi|755136999;gi|759337073
BNW	Q20592_QEx2_Pos_Id97	F404881	1535	24434	476.784	2	3459	1	FSLLFAVR		39	48	0.00037738	gi|494645830;gi|755136999;gi|759337073
BNW	Q20592_QEx2_Pos_Id97	F404881	1546	18855	477.305	2	2782	1	LLIPWRR		33	35	0.0016018	gi|494646841
BNW	Q20592_QEx2_Pos_Id97	F404881	1547	18779	477.305	2	2772	1	LLIPWRR		33	35	0.0016278	gi|494646841
BNW	Q20592_QEx2_Pos_Id97	F404881	1551	10564	477.738	2	1731	1	FFNADNVK		38	39	0.0023259	gi|516605036;gi|655880774;gi|740879967;gi|758933132;gi|945396715
BNW	Q20592_QEx2_Pos_Id97	F404881	1568	6279	479.254	2	1155	1	IPLNEESR		43	49	0.00062394	gi|495128675;gi|946172915;gi|946181507
BNW	Q20592_QEx2_Pos_Id97	F404881	1569	6213	479.254	2	1145	1	IPLNEESR		43	51	0.00046632	gi|495128675;gi|946172915;gi|946181507
BNW	Q20592_QEx2_Pos_Id97	F404881	1594	6487	480.772	2	1187	1	VGAVGETISK		45	56	0.00018339	gi|946077855
BNW	Q20592_QEx2_Pos_Id97	F404881	1595	14749	480.785	2	2257	1	FQNALLVR		42	65	1.1874e-05	P02768-1
BNW	Q20592_QEx2_Pos_Id97	F404881	1601	15746	481.277	2	2392	1	VGLFGGAGVGK		45	46	0.0017536	gi|500127767;gi|500117551;gi|492276318;gi|498153075;gi|496181971;gi|495122916;gi|504825113;gi|516007559;gi|566128694;gi|501844835;gi|640182078;gi|651312625;gi|764504639;gi|930603745;gi|942691566;gi|944769815;gi|944773605;gi|945097780;gi|945573526;gi|946080249;gi|946167999
BNW	Q20592_QEx2_Pos_Id97	F404881	1606	3285	481.752	2	711	1	GEMALKDAK		42	53	0.00022714	P02538;P48668;P04259
BNW	Q20592_QEx2_Pos_Id97	F404881	1607	13116	481.763	2	2045	1	EYIPAIEK		36	44	0.00038138	gi|497506432;gi|494648153;gi|498231561;gi|498089586;gi|497871333;gi|497850435;gi|496103734;gi|516604473;gi|518199463;gi|518345802;gi|550938664;gi|655877999;gi|659894438;gi|755141137;gi|758935203;gi|764357416;gi|815670428;gi|944674284;gi|944739550;gi|944808092;gi|945139628
BNW	Q20592_QEx2_Pos_Id97	F404881	1607	13116	481.763	2	2045	2	EYLPAIEK		36	44	0.00038138	gi|667774565;gi|944599424;gi|944611430;gi|944621500;gi|944651512;gi|944664035;gi|944678077;gi|945274321
BNW	Q20592_QEx2_Pos_Id97	F404881	1629	21672	482.771	2	3145	1	EDLIAYLK		39	47	0.00053702	P62894
BNW	Q20592_QEx2_Pos_Id97	F404881	1637	15354	483.269	2	2338	1	YASVGDIIK		42	59	4.9665e-05	gi|500117781;gi|500127848;gi|492264413;gi|495136894;gi|503358409;gi|640182213;gi|930605361;gi|945076554;gi|946166409
BNW	Q20592_QEx2_Pos_Id97	F404881	1643	8258	483.748	2	1429	1	IETEVGYR		43	54	0.00022022	gi|945141277
BNW	Q20592_QEx2_Pos_Id97	F404881	1643	8258	483.748	2	1429	2	LETEVGYR		43	54	0.00022022	gi|332014319;gi|648634408;gi|654589362;gi|667777629;gi|739677521;gi|723383821;gi|728812909;gi|755118239;gi|755140525;gi|759337341;gi|944601141;gi|944622179;gi|944651666;gi|944656648;gi|944670454;gi|944673124;gi|944740101;gi|944756946;gi|944808322;gi|945189851;gi|945396715
BNW	Q20592_QEx2_Pos_Id97	F404881	1644	8180	483.748	2	1419	1	IETEVGYR		43	48	0.00086868	gi|945141277
BNW	Q20592_QEx2_Pos_Id97	F404881	1644	8180	483.748	2	1419	2	LETEVGYR		43	48	0.00086868	gi|332014319;gi|648634408;gi|654589362;gi|667777629;gi|739677521;gi|723383821;gi|728812909;gi|755118239;gi|755140525;gi|759337341;gi|944601141;gi|944622179;gi|944651666;gi|944656648;gi|944670454;gi|944673124;gi|944740101;gi|944756946;gi|944808322;gi|945189851;gi|945396715
BNW	Q20592_QEx2_Pos_Id97	F404881	1657	8756	484.733	2	1494	1	YNMGLSQR		35	40	0.00098416	gi|332014537;gi|723383821;gi|755118239;gi|755140525;gi|759337341;gi|944808322
BNW	Q20592_QEx2_Pos_Id97	F404881	1659	8902	484.734	2	1515	1	YNMGLSQR		35	39	0.0010764	gi|332014537;gi|723383821;gi|755118239;gi|755140525;gi|759337341;gi|944808322
BNW	Q20592_QEx2_Pos_Id97	F404881	1662	10700	484.746	2	1749	1	FFNAENVK		42	45	0.001355	gi|332014319;gi|667777629;gi|739677521;gi|723383821;gi|755118239;gi|755140525;gi|759337341;gi|944601141;gi|944612613;gi|944622179;gi|944651666;gi|944656648;gi|944670454;gi|944673124;gi|944756946;gi|944808322;gi|945189851
BNW	Q20592_QEx2_Pos_Id97	F404881	1663	10153	484.746	2	1677	1	FFNAENVK		42	45	0.0013707	gi|332014319;gi|667777629;gi|739677521;gi|723383821;gi|755118239;gi|755140525;gi|759337341;gi|944601141;gi|944612613;gi|944622179;gi|944651666;gi|944656648;gi|944670454;gi|944673124;gi|944756946;gi|944808322;gi|945189851
BNW	Q20592_QEx2_Pos_Id97	F404881	1664	10232	484.746	2	1688	1	FFNAENVK		42	48	0.00065604	gi|332014319;gi|667777629;gi|739677521;gi|723383821;gi|755118239;gi|755140525;gi|759337341;gi|944601141;gi|944612613;gi|944622179;gi|944651666;gi|944656648;gi|944670454;gi|944673124;gi|944756946;gi|944808322;gi|945189851
BNW	Q20592_QEx2_Pos_Id97	F404881	1668	10779	484.746	2	1759	1	FFNAENVK		41	42	0.0018511	gi|332014319;gi|667777629;gi|739677521;gi|723383821;gi|755118239;gi|755140525;gi|759337341;gi|944601141;gi|944612613;gi|944622179;gi|944651666;gi|944656648;gi|944670454;gi|944673124;gi|944756946;gi|944808322;gi|945189851
BNW	Q20592_QEx2_Pos_Id97	F404881	1669	10861	484.746	2	1770	1	FFNAENVK		41	45	0.0010775	gi|332014319;gi|667777629;gi|739677521;gi|723383821;gi|755118239;gi|755140525;gi|759337341;gi|944601141;gi|944612613;gi|944622179;gi|944651666;gi|944656648;gi|944670454;gi|944673124;gi|944756946;gi|944808322;gi|945189851
BNW	Q20592_QEx2_Pos_Id97	F404881	1689	22911	485.308	2	3309	1	VLLENLLR		40	61	2.1016e-05	gi|497507932;gi|94421860;gi|501245961;gi|500995496;gi|499223954;gi|494647507;gi|497808869;gi|498089374;gi|497871239;gi|497848963;gi|494947511;gi|496103856;gi|496103130;gi|497902027;gi|505271756;gi|490755003;gi|518669693;gi|644240757;gi|663816924;gi|13425425;gi|654574110;gi|655885524;gi|659862492;gi|659895235;gi|662138737;gi|739654672;gi|667777863;gi|755134560;gi|730269594;gi|737053526;gi|73709271…
BNW	Q20592_QEx2_Pos_Id97	F404881	1698	7160	486.758	2	1280	1	QEIAEINR		45	55	0.000265	P02538;P48668;P04259;P50446
BNW	Q20592_QEx2_Pos_Id97	F404881	1700	7304	486.759	2	1301	1	QEIAEINR		45	53	0.00040178	P02538;P48668;P04259;P50446
BNW	Q20592_QEx2_Pos_Id97	F404881	1701	7238	486.759	2	1291	1	QEIAEINR		45	63	4.0019e-05	P02538;P48668;P04259;P50446
BNW	Q20592_QEx2_Pos_Id97	F404881	1704	5219	486.777	2	998	1	GELALKDAR		47	50	0.0012131	P13647;Q5XQN5;Q922U2;Q8BGZ7;O95678;P08729;Q3KNV1
BNW	Q20592_QEx2_Pos_Id97	F404881	1712	5604	487.251	2	1053	1	LLEGEEQR		43	67	1.0658e-05	Q14533;P78385;O43790;Q6NT21;Q61726
BNW	Q20592_QEx2_Pos_Id97	F404881	1713	5543	487.251	2	1043	1	LLEGEEQR		43	67	1.1084e-05	Q14533;P78385;O43790;Q6NT21;Q61726
BNW	Q20592_QEx2_Pos_Id97	F404881	1714	5472	487.251	2	1032	1	LLEGEEQR		43	67	1.1084e-05	Q14533;P78385;O43790;Q6NT21;Q61726
BNW	Q20592_QEx2_Pos_Id97	F404881	1716	5398	487.251	2	1022	1	LLEGEEQR		43	69	7.0417e-06	Q14533;P78385;O43790;Q6NT21;Q61726
BNW	Q20592_QEx2_Pos_Id97	F404881	1718	5324	487.251	2	1012	1	LLEGEEQR		44	67	1.1128e-05	Q14533;P78385;O43790;Q6NT21;Q61726
BNW	Q20592_QEx2_Pos_Id97	F404881	1723	13592	487.268	2	2109	1	IEISELNR		46	55	0.00034849	P04264;P35908
BNW	Q20592_QEx2_Pos_Id97	F404881	1726	13520	487.269	2	2098	1	IEISELNR		46	55	0.00034849	P04264;P35908
BNW	Q20592_QEx2_Pos_Id97	F404881	1727	12698	487.269	2	1995	1	IEISELNR		46	53	0.00054636	P04264;P35908
BNW	Q20592_QEx2_Pos_Id97	F404881	1728	13212	487.269	2	2057	1	IEISELNR		47	62	8.1605e-05	P04264;P35908
BNW	Q20592_QEx2_Pos_Id97	F404881	1729	12949	487.269	2	2026	1	IEISELNR		47	58	0.00017287	P04264;P35908
BNW	Q20592_QEx2_Pos_Id97	F404881	1730	13129	487.269	2	2046	1	IEISELNR		47	58	0.00018566	P04264;P35908
BNW	Q20592_QEx2_Pos_Id97	F404881	1732	13277	487.269	2	2067	1	IEISELNR		47	53	0.00057506	P04264;P35908
BNW	Q20592_QEx2_Pos_Id97	F404881	1733	16906	487.269	2	2542	1	SLDLELAGR		47	56	0.00031675	gi|499223119;gi|501787823;gi|502845400;gi|737047359
BNW	Q20592_QEx2_Pos_Id97	F404881	1734	13036	487.269	2	2036	1	IEISELNR		47	67	2.5102e-05	P04264;P35908
BNW	Q20592_QEx2_Pos_Id97	F404881	1735	13360	487.27	2	2078	1	IEISELNR		47	48	0.0019076	P04264;P35908
BNW	Q20592_QEx2_Pos_Id97	F404881	1737	12864	487.27	2	2016	1	IEISELNR		47	60	0.00011363	P04264;P35908
BNW	Q20592_QEx2_Pos_Id97	F404881	1738	12776	487.27	2	2005	1	IEISELNR		47	60	0.00011233	P04264;P35908
BNW	Q20592_QEx2_Pos_Id97	F404881	1747	5103	487.761	2	983	1	LTAEVENAK		45	55	0.00028641	Q14533;P78385;O43790;Q6NT21
BNW	Q20592_QEx2_Pos_Id97	F404881	1750	5182	487.762	2	993	1	LTAEVENAK		45	52	0.00055553	Q14533;P78385;O43790;Q6NT21
BNW	Q20592_QEx2_Pos_Id97	F404881	1752	5032	487.762	2	973	1	LTAEVENAK		45	52	0.00061053	Q14533;P78385;O43790;Q6NT21
BNW	Q20592_QEx2_Pos_Id97	F404881	1753	4968	487.762	2	963	1	LTAEVENAK		45	52	0.00053421	Q14533;P78385;O43790;Q6NT21
BNW	Q20592_QEx2_Pos_Id97	F404881	1757	11389	487.767	2	1828	1	DQSVTVGLR		42	52	0.00025942	gi|654570078;gi|737050756
BNW	Q20592_QEx2_Pos_Id97	F404881	1758	11302	487.767	2	1818	1	DQSVTVGLR		37	46	0.0003665	gi|654570078;gi|737050756
BNW	Q20592_QEx2_Pos_Id97	F404881	1767	21975	488.263	2	3186	1	EYLYFLK		29	31	0.0016506	Q7RTT2;Q8N1N4-2
BNW	Q20592_QEx2_Pos_Id97	F404881	1769	14678	488.279	2	2247	1	LPLQDVYK		39	44	0.00097967	gi|944801523
BNW	Q20592_QEx2_Pos_Id97	F404881	1770	17693	488.285	2	2640	1	IGLFGGAGVGK		42	57	9.2006e-05	gi|497506883;gi|500509894;gi|501245710;gi|330414312;gi|330414328;gi|330414330;gi|330414332;gi|330414342;gi|330414360;gi|330414362;gi|330414374;gi|330414376;gi|330414384;gi|330414386;gi|330414388;gi|330414390;gi|330414392;gi|330414396;gi|330414410;gi|330414412;gi|494647091;gi|497811189;gi|498229714;gi|371560942;gi|371560950;gi|371560956;gi|371560974;gi|371560976;gi|371560978;gi|371560980;gi|371560…
BNW	Q20592_QEx2_Pos_Id97	F404881	1771	17611	488.285	2	2630	1	IGLFGGAGVGK		44	59	8.3194e-05	gi|497506883;gi|500509894;gi|501245710;gi|330414312;gi|330414328;gi|330414330;gi|330414332;gi|330414342;gi|330414360;gi|330414362;gi|330414374;gi|330414376;gi|330414384;gi|330414386;gi|330414388;gi|330414390;gi|330414392;gi|330414396;gi|330414410;gi|330414412;gi|494647091;gi|497811189;gi|498229714;gi|371560942;gi|371560950;gi|371560956;gi|371560974;gi|371560976;gi|371560978;gi|371560980;gi|371560…
BNW	Q20592_QEx2_Pos_Id97	F404881	1785	14635	489.741	2	2241	1	QDMACLLK		30	55	1.038e-05	Q9NSB4;P78386;Q61726
BNW	Q20592_QEx2_Pos_Id97	F404881	1786	14556	489.741	2	2231	1	QDMACLLK		41	58	5.7391e-05	Q9NSB4;P78386;Q61726
BNW	Q20592_QEx2_Pos_Id97	F404881	1787	14468	489.741	2	2221	1	QDMACLLK		28	45	5.5178e-05	Q9NSB4;P78386;Q61726
BNW	Q20592_QEx2_Pos_Id97	F404881	1816	12541	490.756	2	1974	1	YETELGLR		42	52	0.00025643	A2A5Y0
BNW	Q20592_QEx2_Pos_Id97	F404881	1820	20708	491.308	2	3023	1	LIPAIDALR		38	40	0.0014792	gi|494645700;gi|498088314;gi|739682221;gi|755133629;gi|944561414;gi|944624694;gi|944674251;gi|944729481;gi|944729668
BNW	Q20592_QEx2_Pos_Id97	F404881	1820	20708	491.308	2	3023	2	LLPAIDALR		38	40	0.0014792	gi|644226978
BNW	Q20592_QEx2_Pos_Id97	F404881	1821	20786	491.308	2	3033	1	LIPAIDALR		38	42	0.00096389	gi|494645700;gi|498088314;gi|739682221;gi|755133629;gi|944561414;gi|944624694;gi|944674251;gi|944729481;gi|944729668
BNW	Q20592_QEx2_Pos_Id97	F404881	1821	20786	491.308	2	3033	2	LLPAIDALR		38	42	0.00096389	gi|644226978
BNW	Q20592_QEx2_Pos_Id97	F404881	1825	24144	491.824	2	3431	1	LNLVAALIR		35	47	0.00018402	gi|497813012;gi|496103726;gi|505271253;gi|740878144;gi|644240982;gi|739679367;gi|755141120;gi|728815417;gi|728821490;gi|739671335;gi|806907589;gi|944570694;gi|944575937;gi|944584142;gi|944608016;gi|944655799;gi|945671666;gi|946128973
BNW	Q20592_QEx2_Pos_Id97	F404881	1835	10563	492.725	2	1731	1	EGFGEGNFK		34	38	0.0010484	gi|500127974;gi|495128675;gi|501845263;gi|945089214;gi|946172915;gi|946181507
BNW	Q20592_QEx2_Pos_Id97	F404881	1838	6544	492.748	2	1196	1	TYETTLEK		33	53	3.1887e-05	P02768-1
BNW	Q20592_QEx2_Pos_Id97	F404881	1839	5331	492.753	2	1013	1	QFTSSSSIK		35	57	1.7933e-05	Q04695;Q9QWL7
BNW	Q20592_QEx2_Pos_Id97	F404881	1840	5257	492.754	2	1003	1	QFTSSSSIK		33	44	0.00027052	Q04695;Q9QWL7
BNW	Q20592_QEx2_Pos_Id97	F404881	1843	19089	492.795	2	2817	1	NLILLDGAR		43	48	0.00093579	gi|755136999
BNW	Q20592_QEx2_Pos_Id97	F404881	1844	19022	492.795	2	2807	1	NLILLDGAR		44	53	0.00028266	gi|755136999
BNW	Q20592_QEx2_Pos_Id97	F404881	1845	19160	492.795	2	2828	1	NLILLDGAR		44	48	0.0010216	gi|755136999
BNW	Q20592_QEx2_Pos_Id97	F404881	1846	19231	492.796	2	2838	1	NLILLDGAR		44	47	0.0011124	gi|755136999
BNW	Q20592_QEx2_Pos_Id97	F404881	1850	15239	493.287	2	2321	1	LVEDLIQR		44	64	2.6598e-05	gi|494648676;gi|371560847;gi|371560849;gi|497872909;gi|497850265;gi|755134410;gi|764351171;gi|944805007;gi|945141793
BNW	Q20592_QEx2_Pos_Id97	F404881	1852	15169	493.287	2	2311	1	LVEDLIQR		44	67	1.3735e-05	gi|494648676;gi|371560847;gi|371560849;gi|497872909;gi|497850265;gi|755134410;gi|764351171;gi|944805007;gi|945141793
BNW	Q20592_QEx2_Pos_Id97	F404881	1854	7370	493.293	2	1311	1	LAQATAAIAR		46	62	5.5364e-05	gi|492281253
BNW	Q20592_QEx2_Pos_Id97	F404881	1855	10402	493.293	2	1710	1	AVLLATGGAGR		46	51	0.00078927	gi|500129946;gi|500119311;gi|495123661;gi|519071567;gi|503360675;gi|927892258;gi|930603903;gi|944764263;gi|944768262;gi|945090633;gi|946177731;gi|946178902
BNW	Q20592_QEx2_Pos_Id97	F404881	1856	10316	493.293	2	1700	1	AVLLATGGAGR		46	51	0.00086742	gi|500129946;gi|500119311;gi|495123661;gi|519071567;gi|503360675;gi|927892258;gi|930603903;gi|944764263;gi|944768262;gi|945090633;gi|946177731;gi|946178902
BNW	Q20592_QEx2_Pos_Id97	F404881	1857	7445	493.293	2	1322	1	LAQATAAIAR		46	57	0.00018977	gi|492281253
BNW	Q20592_QEx2_Pos_Id97	F404881	1859	18013	493.308	2	2681	1	LPGPIYVVK		40	59	3.5012e-05	gi|739670299;gi|806905420;gi|826040014;gi|945671005;gi|946127514
BNW	Q20592_QEx2_Pos_Id97	F404881	1859	18013	493.308	2	2681	2	LPGPLYVVK		40	59	3.5012e-05	gi|497508427;gi|494647263;gi|497809921;gi|498228600;gi|498091691;gi|497870104;gi|497847490;gi|505271626;gi|516605433;gi|518198878;gi|518345240;gi|518669464;gi|550936362;gi|644242305;gi|739680443;gi|739629713;gi|494958686;gi|646527484;gi|655880326;gi|659890229;gi|667774187;gi|670492189;gi|740878903;gi|739676591;gi|755136860;gi|728817139;gi|728821961;gi|730274497;gi|734979541;gi|758936007;gi|815671…
BNW	Q20592_QEx2_Pos_Id97	F404881	1867	14211	493.785	2	2188	1	LTGLALDGAR		46	65	3.3809e-05	gi|498151198;gi|504824925;gi|764504162;gi|945577717;gi|946077830;gi|946270430
BNW	Q20592_QEx2_Pos_Id97	F404881	1868	14296	493.785	2	2198	1	LTGLALDGAR		46	79	1.4656e-06	gi|498151198;gi|504824925;gi|764504162;gi|945577717;gi|946077830;gi|946270430
BNW	Q20592_QEx2_Pos_Id97	F404881	1879	6606	494.769	2	1207	1	TIEELQQK		46	53	0.0005092	O76009;O76011;O76014;Q14525;Q15323;Q9UE12;Q8IUT8;Q6NTB9;A2A5Y0;Q9D646;REFSEQ:XP_986630
BNW	Q20592_QEx2_Pos_Id97	F404881	1881	7059	494.769	2	1268	1	LTAEIENAK		46	60	9.2659e-05	P78386;Q61726
BNW	Q20592_QEx2_Pos_Id97	F404881	1882	6478	494.769	2	1186	1	TIEELQQK		46	53	0.0005092	O76009;O76011;O76014;Q14525;Q15323;Q9UE12;Q8IUT8;Q6NTB9;A2A5Y0;Q9D646;REFSEQ:XP_986630
BNW	Q20592_QEx2_Pos_Id97	F404881	1886	7143	494.769	2	1278	1	LTAEIENAK		46	60	8.972e-05	P78386;Q61726
BNW	Q20592_QEx2_Pos_Id97	F404881	1889	6981	494.769	2	1258	1	LTAEIENAK		46	57	0.00020864	P78386;Q61726
BNW	Q20592_QEx2_Pos_Id97	F404881	1890	6906	494.77	2	1248	1	TIEELQQK		45	51	0.00061855	O76009;O76011;O76014;Q14525;Q15323;Q9UE12;Q8IUT8;Q6NTB9;A2A5Y0;Q9D646;REFSEQ:XP_986630
BNW	Q20592_QEx2_Pos_Id97	F404881	1894	8287	494.787	2	1433	1	AKLDDLVSK		36	43	0.00053908	gi|500129658;gi|500120339;gi|492271908;gi|363414908;gi|394316726;gi|504827326;gi|519072149;gi|503359746;gi|651309309;gi|657602929;gi|736688996;gi|737218155;gi|764507190;gi|930603437;gi|942697835;gi|944763425;gi|944772297;gi|945100089;gi|945956685;gi|946075318;gi|946162914
BNW	Q20592_QEx2_Pos_Id97	F404881	1917	17835	496.282	2	2658	1	IFAGVDLTR		44	49	0.00089971	gi|497508064;gi|500514494;gi|494648863;gi|497810248;gi|494961145;gi|498092873;gi|497869695;gi|496106792;gi|515116241;gi|516604670;gi|518345719;gi|518669424;gi|544823838;gi|550938293;gi|644243540;gi|739676519;gi|646514798;gi|655875390;gi|659889884;gi|659894654;gi|740877752;gi|755139293;gi|728818306;gi|730272624;gi|734979421;gi|739643577;gi|758934455;gi|764360291;gi|810851590;gi|815673486;gi|826040…
BNW	Q20592_QEx2_Pos_Id97	F404881	1925	22328	497.253	2	3231	1	DISLADFGR		44	51	0.00057547	gi|501245599;gi|494940531;gi|490759530;gi|654571780;gi|659861993;gi|755132715;gi|734980328;gi|737089406;gi|815672956;gi|499220606;gi|944799939;gi|945781372;gi|946003346
BNW	Q20592_QEx2_Pos_Id97	F404881	1925	22328	497.253	2	3231	2	DLSLADFGR		44	51	0.00057547	gi|739676019;gi|739645799
BNW	Q20592_QEx2_Pos_Id97	F404881	1927	8738	497.254	2	1491	1	YENEVALR		46	56	0.00024342	P13645
BNW	Q20592_QEx2_Pos_Id97	F404881	1928	8581	497.254	2	1471	1	YENEVALR		46	60	9.6463e-05	P13645
BNW	Q20592_QEx2_Pos_Id97	F404881	1929	8664	497.254	2	1481	1	YENEVALR		46	53	0.00050045	P13645
BNW	Q20592_QEx2_Pos_Id97	F404881	1930	8496	497.254	2	1461	1	YENEVALR		46	55	0.00031722	P13645
BNW	Q20592_QEx2_Pos_Id97	F404881	1933	18486	497.279	2	2735	1	FAPTIFAAR		36	51	9.327e-05	gi|500511277;gi|332014452;gi|498230242;gi|518199665;gi|644250153;gi|739680665;gi|646799822;gi|667776005;gi|740878549;gi|755140406;gi|728821078;gi|739713981;gi|764360423;gi|806909193;gi|815671283;gi|826044640;gi|837742604;gi|944597001;gi|944616184;gi|944622332;gi|944649496;gi|944673089;gi|944674116;gi|945125446;gi|945396376;gi|945665808;gi|946134341
BNW	Q20592_QEx2_Pos_Id97	F404881	1934	18398	497.28	2	2724	1	FAPTIFAAR		35	47	0.00017957	gi|500511277;gi|332014452;gi|498230242;gi|518199665;gi|644250153;gi|739680665;gi|646799822;gi|667776005;gi|740878549;gi|755140406;gi|728821078;gi|739713981;gi|764360423;gi|806909193;gi|815671283;gi|826044640;gi|837742604;gi|944597001;gi|944616184;gi|944622332;gi|944649496;gi|944673089;gi|944674116;gi|945125446;gi|945396376;gi|945665808;gi|946134341
BNW	Q20592_QEx2_Pos_Id97	F404881	1938	11070	497.716	2	1792	1	DYSQYYR		35	43	0.00050571	Q04695
BNW	Q20592_QEx2_Pos_Id97	F404881	1939	10976	497.717	2	1782	1	DYSQYYR		36	38	0.0019901	Q04695
BNW	Q20592_QEx2_Pos_Id97	F404881	1941	8471	497.738	2	1458	1	QDMACLLK	Oxidation (M)	35	40	0.00086177	Q9NSB4;P78386;Q61726
BNW	Q20592_QEx2_Pos_Id97	F404881	1946	13373	497.782	2	2079	1	NLLVSYSAK		39	50	0.00022129	gi|516603469;gi|655877432;gi|755138260;gi|944634740;gi|944800700
BNW	Q20592_QEx2_Pos_Id97	F404881	1947	13463	497.783	2	2090	1	NLLVSYSAK		39	45	0.00071677	gi|516603469;gi|655877432;gi|755138260;gi|944634740;gi|944800700
BNW	Q20592_QEx2_Pos_Id97	F404881	1948	4537	497.787	2	898	1	LQGEIAHVK		30	48	4.0324e-05	P35908
BNW	Q20592_QEx2_Pos_Id97	F404881	1949	4400	497.787	2	878	1	LQGEIAHVK		29	35	0.00068343	P35908
BNW	Q20592_QEx2_Pos_Id97	F404881	1951	4462	497.788	2	888	1	LQGEIAHVK		37	63	6.7453e-06	P35908
BNW	Q20592_QEx2_Pos_Id97	F404881	1960	19264	498.264	2	2842	1	ATDFLFPGK		39	49	0.00029754	gi|501244533;gi|494945918;gi|490760507;gi|502843376;gi|654572820;gi|659868520;gi|737049359;gi|737082591;gi|835225863;gi|945500824;gi|945773391;gi|945875526;gi|946003745;gi|946014098
BNW	Q20592_QEx2_Pos_Id97	F404881	1965	10168	498.754	2	1679	1	YETEVSLR		42	59	5.0581e-05	Q92764;Q497I4
BNW	Q20592_QEx2_Pos_Id97	F404881	1966	15518	498.762	2	2360	1	AAAVFNFEK		30	44	0.00010595	gi|494645620;gi|755132188;gi|837742425;gi|944801986
BNW	Q20592_QEx2_Pos_Id97	F404881	1967	1026	498.765	2	241	1	GEHAIKDAR		38	41	0.0015314	Q3TTY5
BNW	Q20592_QEx2_Pos_Id97	F404881	1967	1026	498.765	2	241	2	GEHALKDAR		38	41	0.0015314	P35908
BNW	Q20592_QEx2_Pos_Id97	F404881	1968	14236	498.767	2	2191	1	LNAAAFAYR		40	58	3.8838e-05	gi|494645766;gi|723386589;gi|755133725;gi|944800314
BNW	Q20592_QEx2_Pos_Id97	F404881	1972	7944	499.249	2	1386	1	VSASTFETR		32	38	0.00079765	gi|501243259
BNW	Q20592_QEx2_Pos_Id97	F404881	1990	8751	500.226	2	1493	1	DVDGAYMTK		36	48	0.00016221	P04264
BNW	Q20592_QEx2_Pos_Id97	F404881	1991	8594	500.226	2	1473	1	DVDGAYMTK		36	44	0.00047982	P04264
BNW	Q20592_QEx2_Pos_Id97	F404881	1993	8507	500.226	2	1462	1	DVDGAYMTK		36	42	0.00077282	P04264
BNW	Q20592_QEx2_Pos_Id97	F404881	1995	8678	500.226	2	1483	1	DVDGAYMTK		36	41	0.00093773	P04264
BNW	Q20592_QEx2_Pos_Id97	F404881	1997	8892	500.227	2	1514	1	DVDGAYMTK		36	41	0.00094423	P04264
BNW	Q20592_QEx2_Pos_Id97	F404881	2004	11719	500.295	2	1869	1	LVVQIDNAK		42	52	0.00029143	O76009;Q14525;Q15323;Q9UE12;Q6NTB9;Q497I4;A2A5Y0;Q9D646;REFSEQ:XP_986630
BNW	Q20592_QEx2_Pos_Id97	F404881	2008	11632	500.295	2	1859	1	LVVQIDNAK		43	66	1.2018e-05	O76009;Q14525;Q15323;Q9UE12;Q6NTB9;Q497I4;A2A5Y0;Q9D646;REFSEQ:XP_986630
BNW	Q20592_QEx2_Pos_Id97	F404881	2009	11552	500.295	2	1849	1	LVVQIDNAK		43	66	1.2383e-05	O76009;Q14525;Q15323;Q9UE12;Q6NTB9;Q497I4;A2A5Y0;Q9D646;REFSEQ:XP_986630
BNW	Q20592_QEx2_Pos_Id97	F404881	2010	11972	500.296	2	1900	1	LVVQIDNAK		43	58	8.1415e-05	O76009;Q14525;Q15323;Q9UE12;Q6NTB9;Q497I4;A2A5Y0;Q9D646;REFSEQ:XP_986630
BNW	Q20592_QEx2_Pos_Id97	F404881	2011	12050	500.296	2	1910	1	LVVQIDNAK		43	46	0.0013357	O76009;Q14525;Q15323;Q9UE12;Q6NTB9;Q497I4;A2A5Y0;Q9D646;REFSEQ:XP_986630
BNW	Q20592_QEx2_Pos_Id97	F404881	2012	11475	500.296	2	1838	1	LVVQIDNAK		43	66	1.2014e-05	O76009;Q14525;Q15323;Q9UE12;Q6NTB9;Q497I4;A2A5Y0;Q9D646;REFSEQ:XP_986630
BNW	Q20592_QEx2_Pos_Id97	F404881	2016	12496	500.787	2	1968	1	LVVEIDNAK		38	45	0.00060492	Q92764
BNW	Q20592_QEx2_Pos_Id97	F404881	2017	12421	500.787	2	1958	1	LVVEIDNAK		41	54	0.0001505	Q92764
BNW	Q20592_QEx2_Pos_Id97	F404881	2019	18584	500.787	2	2747	1	GVDILADAVK		44	54	0.00026536	gi|497507203;gi|500996126;gi|494648644;gi|494647785;gi|497812588;gi|498230647;gi|494962847;gi|498090302;gi|497869407;gi|497847874;gi|497904623;gi|505272889;gi|516602510;gi|518198819;gi|518346912;gi|518670858;gi|544821564;gi|550938265;gi|644248822;gi|739678178;gi|646522026;gi|655876441;gi|655887035;gi|659889916;gi|659893367;gi|667775179;gi|740876741;gi|755133969;gi|728818271;gi|728822695;gi|734981…
BNW	Q20592_QEx2_Pos_Id97	F404881	2020	23410	500.787	2	3360	1	DDLIGINLK		38	47	0.00042757	gi|516266595
BNW	Q20592_QEx2_Pos_Id97	F404881	2020	23410	500.787	2	3360	2	DDLLGINLK		38	47	0.00042757	gi|497508095;gi|501245975;gi|500514052;gi|494649200;gi|497812481;gi|498092892;gi|497869704;gi|497846391;gi|494947483;gi|496107856;gi|497903865;gi|505270433;gi|490754874;gi|516603705;gi|518345712;gi|518669430;gi|544821315;gi|550937276;gi|644237263;gi|739681996;gi|502846222;gi|494958252;gi|654574097;gi|655878505;gi|655886985;gi|659862538;gi|659889892;gi|659894545;gi|667777698;gi|670491976;gi|740881…
BNW	Q20592_QEx2_Pos_Id97	F404881	2021	18668	500.787	2	2758	1	GVDILADAVK		44	57	0.0001559	gi|497507203;gi|500996126;gi|494648644;gi|494647785;gi|497812588;gi|498230647;gi|494962847;gi|498090302;gi|497869407;gi|497847874;gi|497904623;gi|505272889;gi|516602510;gi|518198819;gi|518346912;gi|518670858;gi|544821564;gi|550938265;gi|644248822;gi|739678178;gi|646522026;gi|655876441;gi|655887035;gi|659889916;gi|659893367;gi|667775179;gi|740876741;gi|755133969;gi|728818271;gi|728822695;gi|734981…
BNW	Q20592_QEx2_Pos_Id97	F404881	2027	16405	500.805	2	2481	1	QTALVELVK		41	51	0.00022595	P02768-1
BNW	Q20592_QEx2_Pos_Id97	F404881	2028	8080	500.811	2	1406	1	TLVLVDGKR		41	51	0.00030469	gi|494647916;gi|916976518;gi|499223120;gi|501787823;gi|502845400;gi|667774435;gi|670492068;gi|695172172;gi|730272911;gi|737047359;gi|814988430;gi|917469264;gi|919187151;gi|944648317;gi|944660082;gi|944804792;gi|945388268;gi|945671439
BNW	Q20592_QEx2_Pos_Id97	F404881	2032	12841	501.286	2	2013	1	VEIEVVGTR		45	54	0.00030762	gi|500129658;gi|500120339;gi|492271908;gi|363414908;gi|394316726;gi|504827326;gi|519072149;gi|503359746;gi|640185813;gi|651309309;gi|657602929;gi|736688996;gi|737218155;gi|764507190;gi|930603437;gi|942697835;gi|944763425;gi|944772297;gi|945100089;gi|945956685;gi|946075318;gi|946162914
BNW	Q20592_QEx2_Pos_Id97	F404881	2040	4233	501.732	2	852	1	QFTSSSSMK		32	62	2.4808e-06	P08779;P02533;Q3ZAW8;Q9Z2K1
BNW	Q20592_QEx2_Pos_Id97	F404881	2041	4173	501.732	2	842	1	QFTSSSSMK		29	62	1.6351e-06	P08779;P02533;Q3ZAW8;Q9Z2K1
BNW	Q20592_QEx2_Pos_Id97	F404881	2042	4296	501.732	2	862	1	QFTSSSSMK		30	56	7.8368e-06	P08779;P02533;Q3ZAW8;Q9Z2K1
BNW	Q20592_QEx2_Pos_Id97	F404881	2052	7872	502.275	2	1377	1	VDVQGTSIGK		31	37	0.000674	gi|500127737;gi|500117517;gi|492276576;gi|498153013;gi|496181917;gi|495123003;gi|504825086;gi|518533644;gi|519073588;gi|737257395;gi|764504773;gi|930605583;gi|942690304;gi|944769783;gi|944773637;gi|945097750;gi|945573557;gi|946080278;gi|946167967
BNW	Q20592_QEx2_Pos_Id97	F404881	2063	11655	502.763	2	1862	1	CGVEVTLAR		31	32	0.002219	gi|501241847;gi|494935518;gi|490761797;gi|502842942;gi|654570881;gi|659859943;gi|737054783;gi|737092146;gi|737105171;gi|835223683;gi|499220851;gi|945775180;gi|945864260;gi|946008544;gi|946009694
BNW	Q20592_QEx2_Pos_Id97	F404881	2069	6031	503.237	2	1119	1	LLEGEECR		41	56	9.4777e-05	Q32MB2;Q7RTT2;P13647;P35908;P02538;P48668;P04259;Q5XQN5;P50446;Q922U2;Q8BGZ7;Q6NXH9;P07744;Q3TTY5;O95678;Q01546;Q8N1N4-2;Q7RTS7
BNW	Q20592_QEx2_Pos_Id97	F404881	2070	6097	503.237	2	1129	1	LLEGEECR		39	50	0.00025149	Q32MB2;Q7RTT2;P13647;P35908;P02538;P48668;P04259;Q5XQN5;P50446;Q922U2;Q8BGZ7;Q6NXH9;P07744;Q3TTY5;O95678;Q01546;Q8N1N4-2;Q7RTS7
BNW	Q20592_QEx2_Pos_Id97	F404881	2073	11297	503.259	2	1817	1	VNDQFNLR		32	36	0.0011897	gi|494646638;gi|755140212;gi|944807768
BNW	Q20592_QEx2_Pos_Id97	F404881	2086	10027	504.754	2	1660	1	YEEEVALR		37	46	0.00038385	P78385;P78386;Q6NT21;Q61726
BNW	Q20592_QEx2_Pos_Id97	F404881	2095	9951	506.23	2	1650	1	AEAESWYR		39	52	0.00011441	Q14533;P78385;P78386;O43790;Q6NT21;Q61726
BNW	Q20592_QEx2_Pos_Id97	F404881	2096	9880	506.23	2	1640	1	AEAESWYR		39	58	3.3378e-05	Q14533;P78385;P78386;O43790;Q6NT21;Q61726
BNW	Q20592_QEx2_Pos_Id97	F404881	2097	10101	506.23	2	1670	1	AEAESWYR		37	44	0.00056926	Q14533;P78385;P78386;O43790;Q6NT21;Q61726
BNW	Q20592_QEx2_Pos_Id97	F404881	2100	12317	506.232	2	1945	1	DVDCAYLR		33	39	0.00070518	Q14533;P78385;P78386;O43790;Q6NT21;Q61726
BNW	Q20592_QEx2_Pos_Id97	F404881	2101	12156	506.232	2	1925	1	DVDCAYLR		34	46	0.00015205	Q14533;P78385;P78386;O43790;Q6NT21;Q61726
BNW	Q20592_QEx2_Pos_Id97	F404881	2102	12235	506.232	2	1935	1	DVDCAYLR		33	47	0.0001436	Q14533;P78385;P78386;O43790;Q6NT21;Q61726
BNW	Q20592_QEx2_Pos_Id97	F404881	2108	9244	506.757	2	1556	1	SGFSSVSVSR		41	75	1.0517e-06	P02538
BNW	Q20592_QEx2_Pos_Id97	F404881	2109	9164	506.757	2	1546	1	SGFSSVSVSR		38	64	6.8673e-06	P02538
BNW	Q20592_QEx2_Pos_Id97	F404881	2114	14172	507.303	2	2183	1	LVLQIDNAK		42	65	1.5304e-05	O76013
BNW	Q20592_QEx2_Pos_Id97	F404881	2115	14093	507.303	2	2173	1	LVLQIDNAK		42	65	1.5588e-05	O76013
BNW	Q20592_QEx2_Pos_Id97	F404881	2128	18459	507.782	2	2732	1	GIADAIIEGR		45	61	7.4432e-05	gi|500118948;gi|492273174;gi|498143679;gi|496182203;gi|495127467;gi|504826449;gi|503359536;gi|640184143;gi|651309228;gi|764503626;gi|942693574;gi|944773487;gi|944774846;gi|944788619;gi|945092907;gi|945565034;gi|946162754
BNW	Q20592_QEx2_Pos_Id97	F404881	2128	18459	507.782	2	2732	2	GIADAILEGR		45	61	7.4432e-05	gi|500129775;gi|519074370;gi|930603031
BNW	Q20592_QEx2_Pos_Id97	F404881	2129	18933	507.782	2	2794	1	GLVDLVENR		42	47	0.00095259	gi|497506432;gi|497813022;gi|498231561;gi|371560745;gi|371560749;gi|371560755;gi|371560757;gi|371560759;gi|371560761;gi|371560765;gi|371560769;gi|371560771;gi|371560773;gi|371560775;gi|371560777;gi|371560779;gi|371560781;gi|371560785;gi|371560787;gi|371560791;gi|371560793;gi|371560801;gi|498089586;gi|497871333;gi|497850435;gi|516604473;gi|518199463;gi|518345802;gi|518669866;gi|544823674;gi|550938…
BNW	Q20592_QEx2_Pos_Id97	F404881	2132	19006	507.783	2	2804	1	GLVDLVENR		45	58	0.00014105	gi|497506432;gi|497813022;gi|498231561;gi|371560745;gi|371560749;gi|371560755;gi|371560757;gi|371560759;gi|371560761;gi|371560765;gi|371560769;gi|371560771;gi|371560773;gi|371560775;gi|371560777;gi|371560779;gi|371560781;gi|371560785;gi|371560787;gi|371560791;gi|371560793;gi|371560801;gi|498089586;gi|497871333;gi|497850435;gi|516604473;gi|518199463;gi|518345802;gi|518669866;gi|544823674;gi|550938…
BNW	Q20592_QEx2_Pos_Id97	F404881	2136	4993	508.224	2	967	1	DVDGAYMTK	Oxidation (M)	34	42	0.00042396	P04264
BNW	Q20592_QEx2_Pos_Id97	F404881	2137	4926	508.224	2	957	1	DVDGAYMTK	Oxidation (M)	34	45	0.00022427	P04264
BNW	Q20592_QEx2_Pos_Id97	F404881	2138	4857	508.224	2	946	1	DVDGAYMTK	Oxidation (M)	34	42	0.0004244	P04264
BNW	Q20592_QEx2_Pos_Id97	F404881	2146	15475	508.275	2	2355	1	VDELEAALR		45	59	0.00010753	Q7RTT2;Q8N1N4-2
BNW	Q20592_QEx2_Pos_Id97	F404881	2154	14666	508.293	2	2246	1	VTLADLGQAK		45	58	0.00011507	gi|500128145;gi|500118096;gi|492285256;gi|498148076;gi|496181118;gi|495129211;gi|504825522;gi|518532361;gi|566128269;gi|501845598;gi|503358719;gi|651313190;gi|764511284;gi|927890494;gi|930604697;gi|942690482;gi|944763880;gi|944770944;gi|945100814;gi|945575231;gi|946082853
BNW	Q20592_QEx2_Pos_Id97	F404881	2162	7320	508.754	2	1303	1	EEINELNR		34	44	0.0002797	Q14533;P78385;P78386;O43790;Q6NT21;Q61726
BNW	Q20592_QEx2_Pos_Id97	F404881	2170	11513	508.772	2	1843	1	QLDSIVGER		46	49	0.0013303	P13647;P02538;P48668;P04259
BNW	Q20592_QEx2_Pos_Id97	F404881	2171	11428	508.772	2	1833	1	QLDSIVGER		46	46	0.002341	P13647;P02538;P48668;P04259
BNW	Q20592_QEx2_Pos_Id97	F404881	2172	11587	508.772	2	1853	1	QLDSIVGER		46	47	0.0017881	P13647;P02538;P48668;P04259
BNW	Q20592_QEx2_Pos_Id97	F404881	2173	11786	508.772	2	1877	1	QLDSIVGER		46	52	0.0006736	P13647;P02538;P48668;P04259
BNW	Q20592_QEx2_Pos_Id97	F404881	2176	19187	508.78	2	2831	1	GFEIAGIGPR		43	44	0.0023175	gi|501243808;gi|398027928;gi|490752901;gi|499222241;gi|501786914;gi|502844344;gi|654570379;gi|659866170;gi|737043143;gi|737086461;gi|835227376;gi|945501719;gi|945774103;gi|945880183;gi|946012264;gi|946017517
BNW	Q20592_QEx2_Pos_Id97	F404881	2204	3894	511.755	2	800	1	QTGGTGQFAR		42	43	0.0024789	gi|501241853;gi|494935539;gi|490761743;gi|499223495;gi|502842952;gi|654570887;gi|659859952;gi|737054772;gi|737092157;gi|835223784;gi|945507492;gi|945775171;gi|945864266;gi|946008538;gi|946009687
BNW	Q20592_QEx2_Pos_Id97	F404881	2232	13618	513.309	2	2112	1	IGGIGTVPVGR		41	73	1.5318e-06	gi|944801523
BNW	Q20592_QEx2_Pos_Id97	F404881	2233	13692	513.309	2	2123	1	IGGIGTVPVGR		41	89	4.4897e-08	gi|944801523
BNW	Q20592_QEx2_Pos_Id97	F404881	2239	8768	513.732	2	1496	1	DVDAAYMNK		37	55	4.5379e-05	P13647;P02538;P48668;P04259;Q5XQN5;P50446;Q922U2;Q6IME9;O95678;Q14CN4-1
BNW	Q20592_QEx2_Pos_Id97	F404881	2240	8911	513.732	2	1516	1	DVDAAYMNK		38	45	0.00043549	P13647;P02538;P48668;P04259;Q5XQN5;P50446;Q922U2;Q6IME9;O95678;Q14CN4-1
BNW	Q20592_QEx2_Pos_Id97	F404881	2241	8839	513.732	2	1506	1	DVDAAYMNK		38	51	0.00012217	P13647;P02538;P48668;P04259;Q5XQN5;P50446;Q922U2;Q6IME9;O95678;Q14CN4-1
BNW	Q20592_QEx2_Pos_Id97	F404881	2248	11711	513.763	2	1868	1	SGFSSISVSR		29	51	1.9644e-05	P48668;P04259
BNW	Q20592_QEx2_Pos_Id97	F404881	2249	11882	513.765	2	1889	1	SGFSSISVSR		40	63	1.3736e-05	P48668;P04259
BNW	Q20592_QEx2_Pos_Id97	F404881	2250	11798	513.765	2	1878	1	SGFSSISVSR		36	82	6.7503e-08	P48668;P04259
BNW	Q20592_QEx2_Pos_Id97	F404881	2254	2584	513.783	2	580	1	HGDSLKEIK		42	50	0.00042879	P35908;Q3TTY5
BNW	Q20592_QEx2_Pos_Id97	F404881	2267	12610	514.756	2	1983	1	AGESGLFYGK		38	59	2.083e-05	gi|494645769;gi|518345599;gi|755139610;gi|944615950;gi|944800289;gi|945120660;gi|945273544;gi|945391281
BNW	Q20592_QEx2_Pos_Id97	F404881	2268	12690	514.756	2	1994	1	AGESGLFYGK		36	51	8.7321e-05	gi|494645769;gi|518345599;gi|755139610;gi|944615950;gi|944800289;gi|945120660;gi|945273544;gi|945391281
BNW	Q20592_QEx2_Pos_Id97	F404881	2269	12528	514.756	2	1972	1	AGESGLFYGK		31	37	0.00078795	gi|494645769;gi|518345599;gi|755139610;gi|944615950;gi|944800289;gi|945120660;gi|945273544;gi|945391281
BNW	Q20592_QEx2_Pos_Id97	F404881	2270	9958	515.287	2	1651	1	NVSEAIVAAR		46	51	0.00071351	gi|501844818
BNW	Q20592_QEx2_Pos_Id97	F404881	2275	17883	515.301	2	2664	1	VLDELTLAR		44	59	7.9056e-05	P08779;P02533;Q04695;P19001;A2A4G1;Q9QWL7;Q6IFX2;P19012;P08727
BNW	Q20592_QEx2_Pos_Id97	F404881	2276	17803	515.301	2	2654	1	VLDELTLAR		44	53	0.00034351	P08779;P02533;Q04695;P19001;A2A4G1;Q9QWL7;Q6IFX2;P19012;P08727
BNW	Q20592_QEx2_Pos_Id97	F404881	2277	17961	515.301	2	2675	1	VLDELTLAR		44	66	1.603e-05	P08779;P02533;Q04695;P19001;A2A4G1;Q9QWL7;Q6IFX2;P19012;P08727
BNW	Q20592_QEx2_Pos_Id97	F404881	2278	17723	515.301	2	2644	1	VLDELTLAR		44	54	0.00023117	P08779;P02533;Q04695;P19001;A2A4G1;Q9QWL7;Q6IFX2;P19012;P08727
BNW	Q20592_QEx2_Pos_Id97	F404881	2279	22865	515.301	2	3303	1	VTLDELLAR		44	65	2.1035e-05	gi|332011413;gi|497812640;gi|516604890;gi|654590080;gi|655879687;gi|670491630;gi|740877486;gi|739674829;gi|755140579;gi|728825170;gi|739667854;gi|739716215;gi|815671205;gi|837742159;gi|944601206;gi|944612315;gi|944622154;gi|944641181;gi|944651729;gi|944664502;gi|944670529;gi|944672907;gi|944676399;gi|944741544;gi|945118041;gi|945186834;gi|945391467;gi|946133327
BNW	Q20592_QEx2_Pos_Id97	F404881	2284	7747	515.781	2	1359	1	EILATEAQR		46	57	0.00023813	gi|492273174;gi|504826449;gi|651309228;gi|764503626;gi|942693574;gi|945092907;gi|945565034;gi|946089351
BNW	Q20592_QEx2_Pos_Id97	F404881	2293	16725	516.303	2	2521	1	VLDELTLTK		38	48	0.00028036	P13645
BNW	Q20592_QEx2_Pos_Id97	F404881	2295	17561	516.303	2	2624	1	VLDELTLTK		39	42	0.0017039	P13645
BNW	Q20592_QEx2_Pos_Id97	F404881	2296	17142	516.303	2	2572	1	VLDELTLTK		42	65	1.0817e-05	P13645
BNW	Q20592_QEx2_Pos_Id97	F404881	2297	17470	516.303	2	2613	1	VLDELTLTK		40	66	7.6622e-06	P13645
BNW	Q20592_QEx2_Pos_Id97	F404881	2298	17308	516.303	2	2592	1	VLDELTLTK		40	66	7.2596e-06	P13645
BNW	Q20592_QEx2_Pos_Id97	F404881	2299	16991	516.303	2	2552	1	VLDELTLTK		40	63	1.7135e-05	P13645
BNW	Q20592_QEx2_Pos_Id97	F404881	2300	17224	516.303	2	2582	1	VLDELTLTK		38	62	1.3518e-05	P13645
BNW	Q20592_QEx2_Pos_Id97	F404881	2301	17070	516.303	2	2562	1	VLDELTLTK		39	60	2.4536e-05	P13645
BNW	Q20592_QEx2_Pos_Id97	F404881	2302	16818	516.303	2	2531	1	VLDELTLTK		41	63	2.0696e-05	P13645
BNW	Q20592_QEx2_Pos_Id97	F404881	2303	16905	516.303	2	2542	1	VLDELTLTK		39	60	2.3327e-05	P13645
BNW	Q20592_QEx2_Pos_Id97	F404881	2308	13021	516.779	2	2034	1	AGLNVACLSK		33	45	0.00018974	gi|500129946;gi|495123661;gi|519071567;gi|930603903;gi|944764263;gi|944768262;gi|946177731;gi|946178902
BNW	Q20592_QEx2_Pos_Id97	F404881	2310	20051	516.792	2	2937	1	LSVNDMLIK		42	66	1.0074e-05	gi|494647529;gi|644241097;gi|755134778;gi|728815448;gi|739643930;gi|739672603;gi|944804895
BNW	Q20592_QEx2_Pos_Id97	F404881	2316	8561	517.262	2	1469	1	TLLEGEESR		44	61	5.1768e-05	P04264;ENSEMBL:ENSBTAP00000038253
BNW	Q20592_QEx2_Pos_Id97	F404881	2318	8362	517.262	2	1443	1	TLLEGEESR		44	60	6.3374e-05	P04264;ENSEMBL:ENSBTAP00000038253
BNW	Q20592_QEx2_Pos_Id97	F404881	2319	8048	517.262	2	1402	1	TLLEGEESR		44	59	8.1079e-05	P04264;ENSEMBL:ENSBTAP00000038253
BNW	Q20592_QEx2_Pos_Id97	F404881	2320	8278	517.262	2	1432	1	TLLEGEESR		44	58	0.00011218	P04264;ENSEMBL:ENSBTAP00000038253
BNW	Q20592_QEx2_Pos_Id97	F404881	2321	8206	517.262	2	1422	1	TLLEGEESR		44	65	2.1424e-05	P04264;ENSEMBL:ENSBTAP00000038253
BNW	Q20592_QEx2_Pos_Id97	F404881	2322	8124	517.263	2	1412	1	TLLEGEESR		44	65	2.2102e-05	P04264;ENSEMBL:ENSBTAP00000038253
BNW	Q20592_QEx2_Pos_Id97	F404881	2324	5524	517.756	2	1040	1	LSGGLGAGSCR		44	66	1.6054e-05	Q04695
BNW	Q20592_QEx2_Pos_Id97	F404881	2326	13406	519.267	2	2083	1	YLDGLTAER		43	51	0.0004133	P35908
BNW	Q20592_QEx2_Pos_Id97	F404881	2327	13486	519.267	2	2093	1	YLDGLTAER		43	51	0.00037781	P35908
BNW	Q20592_QEx2_Pos_Id97	F404881	2328	7505	519.746	2	1330	1	AQYDDIASR		34	40	0.00081716	Q9NSB4;Q61726
BNW	Q20592_QEx2_Pos_Id97	F404881	2330	7432	519.747	2	1320	1	AQYDDIASR		34	51	5.7373e-05	Q9NSB4;Q61726
BNW	Q20592_QEx2_Pos_Id97	F404881	2332	8040	521.282	2	1401	1	VDPEIQNVK		41	45	0.001153	P35908;Q3TTY5
BNW	Q20592_QEx2_Pos_Id97	F404881	2334	7973	521.283	2	1390	1	VDPEIQNVK		41	53	0.0001607	P35908;Q3TTY5
BNW	Q20592_QEx2_Pos_Id97	F404881	2352	7483	523.285	2	1327	1	LSSPATLNSR		38	45	0.00056163	P00761
BNW	Q20592_QEx2_Pos_Id97	F404881	2353	8198	523.285	2	1421	1	LSSPATLNSR		38	40	0.0016598	P00761
BNW	Q20592_QEx2_Pos_Id97	F404881	2354	8114	523.285	2	1411	1	LSSPATLNSR		39	59	3.0302e-05	P00761
BNW	Q20592_QEx2_Pos_Id97	F404881	2355	7805	523.286	2	1368	1	LSSPATLNSR		39	59	3.0619e-05	P00761
BNW	Q20592_QEx2_Pos_Id97	F404881	2356	7567	523.286	2	1337	1	LSSPATLNSR		39	54	9.2794e-05	P00761
BNW	Q20592_QEx2_Pos_Id97	F404881	2357	7733	523.286	2	1358	1	LSSPATLNSR		39	63	1.2922e-05	P00761
BNW	Q20592_QEx2_Pos_Id97	F404881	2358	7884	523.286	2	1378	1	LSSPATLNSR		39	54	7.8388e-05	P00761
BNW	Q20592_QEx2_Pos_Id97	F404881	2359	8352	523.286	2	1442	1	LSSPATLNSR		34	47	0.00014817	P00761
BNW	Q20592_QEx2_Pos_Id97	F404881	2360	8272	523.286	2	1431	1	LSSPATLNSR		39	46	0.00050796	P00761
BNW	Q20592_QEx2_Pos_Id97	F404881	2361	7655	523.286	2	1347	1	LSSPATLNSR		39	61	1.8632e-05	P00761
BNW	Q20592_QEx2_Pos_Id97	F404881	2370	16413	523.8	2	2482	1	EAVLGLVAMK	Oxidation (M)	28	29	0.002173	gi|500129081;gi|500120310;gi|492263572;gi|498151362;gi|496180288;gi|495130337;gi|504826798;gi|518532948;gi|519073657;gi|506393704;gi|503359771;gi|640185609;gi|651301870;gi|651308451;gi|764515285;gi|927891557;gi|930603004;gi|942692002;gi|944763587;gi|944772385;gi|945093189;gi|945569688;gi|945960811;gi|946075232;gi|946165909;gi|946175655;gi|946272838;gi|946304678
BNW	Q20592_QEx2_Pos_Id97	F404881	2384	14565	350.215	3	2232	1	FGAIFKPIR		35	39	0.0009919	gi|494645725;gi|755136995;gi|759337118;gi|759337072;gi|944806758
BNW	Q20592_QEx2_Pos_Id97	F404881	2385	14474	350.215	3	2222	1	FGAIFKPIR		35	46	0.00022332	gi|494645725;gi|755136995;gi|759337118;gi|759337072;gi|944806758
BNW	Q20592_QEx2_Pos_Id97	F404881	2387	14446	524.819	2	2218	1	FGAIFKPIR		39	52	0.00013054	gi|494645725;gi|755136995;gi|759337118;gi|759337072;gi|944806758
BNW	Q20592_QEx2_Pos_Id97	F404881	2388	14532	524.819	2	2228	1	FGAIFKPIR		39	51	0.00014919	gi|494645725;gi|755136995;gi|759337118;gi|759337072;gi|944806758
BNW	Q20592_QEx2_Pos_Id97	F404881	2404	9678	525.273	2	1612	1	AANVYDAGIR		37	38	0.0022548	gi|499221690;gi|501786302
BNW	Q20592_QEx2_Pos_Id97	F404881	2406	15837	525.286	2	2405	1	VAYDLIEAR		41	70	3.5249e-06	gi|494649201;gi|498092897;gi|497846388;gi|498229779;gi|518199560;gi|550937273;gi|569543368;gi|739681884;gi|667775464;gi|670491974;gi|740874321;gi|755133817;gi|728818329;gi|734983474;gi|739712855;gi|748738510;gi|758504969;gi|758932183;gi|810852637;gi|815674111;gi|916331204;gi|944601046;gi|944621917;gi|944647904;gi|944651569;gi|944659219;gi|944662837;gi|944677805;gi|944680142;gi|944761988;gi|944800…
BNW	Q20592_QEx2_Pos_Id97	F404881	2408	4138	525.76	2	836	1	VGAATEVEMK	Oxidation (M)	28	43	8.8153e-05	gi|500128145;gi|500118096;gi|492285256;gi|498148076;gi|496181118;gi|495129211;gi|504825522;gi|518532361;gi|566128269;gi|501845598;gi|503358719;gi|640179736;gi|651313190;gi|764511284;gi|927890494;gi|930604697;gi|942690482;gi|944763880;gi|944770944;gi|945100814;gi|945575231;gi|946082853
BNW	Q20592_QEx2_Pos_Id97	F404881	2428	23828	526.839	2	3400	1	ALGLVLPELK		29	38	0.00032751	gi|490753979;gi|502842875
BNW	Q20592_QEx2_Pos_Id97	F404881	2437	17261	527.811	2	2587	1	AVGEVLPELK		35	42	0.00049982	gi|497507548;gi|494646258;gi|497813055;gi|498230738;gi|371560572;gi|371560582;gi|371560588;gi|371560592;gi|371560596;gi|371560602;gi|498088411;gi|497873122;gi|497849332;gi|497902451;gi|505273144;gi|518200184;gi|518672048;gi|521975258;gi|544820165;gi|550937705;gi|569544799;gi|739675671;gi|648634200;gi|644244562;gi|655877315;gi|655891357;gi|659887710;gi|659894235;gi|740875113;gi|755132996;gi|734983…
BNW	Q20592_QEx2_Pos_Id97	F404881	2438	17176	527.812	2	2576	1	AVGEVLPELK		36	39	0.0016089	gi|497507548;gi|494646258;gi|497813055;gi|498230738;gi|371560572;gi|371560582;gi|371560588;gi|371560592;gi|371560596;gi|371560602;gi|498088411;gi|497873122;gi|497849332;gi|497902451;gi|505273144;gi|518200184;gi|518672048;gi|521975258;gi|544820165;gi|550937705;gi|569544799;gi|739675671;gi|648634200;gi|644244562;gi|655877315;gi|655891357;gi|659887710;gi|659894235;gi|740875113;gi|755132996;gi|734983…
BNW	Q20592_QEx2_Pos_Id97	F404881	2444	20410	528.274	2	2985	1	EQLLDFYK		35	46	0.00023087	gi|516603882;gi|739681491;gi|740873108;gi|723385058;gi|739714373;gi|755137707;gi|759337978;gi|944806251;gi|945118800
BNW	Q20592_QEx2_Pos_Id97	F404881	2447	20486	528.275	2	2995	1	EQLLDFYK		37	49	0.00015697	gi|516603882;gi|739681491;gi|740873108;gi|723385058;gi|739714373;gi|755137707;gi|759337978;gi|944806251;gi|945118800
BNW	Q20592_QEx2_Pos_Id97	F404881	2453	21895	528.332	2	3175	1	AATIIANILR		40	45	0.00086983	gi|332013886;gi|755137905;gi|739665471;gi|739714380;gi|944806289
BNW	Q20592_QEx2_Pos_Id97	F404881	2463	16228	528.808	2	2456	1	LVPGFEAPVK		40	41	0.0020119	gi|500118578;gi|498143587;gi|495129394;gi|519075197;gi|503359266;gi|927890016;gi|942692506;gi|944773547;gi|945087899;gi|946274895
BNW	Q20592_QEx2_Pos_Id97	F404881	2464	21799	528.818	2	3162	1	IGEILDIGVK		37	39	0.0017294	gi|655874257;gi|764353553
BNW	Q20592_QEx2_Pos_Id97	F404881	2464	21799	528.818	2	3162	2	IGEILDLGVK		37	39	0.0017294	gi|332014934;gi|498229375;gi|371560309;gi|371560313;gi|371560317;gi|371560321;gi|497872616;gi|497850083;gi|496106774;gi|516603866;gi|518199200;gi|518344772;gi|739681515;gi|612115511;gi|659887470;gi|659894113;gi|663817330;gi|740873148;gi|755132519;gi|728813503;gi|728823067;gi|734981448;gi|739713653;gi|750319878;gi|810849015;gi|944560739;gi|944576972;gi|944583815;gi|944609763;gi|944614158;gi|944655…
BNW	Q20592_QEx2_Pos_Id97	F404881	2464	21799	528.818	2	3162	3	IGELLDIGVK		37	39	0.0017294	gi|94423874;gi|371560337;gi|518671637;gi|494957034;gi|739689118;gi|873288724
BNW	Q20592_QEx2_Pos_Id97	F404881	2464	21799	528.818	2	3162	4	LGEIIDLGVK		37	39	0.0017294	gi|501242431;gi|371560345;gi|371560349;gi|371560361;gi|371560365;gi|494943628;gi|490760516;gi|654574485;gi|659869140;gi|737049373;gi|737085260;gi|815671364;gi|945776951;gi|945865357;gi|946003736
BNW	Q20592_QEx2_Pos_Id97	F404881	2464	21799	528.818	2	3162	5	LGEILDLGVK		37	39	0.0017294	gi|371560353;gi|371560367;gi|667778133;gi|944596459;gi|944620239;gi|944656229;gi|944676063;gi|944761881
BNW	Q20592_QEx2_Pos_Id97	F404881	2470	16655	529.317	2	2514	1	LGAIGDVVSVK		38	48	0.00029343	gi|496108301;gi|944799801
BNW	Q20592_QEx2_Pos_Id97	F404881	2479	6526	530.288	2	1193	1	ITDEGVVQAK		45	55	0.00025782	gi|499221655;gi|502843782;gi|835235909;gi|945501495
BNW	Q20592_QEx2_Pos_Id97	F404881	2480	15017	530.29	2	2290	1	ASLTYLYTK		40	58	4.1923e-05	gi|494648789;gi|670492573;gi|944641234;gi|945125304;gi|945401544
BNW	Q20592_QEx2_Pos_Id97	F404881	2485	7207	530.767	2	1286	1	QLLEGEESR		43	47	0.0010996	Q6IFZ6;Q7Z794
BNW	Q20592_QEx2_Pos_Id97	F404881	2488	10351	530.776	2	1704	1	LAVQLDNCK		44	47	0.0014529	Q6IFU5
BNW	Q20592_QEx2_Pos_Id97	F404881	2489	10516	530.776	2	1725	1	AMTAPDGLIR	Oxidation (M)	38	43	0.001039	gi|495128675;gi|946172915;gi|946181507
BNW	Q20592_QEx2_Pos_Id97	F404881	2490	10277	530.777	2	1694	1	LAVQLDNCK		43	72	3.7065e-06	Q6IFU5
BNW	Q20592_QEx2_Pos_Id97	F404881	2491	16484	530.785	2	2492	1	TLLDIDNTR		45	52	0.00047772	P35527
BNW	Q20592_QEx2_Pos_Id97	F404881	2492	16563	530.785	2	2502	1	TLLDIDNTR		45	52	0.00045622	P35527
BNW	Q20592_QEx2_Pos_Id97	F404881	2493	16263	530.785	2	2461	1	TLLDIDNTR		45	52	0.00050254	P35527
BNW	Q20592_QEx2_Pos_Id97	F404881	2494	16407	530.785	2	2481	1	TLLDIDNTR		43	46	0.0015495	P35527
BNW	Q20592_QEx2_Pos_Id97	F404881	2495	15730	530.785	2	2390	1	TLLDIDNTR		45	53	0.00038035	P35527
BNW	Q20592_QEx2_Pos_Id97	F404881	2496	16118	530.785	2	2440	1	TLLDIDNTR		45	51	0.000577	P35527
BNW	Q20592_QEx2_Pos_Id97	F404881	2497	15967	530.785	2	2421	1	TLLDIDNTR		45	56	0.00021339	P35527
BNW	Q20592_QEx2_Pos_Id97	F404881	2498	16752	530.786	2	2524	1	TLLDIDNTR		45	61	6.534e-05	P35527
BNW	Q20592_QEx2_Pos_Id97	F404881	2499	16192	530.786	2	2451	1	TLLDIDNTR		43	47	0.0014208	P35527
BNW	Q20592_QEx2_Pos_Id97	F404881	2500	16334	530.786	2	2471	1	TLLDIDNTR		45	52	0.00048998	P35527
BNW	Q20592_QEx2_Pos_Id97	F404881	2501	15801	530.786	2	2401	1	TLLDIDNTR		45	65	2.3237e-05	P35527
BNW	Q20592_QEx2_Pos_Id97	F404881	2502	15880	530.786	2	2411	1	TLLDIDNTR		45	79	8.8957e-07	P35527
BNW	Q20592_QEx2_Pos_Id97	F404881	2510	4987	531.753	2	966	1	ATMQNLNDR		39	52	0.00017304	Q04695;Q9QWL7;Q99PS0;Q9C075
BNW	Q20592_QEx2_Pos_Id97	F404881	2511	5055	531.753	2	976	1	ATMQNLNDR		40	56	7.8505e-05	Q04695;Q9QWL7;Q99PS0;Q9C075
BNW	Q20592_QEx2_Pos_Id97	F404881	2515	12655	531.793	2	1989	1	ISDTGTLSLR		41	62	2.2985e-05	gi|919367229;gi|758502454;gi|919379482
BNW	Q20592_QEx2_Pos_Id97	F404881	2517	12575	531.793	2	1978	1	ISDTGTLSLR		41	69	4.5861e-06	gi|919367229;gi|758502454;gi|919379482
BNW	Q20592_QEx2_Pos_Id97	F404881	2531	17880	532.772	2	2664	1	DLDGTAAVFR		34	55	2.3366e-05	gi|490752841;gi|499222296;gi|502844398;gi|737051246;gi|835227528;gi|594552736;gi|945501664
BNW	Q20592_QEx2_Pos_Id97	F404881	2532	9447	355.541	3	1581	1	LASYLDKVR		40	42	0.0016167	P08779;P13645;P02533;Q04695;P19001;P08730-1;A2A4G1;Q9QWL7;P19012;Q99456;P08727
BNW	Q20592_QEx2_Pos_Id97	F404881	2533	9432	532.808	2	1579	1	LASYLDKVR		39	54	8.0796e-05	P08779;P13645;P02533;Q04695;P19001;P08730-1;A2A4G1;Q9QWL7;P19012;Q99456;P08727
BNW	Q20592_QEx2_Pos_Id97	F404881	2534	9512	532.808	2	1589	1	LASYLDKVR		40	61	1.7962e-05	P08779;P13645;P02533;Q04695;P19001;P08730-1;A2A4G1;Q9QWL7;P19012;Q99456;P08727
BNW	Q20592_QEx2_Pos_Id97	F404881	2535	9663	532.808	2	1610	1	LASYLDKVR		40	52	0.00015394	P08779;P13645;P02533;Q04695;P19001;P08730-1;A2A4G1;Q9QWL7;P19012;Q99456;P08727
BNW	Q20592_QEx2_Pos_Id97	F404881	2536	9604	355.541	3	1601	1	LASYLDKVR		40	50	0.00024008	P08779;P13645;P02533;Q04695;P19001;P08730-1;A2A4G1;Q9QWL7;P19012;Q99456;P08727
BNW	Q20592_QEx2_Pos_Id97	F404881	2537	9590	532.809	2	1599	1	LASYLDKVR		40	61	1.7193e-05	P08779;P13645;P02533;Q04695;P19001;P08730-1;A2A4G1;Q9QWL7;P19012;Q99456;P08727
BNW	Q20592_QEx2_Pos_Id97	F404881	2538	9747	532.809	2	1620	1	LASYLDKVR		33	38	0.00091592	P08779;P13645;P02533;Q04695;P19001;P08730-1;A2A4G1;Q9QWL7;P19012;Q99456;P08727
BNW	Q20592_QEx2_Pos_Id97	F404881	2539	9833	532.809	2	1633	1	LASYLDKVR		37	38	0.0024041	P08779;P13645;P02533;Q04695;P19001;P08730-1;A2A4G1;Q9QWL7;P19012;Q99456;P08727
BNW	Q20592_QEx2_Pos_Id97	F404881	2540	9527	355.542	3	1591	1	LASYLDKVR		40	50	0.00020814	P08779;P13645;P02533;Q04695;P19001;P08730-1;A2A4G1;Q9QWL7;P19012;Q99456;P08727
BNW	Q20592_QEx2_Pos_Id97	F404881	2547	6073	533.253	2	1126	1	STMQELNSR		41	45	0.00096114	P35527
BNW	Q20592_QEx2_Pos_Id97	F404881	2548	5885	533.253	2	1095	1	STMQELNSR		40	51	0.00023194	P35527
BNW	Q20592_QEx2_Pos_Id97	F404881	2549	5948	533.253	2	1105	1	STMQELNSR		38	45	0.00069346	P35527
BNW	Q20592_QEx2_Pos_Id97	F404881	2551	5683	533.254	2	1065	1	STMQELNSR		38	44	0.00074826	P35527
BNW	Q20592_QEx2_Pos_Id97	F404881	2552	5819	533.254	2	1085	1	STMQELNSR		32	46	0.00013181	P35527
BNW	Q20592_QEx2_Pos_Id97	F404881	2553	6009	533.254	2	1116	1	STMQELNSR		39	45	0.00067948	P35527
BNW	Q20592_QEx2_Pos_Id97	F404881	2554	5750	533.254	2	1075	1	STMQELNSR		38	52	0.00014115	P35527
BNW	Q20592_QEx2_Pos_Id97	F404881	2567	11977	533.753	2	1901	1	FEMEQNLR		41	65	1.1331e-05	P35527
BNW	Q20592_QEx2_Pos_Id97	F404881	2568	11894	533.753	2	1890	1	FEMEQNLR		37	52	9.7121e-05	P35527
BNW	Q20592_QEx2_Pos_Id97	F404881	2572	2898	533.761	2	640	1	YEDEINKR		39	44	0.00084064	P04264;P13647;P35908;P02538;P48668;P04259;Q5XQN5;Q8VED5;P50446;Q922U2;Q8BGZ7;Q6IFZ6;Q3TTY5;P05787;Q7Z794;O95678;Q01546;P12035;H-INV:HIT000016045;ENSEMBL:ENSBTAP00000038253
BNW	Q20592_QEx2_Pos_Id97	F404881	2573	2921	356.177	3	644	1	YEDEINKR		37	43	0.00081829	P04264;P13647;P35908;P02538;P48668;P04259;Q5XQN5;Q8VED5;P50446;Q922U2;Q8BGZ7;Q6IFZ6;Q3TTY5;P05787;Q7Z794;O95678;Q01546;P12035;H-INV:HIT000016045;ENSEMBL:ENSBTAP00000038253
BNW	Q20592_QEx2_Pos_Id97	F404881	2574	2951	533.762	2	650	1	YEDEINKR		42	63	2.567e-05	P04264;P13647;P35908;P02538;P48668;P04259;Q5XQN5;Q8VED5;P50446;Q922U2;Q8BGZ7;Q6IFZ6;Q3TTY5;P05787;Q7Z794;O95678;Q01546;P12035;H-INV:HIT000016045;ENSEMBL:ENSBTAP00000038253
BNW	Q20592_QEx2_Pos_Id97	F404881	2575	19212	533.771	2	2835	1	MSDFGIQLR		37	38	0.0025427	gi|498230242;gi|518199665;gi|646799822;gi|659894291;gi|739644340;gi|764360423;gi|944574149;gi|944605964;gi|944645224;gi|944674116
BNW	Q20592_QEx2_Pos_Id97	F404881	2575	19212	533.771	2	2835	2	MSDFGLQLR		37	38	0.0025427	gi|332014452;gi|755140406;gi|739713981;gi|810849454;gi|837742604
BNW	Q20592_QEx2_Pos_Id97	F404881	2576	19287	533.771	2	2845	1	MSDFGIQLR		37	52	8.7388e-05	gi|498230242;gi|518199665;gi|646799822;gi|659894291;gi|739644340;gi|764360423;gi|944574149;gi|944605964;gi|944645224;gi|944674116
BNW	Q20592_QEx2_Pos_Id97	F404881	2576	19287	533.771	2	2845	2	MSDFGLQLR		37	52	8.7388e-05	gi|332014452;gi|755140406;gi|739713981;gi|810849454;gi|837742604
BNW	Q20592_QEx2_Pos_Id97	F404881	2577	13291	356.206	3	2069	1	FAAFIDKVR		37	38	0.0023928	Q14533;P78385;P78386;O43790;Q6NT21;Q61726
BNW	Q20592_QEx2_Pos_Id97	F404881	2578	13460	356.206	3	2089	1	FAAFIDKVR		37	51	0.0001169	Q14533;P78385;P78386;O43790;Q6NT21;Q61726
BNW	Q20592_QEx2_Pos_Id97	F404881	2579	13653	533.806	2	2118	1	FAAFIDKVR		35	46	0.00021094	Q14533;P78385;P78386;O43790;Q6NT21;Q61726
BNW	Q20592_QEx2_Pos_Id97	F404881	2580	13372	356.206	3	2079	1	FAAFIDKVR		36	43	0.00065401	Q14533;P78385;P78386;O43790;Q6NT21;Q61726
BNW	Q20592_QEx2_Pos_Id97	F404881	2581	13351	533.806	2	2077	1	FAAFIDKVR		41	65	1.2709e-05	Q14533;P78385;P78386;O43790;Q6NT21;Q61726
BNW	Q20592_QEx2_Pos_Id97	F404881	2582	13441	533.806	2	2087	1	FAAFIDKVR		39	61	1.9125e-05	Q14533;P78385;P78386;O43790;Q6NT21;Q61726
BNW	Q20592_QEx2_Pos_Id97	F404881	2583	13583	533.806	2	2108	1	FAAFIDKVR		35	48	0.00014042	Q14533;P78385;P78386;O43790;Q6NT21;Q61726
BNW	Q20592_QEx2_Pos_Id97	F404881	2584	13516	533.806	2	2097	1	FAAFIDKVR		39	64	8.7912e-06	Q14533;P78385;P78386;O43790;Q6NT21;Q61726
BNW	Q20592_QEx2_Pos_Id97	F404881	2589	14147	534.755	2	2180	1	DVDNAYMIK		38	45	0.00053751	P35908
BNW	Q20592_QEx2_Pos_Id97	F404881	2590	13985	534.755	2	2160	1	DVDNAYMIK		37	40	0.0012581	P35908
BNW	Q20592_QEx2_Pos_Id97	F404881	2591	14070	534.755	2	2170	1	DVDNAYMIK		37	44	0.0006296	P35908
BNW	Q20592_QEx2_Pos_Id97	F404881	2596	22438	535.279	2	3246	1	LFFMVAGER		36	45	0.00034514	gi|494648789;gi|497903739;gi|550938408;gi|655875176;gi|810853088;gi|944595336;gi|944649396;gi|944659156;gi|944677642;gi|944680307;gi|944742687;gi|945125304;gi|945401544;gi|945664999
BNW	Q20592_QEx2_Pos_Id97	F404881	2600	16187	536.277	2	2450	1	GSYFGALTAGK		28	34	0.00065587	gi|919367229
BNW	Q20592_QEx2_Pos_Id97	F404881	2601	15797	536.305	2	2400	1	LAGLEEALQK		42	54	0.00015523	Q9NSB4
BNW	Q20592_QEx2_Pos_Id97	F404881	2602	15705	536.306	2	2387	1	LAGLEEALQK		43	60	4.7047e-05	Q9NSB4
BNW	Q20592_QEx2_Pos_Id97	F404881	2603	15560	536.306	2	2367	1	LAGLEEALQK		43	59	5.9093e-05	Q9NSB4
BNW	Q20592_QEx2_Pos_Id97	F404881	2604	15636	536.306	2	2377	1	LAGLEEALQK		43	65	1.6089e-05	Q9NSB4
BNW	Q20592_QEx2_Pos_Id97	F404881	2613	11173	537.764	2	1804	1	QFSSSYLSR		27	30	0.0014214	P35527
BNW	Q20592_QEx2_Pos_Id97	F404881	2614	11268	537.765	2	1814	1	QFSSSYLSR		34	52	5.5203e-05	P35527
BNW	Q20592_QEx2_Pos_Id97	F404881	2628	15378	539.301	2	2341	1	GVFTVGVEAAK		37	64	5.5639e-06	gi|495135657;gi|504824925;gi|764504162;gi|930605285;gi|945577717;gi|946077830;gi|946175039
BNW	Q20592_QEx2_Pos_Id97	F404881	2633	8969	539.816	2	1523	1	LASYLEKVR		38	41	0.0016969	O76009;O76011;Q14525;Q15323;Q6IFU5;Q9UE12;Q8IUT8;Q6NTB9;P13646-1;Q497I4;P35900;Q9C075;ENSEMBL:ENSP00000377550
BNW	Q20592_QEx2_Pos_Id97	F404881	2662	5801	541.25	2	1082	1	STMQELNSR	Oxidation (M)	29	42	0.00015091	P35527
BNW	Q20592_QEx2_Pos_Id97	F404881	2663	2894	541.25	2	640	1	STMQELNSR	Oxidation (M)	29	42	0.00015893	P35527
BNW	Q20592_QEx2_Pos_Id97	F404881	2664	5731	541.25	2	1072	1	STMQELNSR	Oxidation (M)	29	42	0.0001555	P35527
BNW	Q20592_QEx2_Pos_Id97	F404881	2665	2685	541.25	2	599	1	STMQELNSR	Oxidation (M)	29	47	4.8913e-05	P35527
BNW	Q20592_QEx2_Pos_Id97	F404881	2668	2787	541.251	2	619	1	STMQELNSR	Oxidation (M)	28	44	7.3057e-05	P35527
BNW	Q20592_QEx2_Pos_Id97	F404881	2669	2736	541.251	2	609	1	STMQELNSR	Oxidation (M)	33	47	0.00010884	P35527
BNW	Q20592_QEx2_Pos_Id97	F404881	2671	2839	541.251	2	629	1	STMQELNSR	Oxidation (M)	30	56	6.8234e-06	P35527
BNW	Q20592_QEx2_Pos_Id97	F404881	2675	18649	541.353	2	2755	1	IVGLIVAPATK		31	51	3.1277e-05	gi|516603199;gi|550938534;gi|612098918;gi|655874929;gi|659888866;gi|739675296;gi|755133718;gi|815668383;gi|944568521;gi|944600998;gi|944743458;gi|945125634;gi|945139732;gi|945275955;gi|945405574;gi|946227551
BNW	Q20592_QEx2_Pos_Id97	F404881	2675	18649	541.353	2	2755	2	IVGLLVAPATK		31	51	3.1277e-05	gi|498093481;gi|497869619;gi|497846266;gi|497903761;gi|644227321;gi|663820507;gi|494961421;gi|734978591;gi|944611439
BNW	Q20592_QEx2_Pos_Id97	F404881	2675	18649	541.353	2	2755	3	LVGLIVAPATK		31	51	3.1277e-05	gi|494645861;gi|648228119;gi|728816152;gi|764355017;gi|944575666;gi|944610092;gi|944667826;gi|944800444
BNW	Q20592_QEx2_Pos_Id97	F404881	2675	18649	541.353	2	2755	4	LVGLLVAPATK		31	51	3.1277e-05	gi|94424782;gi|646533990;gi|739687475
BNW	Q20592_QEx2_Pos_Id97	F404881	2676	18565	541.353	2	2745	1	IVGLIVAPATK		31	51	3.0565e-05	gi|516603199;gi|550938534;gi|612098918;gi|655874929;gi|659888866;gi|739675296;gi|755133718;gi|815668383;gi|944568521;gi|944600998;gi|944743458;gi|945125634;gi|945139732;gi|945275955;gi|945405574;gi|946227551
BNW	Q20592_QEx2_Pos_Id97	F404881	2676	18565	541.353	2	2745	2	IVGLLVAPATK		31	51	3.0565e-05	gi|498093481;gi|497869619;gi|497846266;gi|497903761;gi|644227321;gi|663820507;gi|494961421;gi|734978591;gi|944611439
BNW	Q20592_QEx2_Pos_Id97	F404881	2676	18565	541.353	2	2745	3	LVGLIVAPATK		31	51	3.0565e-05	gi|494645861;gi|648228119;gi|728816152;gi|764355017;gi|944575666;gi|944610092;gi|944667826;gi|944800444
BNW	Q20592_QEx2_Pos_Id97	F404881	2676	18565	541.353	2	2745	4	LVGLLVAPATK		31	51	3.0565e-05	gi|94424782;gi|646533990;gi|739687475
BNW	Q20592_QEx2_Pos_Id97	F404881	2678	6395	541.75	2	1174	1	FEMEQNLR	Oxidation (M)	29	51	1.6443e-05	P35527
BNW	Q20592_QEx2_Pos_Id97	F404881	2679	6272	541.75	2	1153	1	FEMEQNLR	Oxidation (M)	28	43	9.4053e-05	P35527
BNW	Q20592_QEx2_Pos_Id97	F404881	2680	6332	541.751	2	1164	1	FEMEQNLR	Oxidation (M)	33	54	2.4685e-05	P35527
BNW	Q20592_QEx2_Pos_Id97	F404881	2686	13825	361.538	3	2140	1	FASFIDKVR		34	35	0.0024977	Q32MB2;Q9NSB2;Q6ISB0;P13647;P35908;P02538;P48668;P04259;Q5XQN5;Q8VED5;P50446;Q922U2;Q8BGZ7;Q6IME9;Q6NXH9;P07744;Q6IFZ6;Q9R0H5;Q3TTY5;Q9DCV7;P05787;Q7Z794;O95678;Q01546;Q3SY84;Q5XKE5;P12035;P08729;Q7RTS7;Q14CN4-1;Q3KNV1
BNW	Q20592_QEx2_Pos_Id97	F404881	2687	13935	361.538	3	2154	1	FASFIDKVR		29	36	0.00062454	Q32MB2;Q9NSB2;Q6ISB0;P13647;P35908;P02538;P48668;P04259;Q5XQN5;Q8VED5;P50446;Q922U2;Q8BGZ7;Q6IME9;Q6NXH9;P07744;Q6IFZ6;Q9R0H5;Q3TTY5;Q9DCV7;P05787;Q7Z794;O95678;Q01546;Q3SY84;Q5XKE5;P12035;P08729;Q7RTS7;Q14CN4-1;Q3KNV1
BNW	Q20592_QEx2_Pos_Id97	F404881	2688	13662	361.538	3	2119	1	FASFIDKVR		38	40	0.0021052	Q32MB2;Q9NSB2;Q6ISB0;P13647;P35908;P02538;P48668;P04259;Q5XQN5;Q8VED5;P50446;Q922U2;Q8BGZ7;Q6IME9;Q6NXH9;P07744;Q6IFZ6;Q9R0H5;Q3TTY5;Q9DCV7;P05787;Q7Z794;O95678;Q01546;Q3SY84;Q5XKE5;P12035;P08729;Q7RTS7;Q14CN4-1;Q3KNV1
BNW	Q20592_QEx2_Pos_Id97	F404881	2689	13746	361.538	3	2129	1	FASFIDKVR		34	38	0.0012413	Q32MB2;Q9NSB2;Q6ISB0;P13647;P35908;P02538;P48668;P04259;Q5XQN5;Q8VED5;P50446;Q922U2;Q8BGZ7;Q6IME9;Q6NXH9;P07744;Q6IFZ6;Q9R0H5;Q3TTY5;Q9DCV7;P05787;Q7Z794;O95678;Q01546;Q3SY84;Q5XKE5;P12035;P08729;Q7RTS7;Q14CN4-1;Q3KNV1
BNW	Q20592_QEx2_Pos_Id97	F404881	2691	13591	361.538	3	2109	1	FASFIDKVR		39	45	0.00074095	Q32MB2;Q9NSB2;Q6ISB0;P13647;P35908;P02538;P48668;P04259;Q5XQN5;Q8VED5;P50446;Q922U2;Q8BGZ7;Q6IME9;Q6NXH9;P07744;Q6IFZ6;Q9R0H5;Q3TTY5;Q9DCV7;P05787;Q7Z794;O95678;Q01546;Q3SY84;Q5XKE5;P12035;P08729;Q7RTS7;Q14CN4-1;Q3KNV1
BNW	Q20592_QEx2_Pos_Id97	F404881	2692	13676	541.803	2	2121	1	FASFIDKVR		40	60	3.131e-05	Q32MB2;Q9NSB2;Q6ISB0;P13647;P35908;P02538;P48668;P04259;Q5XQN5;Q8VED5;P50446;Q922U2;Q8BGZ7;Q6IME9;Q6NXH9;P07744;Q6IFZ6;Q9R0H5;Q3TTY5;Q9DCV7;P05787;Q7Z794;O95678;Q01546;Q3SY84;Q5XKE5;P12035;P08729;Q7RTS7;Q14CN4-1;Q3KNV1
BNW	Q20592_QEx2_Pos_Id97	F404881	2693	13602	541.803	2	2110	1	FASFIDKVR		41	61	3.3902e-05	Q32MB2;Q9NSB2;Q6ISB0;P13647;P35908;P02538;P48668;P04259;Q5XQN5;Q8VED5;P50446;Q922U2;Q8BGZ7;Q6IME9;Q6NXH9;P07744;Q6IFZ6;Q9R0H5;Q3TTY5;Q9DCV7;P05787;Q7Z794;O95678;Q01546;Q3SY84;Q5XKE5;P12035;P08729;Q7RTS7;Q14CN4-1;Q3KNV1
BNW	Q20592_QEx2_Pos_Id97	F404881	2694	13532	541.804	2	2100	1	FASFIDKVR		41	61	3.095e-05	Q32MB2;Q9NSB2;Q6ISB0;P13647;P35908;P02538;P48668;P04259;Q5XQN5;Q8VED5;P50446;Q922U2;Q8BGZ7;Q6IME9;Q6NXH9;P07744;Q6IFZ6;Q9R0H5;Q3TTY5;Q9DCV7;P05787;Q7Z794;O95678;Q01546;Q3SY84;Q5XKE5;P12035;P08729;Q7RTS7;Q14CN4-1;Q3KNV1
BNW	Q20592_QEx2_Pos_Id97	F404881	2695	13461	541.804	2	2089	1	FASFIDKVR		37	51	9.8224e-05	Q32MB2;Q9NSB2;Q6ISB0;P13647;P35908;P02538;P48668;P04259;Q5XQN5;Q8VED5;P50446;Q922U2;Q8BGZ7;Q6IME9;Q6NXH9;P07744;Q6IFZ6;Q9R0H5;Q3TTY5;Q9DCV7;P05787;Q7Z794;O95678;Q01546;Q3SY84;Q5XKE5;P12035;P08729;Q7RTS7;Q14CN4-1;Q3KNV1
BNW	Q20592_QEx2_Pos_Id97	F404881	2696	13524	361.538	3	2099	1	FASFIDKVR		39	48	0.00037049	Q32MB2;Q9NSB2;Q6ISB0;P13647;P35908;P02538;P48668;P04259;Q5XQN5;Q8VED5;P50446;Q922U2;Q8BGZ7;Q6IME9;Q6NXH9;P07744;Q6IFZ6;Q9R0H5;Q3TTY5;Q9DCV7;P05787;Q7Z794;O95678;Q01546;Q3SY84;Q5XKE5;P12035;P08729;Q7RTS7;Q14CN4-1;Q3KNV1
BNW	Q20592_QEx2_Pos_Id97	F404881	2707	10666	542.753	2	1745	1	DVDNAYMIK	Oxidation (M)	35	49	0.00013997	P35908
BNW	Q20592_QEx2_Pos_Id97	F404881	2708	10591	542.753	2	1735	1	DVDNAYMIK	Oxidation (M)	33	45	0.00017647	P35908
BNW	Q20592_QEx2_Pos_Id97	F404881	2709	10825	542.753	2	1766	1	DVDNAYMIK	Oxidation (M)	31	55	1.139e-05	P35908
BNW	Q20592_QEx2_Pos_Id97	F404881	2710	10749	542.753	2	1755	1	DVDNAYMIK	Oxidation (M)	35	48	0.00012689	P35908
BNW	Q20592_QEx2_Pos_Id97	F404881	2715	15149	542.769	2	2308	1	IFADFQDTK		40	59	3.604e-05	gi|945125304
BNW	Q20592_QEx2_Pos_Id97	F404881	2716	15215	542.769	2	2318	1	IFADFQDTK		40	48	0.00040531	gi|945125304
BNW	Q20592_QEx2_Pos_Id97	F404881	2723	19381	543.276	2	2857	1	LFFMVAGER	Oxidation (M)	41	49	0.00040351	gi|494648789;gi|497903739;gi|550938408;gi|655875176;gi|810853088;gi|944595336;gi|944649396;gi|944659156;gi|944677642;gi|944680307;gi|944742687;gi|945125304;gi|945401544;gi|945664999
BNW	Q20592_QEx2_Pos_Id97	F404881	2757	2858	544.309	2	632	1	EQIKTLNNK		44	66	1.7447e-05	Q9NSB2;Q6ISB0;P13647;P35908;P02538;P48668;P04259;Q5XQN5;Q8VED5;P50446;Q922U2;Q8BGZ7;P07744;Q6IFZ6;Q3TTY5;Q9DCV7;P05787;O95678;Q01546;Q9H552;Q5XKE5;P12035;H-INV:HIT000292931
BNW	Q20592_QEx2_Pos_Id97	F404881	2777	7913	545.768	2	1382	1	VTMQNLNDR		43	58	8.5697e-05	P08779;P13645;P02533;Q148H6;Q3ZAW8;A2A4G1;P02535-1;Q9Z2K1;Q7Z3Y8;Q7Z3Y9;Q7Z3Z0;Q7Z3Y7
BNW	Q20592_QEx2_Pos_Id97	F404881	2778	7986	545.768	2	1392	1	VTMQNLNDR		42	46	0.0014131	P08779;P13645;P02533;Q148H6;Q3ZAW8;A2A4G1;P02535-1;Q9Z2K1;Q7Z3Y8;Q7Z3Y9;Q7Z3Z0;Q7Z3Y7
BNW	Q20592_QEx2_Pos_Id97	F404881	2779	8053	545.769	2	1402	1	VTMQNLNDR		43	61	4.0031e-05	P08779;P13645;P02533;Q148H6;Q3ZAW8;A2A4G1;P02535-1;Q9Z2K1;Q7Z3Y8;Q7Z3Y9;Q7Z3Z0;Q7Z3Y7
BNW	Q20592_QEx2_Pos_Id97	F404881	2780	7761	545.769	2	1362	1	VTMQNLNDR		43	59	6.4476e-05	P08779;P13645;P02533;Q148H6;Q3ZAW8;A2A4G1;P02535-1;Q9Z2K1;Q7Z3Y8;Q7Z3Y9;Q7Z3Z0;Q7Z3Y7
BNW	Q20592_QEx2_Pos_Id97	F404881	2781	7690	545.769	2	1351	1	VTMQNLNDR		43	64	2.1448e-05	P08779;P13645;P02533;Q148H6;Q3ZAW8;A2A4G1;P02535-1;Q9Z2K1;Q7Z3Y8;Q7Z3Y9;Q7Z3Z0;Q7Z3Y7
BNW	Q20592_QEx2_Pos_Id97	F404881	2783	7832	545.769	2	1372	1	VTMQNLNDR		43	63	2.1999e-05	P08779;P13645;P02533;Q148H6;Q3ZAW8;A2A4G1;P02535-1;Q9Z2K1;Q7Z3Y8;Q7Z3Y9;Q7Z3Z0;Q7Z3Y7
BNW	Q20592_QEx2_Pos_Id97	F404881	2784	7602	545.769	2	1341	1	VTMQNLNDR		43	65	1.4501e-05	P08779;P13645;P02533;Q148H6;Q3ZAW8;A2A4G1;P02535-1;Q9Z2K1;Q7Z3Y8;Q7Z3Y9;Q7Z3Z0;Q7Z3Y7
BNW	Q20592_QEx2_Pos_Id97	F404881	2788	7515	545.769	2	1331	1	VTMQNLNDR		43	65	1.5115e-05	P08779;P13645;P02533;Q148H6;Q3ZAW8;A2A4G1;P02535-1;Q9Z2K1;Q7Z3Y8;Q7Z3Y9;Q7Z3Z0;Q7Z3Y7
BNW	Q20592_QEx2_Pos_Id97	F404881	2793	18580	545.794	2	2747	1	ILDDLTLCK		42	79	5.0639e-07	Q14532;Q92764;Q497I4
BNW	Q20592_QEx2_Pos_Id97	F404881	2794	18501	545.795	2	2737	1	ILDDLTLCK		42	63	2.0677e-05	Q14532;Q92764;Q497I4
BNW	Q20592_QEx2_Pos_Id97	F404881	2795	14355	545.798	2	2206	1	VAAVAGFGDVGK		45	75	2.1861e-06	gi|494646173;gi|498088703;gi|516603585;gi|517062015;gi|644234159;gi|739676019;gi|740874916;gi|755132715;gi|730266550;gi|739645799;gi|758932551;gi|764353213;gi|944799939
BNW	Q20592_QEx2_Pos_Id97	F404881	2796	14278	545.798	2	2196	1	VAAVAGFGDVGK		45	62	5.1011e-05	gi|494646173;gi|498088703;gi|516603585;gi|517062015;gi|644234159;gi|739676019;gi|740874916;gi|755132715;gi|730266550;gi|739645799;gi|758932551;gi|764353213;gi|944799939
BNW	Q20592_QEx2_Pos_Id97	F404881	2797	24851	545.828	2	3502	1	LILDLFQTK		38	53	8.9684e-05	gi|917627956;gi|945506880
BNW	Q20592_QEx2_Pos_Id97	F404881	2798	23540	545.829	2	3373	1	EAVTFLVAIK		35	69	9.6126e-07	gi|500513826;gi|498229780;gi|518199559;gi|661301527;gi|826040712;gi|945671599
BNW	Q20592_QEx2_Pos_Id97	F404881	2798	23540	545.829	2	3373	2	EAVTFLVALK		35	69	9.6126e-07	gi|332011068;gi|498092899;gi|497869710;gi|497846386;gi|497903863;gi|516603709;gi|518670847;gi|550937272;gi|644237243;gi|739681880;gi|655878509;gi|659889895;gi|670491323;gi|723386576;gi|728818289;gi|730271447;gi|734983475;gi|739671598;gi|739716561;gi|755133849;gi|758932181;gi|764360260;gi|810852636;gi|806907675;gi|815673501;gi|944570270;gi|944574257;gi|944577994;gi|944601045;gi|944610390;gi|944611…
BNW	Q20592_QEx2_Pos_Id97	F404881	2826	12478	546.793	2	1966	1	SAGAYAQLVGR		43	81	4.9181e-07	gi|501242650;gi|494936723;gi|490754628;gi|502843672;gi|654573920;gi|659864989;gi|737054244;gi|835238650;gi|499221590;gi|945780591
BNW	Q20592_QEx2_Pos_Id97	F404881	2827	12558	546.794	2	1976	1	SAGAYAQLVGR		43	79	7.0459e-07	gi|501242650;gi|494936723;gi|490754628;gi|502843672;gi|654573920;gi|659864989;gi|737054244;gi|835238650;gi|499221590;gi|945780591
BNW	Q20592_QEx2_Pos_Id97	F404881	2834	6946	547.267	2	1253	1	AQYEEIANR		42	46	0.0011792	P13647
BNW	Q20592_QEx2_Pos_Id97	F404881	2840	11373	547.316	2	1826	1	TAVYATVAAVK		27	35	0.00054392	gi|944763848;gi|944770915
BNW	Q20592_QEx2_Pos_Id97	F404881	2841	11284	547.316	2	1816	1	TAVYATVAAVK		28	44	7.8785e-05	gi|944763848;gi|944770915
BNW	Q20592_QEx2_Pos_Id97	F404881	2856	3917	547.789	2	803	1	QAGLAVGGEHR		32	36	0.0011084	gi|501244585;gi|654574003;gi|657884942;gi|659859756;gi|945778700
BNW	Q20592_QEx2_Pos_Id97	F404881	2871	7156	365.854	3	1280	1	IQDWYDKK		27	31	0.0011933	P35527
BNW	Q20592_QEx2_Pos_Id97	F404881	2872	7234	365.854	3	1290	1	IQDWYDKK		27	32	0.0010923	P35527
BNW	Q20592_QEx2_Pos_Id97	F404881	2873	7132	548.277	2	1277	1	IQDWYDKK		35	49	0.00011649	P35527
BNW	Q20592_QEx2_Pos_Id97	F404881	2874	7217	548.277	2	1287	1	IQDWYDKK		36	44	0.00046939	P35527
BNW	Q20592_QEx2_Pos_Id97	F404881	2877	22790	548.769	2	3295	1	DAETWFLSK		41	64	1.204e-05	P08779
BNW	Q20592_QEx2_Pos_Id97	F404881	2878	22885	548.769	2	3306	1	DAETWFLSK		41	48	0.0005741	P08779
BNW	Q20592_QEx2_Pos_Id97	F404881	2879	22983	548.769	2	3316	1	DAETWFLSK		41	54	0.00013091	P08779
BNW	Q20592_QEx2_Pos_Id97	F404881	2885	8367	549.247	2	1444	1	CCISAAPYR		36	40	0.0011493	P78386;Q61726
BNW	Q20592_QEx2_Pos_Id97	F404881	2886	8442	549.247	2	1454	1	CCISAAPYR		36	42	0.000669	P78386;Q61726
BNW	Q20592_QEx2_Pos_Id97	F404881	2888	8216	549.248	2	1423	1	CCISAAPYR		29	32	0.0015333	P78386;Q61726
BNW	Q20592_QEx2_Pos_Id97	F404881	2889	8290	549.248	2	1434	1	CCISAAPYR		36	45	0.00036089	P78386;Q61726
BNW	Q20592_QEx2_Pos_Id97	F404881	2890	8521	549.248	2	1464	1	CCISAAPYR		34	40	0.000767	P78386;Q61726
BNW	Q20592_QEx2_Pos_Id97	F404881	2891	8614	549.249	2	1475	1	CCISAAPYR		36	41	0.00084142	P78386;Q61726
BNW	Q20592_QEx2_Pos_Id97	F404881	2915	13857	550.31	2	2144	1	VLNDAIGIER		44	46	0.0016318	gi|494646258;gi|497813055;gi|498230738;gi|497873122;gi|497849332;gi|497902451;gi|518200184;gi|518672048;gi|550937705;gi|569544799;gi|739675671;gi|648634200;gi|644244562;gi|659894235;gi|667778005;gi|740875113;gi|755132996;gi|739646157;gi|815669430;gi|944604643;gi|944613056;gi|944620329;gi|944643251;gi|944657491;gi|944674654;gi|944676725;gi|944678422;gi|944738999;gi|944800001;gi|945121706;gi|945142…
BNW	Q20592_QEx2_Pos_Id97	F404881	2915	13857	550.31	2	2144	2	VLNDALGIER		44	46	0.0016318	gi|498088411;gi|655877315;gi|655891357;gi|730271339
BNW	Q20592_QEx2_Pos_Id97	F404881	2923	6916	550.789	2	1249	1	QLEQLQGER		43	45	0.0015955	Q7RTT2;Q8N1N4-2
BNW	Q20592_QEx2_Pos_Id97	F404881	2934	19374	551.317	2	2856	1	SILTEVVNAR		44	52	0.00042878	gi|755141292;gi|944805724
BNW	Q20592_QEx2_Pos_Id97	F404881	2951	14063	551.786	2	2169	1	VDIDDEGVIK		45	57	0.00013443	gi|494648252;gi|498230670;gi|497869542;gi|496108180;gi|516602667;gi|518198091;gi|518347158;gi|550937824;gi|739679099;gi|655876569;gi|655889563;gi|659890323;gi|667775287;gi|670492702;gi|740877892;gi|755137274;gi|734981838;gi|764358680;gi|810849825;gi|944570385;gi|944574388;gi|944585308;gi|944595177;gi|944610277;gi|944621857;gi|944635404;gi|944638715;gi|944647967;gi|944649779;gi|944653759;gi|944664…
BNW	Q20592_QEx2_Pos_Id97	F404881	2953	22266	551.829	2	3223	1	VIDLLAPYAK		36	48	0.00019791	gi|497506883;gi|500509894;gi|330414312;gi|330414328;gi|330414330;gi|330414342;gi|330414360;gi|330414362;gi|330414374;gi|330414376;gi|330414384;gi|330414386;gi|330414388;gi|330414390;gi|330414392;gi|330414396;gi|330414410;gi|330414412;gi|494647091;gi|497811189;gi|498229714;gi|371560942;gi|371560944;gi|371560948;gi|371560952;gi|371560956;gi|371560970;gi|371560972;gi|371560974;gi|371560976;gi|371560…
BNW	Q20592_QEx2_Pos_Id97	F404881	2954	22425	551.829	2	3244	1	VIDLLAPYAK		39	58	3.4812e-05	gi|497506883;gi|500509894;gi|330414312;gi|330414328;gi|330414330;gi|330414342;gi|330414360;gi|330414362;gi|330414374;gi|330414376;gi|330414384;gi|330414386;gi|330414388;gi|330414390;gi|330414392;gi|330414396;gi|330414410;gi|330414412;gi|494647091;gi|497811189;gi|498229714;gi|371560942;gi|371560944;gi|371560948;gi|371560952;gi|371560956;gi|371560970;gi|371560972;gi|371560974;gi|371560976;gi|371560…
BNW	Q20592_QEx2_Pos_Id97	F404881	2955	22351	551.829	2	3234	1	VIDLLAPYAK		37	68	2.0122e-06	gi|497506883;gi|500509894;gi|330414312;gi|330414328;gi|330414330;gi|330414342;gi|330414360;gi|330414362;gi|330414374;gi|330414376;gi|330414384;gi|330414386;gi|330414388;gi|330414390;gi|330414392;gi|330414396;gi|330414410;gi|330414412;gi|494647091;gi|497811189;gi|498229714;gi|371560942;gi|371560944;gi|371560948;gi|371560952;gi|371560956;gi|371560970;gi|371560972;gi|371560974;gi|371560976;gi|371560…
BNW	Q20592_QEx2_Pos_Id97	F404881	2971	18885	552.802	2	2786	1	ILDELTLCK		43	80	5.1577e-07	O76011;O76013;Q15323;Q9UE12;Q8IUT8;A2A5Y0;Q9D646;REFSEQ:XP_986630
BNW	Q20592_QEx2_Pos_Id97	F404881	2972	19029	552.802	2	2808	1	ILDELTLCK		34	40	0.00078907	O76011;O76013;Q15323;Q9UE12;Q8IUT8;A2A5Y0;Q9D646;REFSEQ:XP_986630
BNW	Q20592_QEx2_Pos_Id97	F404881	2973	17158	552.802	2	2574	1	IAGITEEIMK		43	64	2.0158e-05	gi|501241119;gi|497812024;gi|494941238;gi|505271154;gi|644247571;gi|740877892;gi|755137274;gi|737053856;gi|944570385;gi|944574388;gi|944585308;gi|944610277;gi|944635404;gi|944638715;gi|944653759;gi|944684175;gi|944730079;gi|944735821;gi|944806840;gi|945125279;gi|945274117;gi|945405193;gi|945663124;gi|946003203
BNW	Q20592_QEx2_Pos_Id97	F404881	2974	18734	552.802	2	2766	1	ILDELTLCK		43	79	5.4507e-07	O76011;O76013;Q15323;Q9UE12;Q8IUT8;A2A5Y0;Q9D646;REFSEQ:XP_986630
BNW	Q20592_QEx2_Pos_Id97	F404881	2975	18652	552.802	2	2756	1	ILDELTLCK		43	79	5.5777e-07	O76011;O76013;Q15323;Q9UE12;Q8IUT8;A2A5Y0;Q9D646;REFSEQ:XP_986630
BNW	Q20592_QEx2_Pos_Id97	F404881	2976	18953	552.802	2	2797	1	ILDELTLCK		43	80	5.0986e-07	O76011;O76013;Q15323;Q9UE12;Q8IUT8;A2A5Y0;Q9D646;REFSEQ:XP_986630
BNW	Q20592_QEx2_Pos_Id97	F404881	2977	18812	552.802	2	2776	1	ILDELTLCK		43	79	5.4132e-07	O76011;O76013;Q15323;Q9UE12;Q8IUT8;A2A5Y0;Q9D646;REFSEQ:XP_986630
BNW	Q20592_QEx2_Pos_Id97	F404881	2985	16142	553.304	2	2444	1	AAVGLFATAER		45	45	0.0025131	gi|723386066;gi|755135019;gi|944800811
BNW	Q20592_QEx2_Pos_Id97	F404881	2988	3627	553.766	2	763	1	VTMQNLNDR	Oxidation (M)	42	43	0.0019495	P08779;P13645;P02533;Q148H6;Q3ZAW8;A2A4G1;P02535-1;Q9Z2K1;Q7Z3Y8;Q7Z3Y9;Q7Z3Z0;Q7Z3Y7
BNW	Q20592_QEx2_Pos_Id97	F404881	2989	3715	553.766	2	773	1	VTMQNLNDR	Oxidation (M)	42	52	0.00026036	P08779;P13645;P02533;Q148H6;Q3ZAW8;A2A4G1;P02535-1;Q9Z2K1;Q7Z3Y8;Q7Z3Y9;Q7Z3Z0;Q7Z3Y7
BNW	Q20592_QEx2_Pos_Id97	F404881	2990	3172	553.766	2	691	1	VTMQNLNDR	Oxidation (M)	42	57	8.8802e-05	P08779;P13645;P02533;Q148H6;Q3ZAW8;A2A4G1;P02535-1;Q9Z2K1;Q7Z3Y8;Q7Z3Y9;Q7Z3Z0;Q7Z3Y7
BNW	Q20592_QEx2_Pos_Id97	F404881	2991	7534	553.766	2	1333	1	VTMQNLNDR	Oxidation (M)	42	46	0.0010361	P08779;P13645;P02533;Q148H6;Q3ZAW8;A2A4G1;P02535-1;Q9Z2K1;Q7Z3Y8;Q7Z3Y9;Q7Z3Z0;Q7Z3Y7
BNW	Q20592_QEx2_Pos_Id97	F404881	2992	3358	553.766	2	722	1	VTMQNLNDR	Oxidation (M)	42	66	1.2118e-05	P08779;P13645;P02533;Q148H6;Q3ZAW8;A2A4G1;P02535-1;Q9Z2K1;Q7Z3Y8;Q7Z3Y9;Q7Z3Z0;Q7Z3Y7
BNW	Q20592_QEx2_Pos_Id97	F404881	2993	3557	553.767	2	753	1	VTMQNLNDR	Oxidation (M)	42	53	0.00023035	P08779;P13645;P02533;Q148H6;Q3ZAW8;A2A4G1;P02535-1;Q9Z2K1;Q7Z3Y8;Q7Z3Y9;Q7Z3Z0;Q7Z3Y7
BNW	Q20592_QEx2_Pos_Id97	F404881	2994	3290	553.767	2	711	1	VTMQNLNDR	Oxidation (M)	42	80	4.4811e-07	P08779;P13645;P02533;Q148H6;Q3ZAW8;A2A4G1;P02535-1;Q9Z2K1;Q7Z3Y8;Q7Z3Y9;Q7Z3Z0;Q7Z3Y7
BNW	Q20592_QEx2_Pos_Id97	F404881	2995	3230	553.767	2	701	1	VTMQNLNDR	Oxidation (M)	42	77	8.5582e-07	P08779;P13645;P02533;Q148H6;Q3ZAW8;A2A4G1;P02535-1;Q9Z2K1;Q7Z3Y8;Q7Z3Y9;Q7Z3Z0;Q7Z3Y7
BNW	Q20592_QEx2_Pos_Id97	F404881	2996	3492	553.767	2	742	1	VTMQNLNDR	Oxidation (M)	42	48	0.00078052	P08779;P13645;P02533;Q148H6;Q3ZAW8;A2A4G1;P02535-1;Q9Z2K1;Q7Z3Y8;Q7Z3Y9;Q7Z3Z0;Q7Z3Y7
BNW	Q20592_QEx2_Pos_Id97	F404881	2997	3427	553.767	2	732	1	VTMQNLNDR	Oxidation (M)	42	71	3.3914e-06	P08779;P13645;P02533;Q148H6;Q3ZAW8;A2A4G1;P02535-1;Q9Z2K1;Q7Z3Y8;Q7Z3Y9;Q7Z3Z0;Q7Z3Y7
BNW	Q20592_QEx2_Pos_Id97	F404881	3000	8665	553.785	2	1481	1	ISSVLAGGSCR		37	61	1.3559e-05	P08779;P02533
BNW	Q20592_QEx2_Pos_Id97	F404881	3001	8577	553.785	2	1471	1	ISSVLAGGSCR		38	68	2.6219e-06	P08779;P02533
BNW	Q20592_QEx2_Pos_Id97	F404881	3002	8491	553.785	2	1460	1	ISSVLAGGSCR		34	71	5.3972e-07	P08779;P02533
BNW	Q20592_QEx2_Pos_Id97	F404881	3003	8410	553.785	2	1450	1	ISSVLAGGSCR		38	63	8.3971e-06	P08779;P02533
BNW	Q20592_QEx2_Pos_Id97	F404881	3016	7380	554.274	2	1313	1	AQYEEIAQR		28	43	0.00010207	P19013;P35908;P02538;P48668;P04259;ENSEMBL:ENSBTAP00000038253
BNW	Q20592_QEx2_Pos_Id97	F404881	3017	7453	554.274	2	1323	1	AQYEEIAQR		30	52	2.0008e-05	P19013;P35908;P02538;P48668;P04259;ENSEMBL:ENSBTAP00000038253
BNW	Q20592_QEx2_Pos_Id97	F404881	3018	7086	554.275	2	1272	1	AQYEEIAQR		39	52	0.00014944	P19013;P35908;P02538;P48668;P04259;ENSEMBL:ENSBTAP00000038253
BNW	Q20592_QEx2_Pos_Id97	F404881	3019	7315	554.275	2	1303	1	AQYEEIAQR		33	48	0.00010612	P19013;P35908;P02538;P48668;P04259;ENSEMBL:ENSBTAP00000038253
BNW	Q20592_QEx2_Pos_Id97	F404881	3020	7173	554.275	2	1282	1	AQYEEIAQR		35	51	6.1859e-05	P19013;P35908;P02538;P48668;P04259;ENSEMBL:ENSBTAP00000038253
BNW	Q20592_QEx2_Pos_Id97	F404881	3021	7250	554.275	2	1292	1	AQYEEIAQR		35	52	6.0241e-05	P19013;P35908;P02538;P48668;P04259;ENSEMBL:ENSBTAP00000038253
BNW	Q20592_QEx2_Pos_Id97	F404881	3026	6792	554.293	2	1233	1	RLYEEEIR		45	52	0.00050417	Q14533;P78385;P78386;O43790;Q6NT21
BNW	Q20592_QEx2_Pos_Id97	F404881	3028	6716	554.294	2	1223	1	RLYEEEIR		45	54	0.00027834	Q14533;P78385;P78386;O43790;Q6NT21
BNW	Q20592_QEx2_Pos_Id97	F404881	3041	22953	554.806	2	3313	1	IFGPDTLFAK		42	53	0.0002036	gi|494646310;gi|498088685;gi|497871941;gi|497849984;gi|497903188;gi|550937899;gi|644226539;gi|739676045;gi|655876456;gi|667774088;gi|670490807;gi|740874888;gi|755132699;gi|730265476;gi|944564947;gi|944576555;gi|944583987;gi|944604572;gi|944605417;gi|944613273;gi|944618803;gi|944634517;gi|944640263;gi|944640594;gi|944652167;gi|944654299;gi|944657612;gi|944669363;gi|944675015;gi|944676600;gi|944678…
BNW	Q20592_QEx2_Pos_Id97	F404881	3043	17626	555.249	2	2631	1	DAEAWFNEK		38	50	0.00016896	P13645;Q148H6;Q7Z3Y8;Q7Z3Z0;Q7Z3Y7
BNW	Q20592_QEx2_Pos_Id97	F404881	3044	17936	555.249	2	2672	1	DAEAWFNEK		38	55	5.7517e-05	P13645;Q148H6;Q7Z3Y8;Q7Z3Z0;Q7Z3Y7
BNW	Q20592_QEx2_Pos_Id97	F404881	3045	17706	555.249	2	2642	1	DAEAWFNEK		38	46	0.00044136	P13645;Q148H6;Q7Z3Y8;Q7Z3Z0;Q7Z3Y7
BNW	Q20592_QEx2_Pos_Id97	F404881	3046	17537	555.249	2	2621	1	DAEAWFNEK		38	47	0.0003522	P13645;Q148H6;Q7Z3Y8;Q7Z3Z0;Q7Z3Y7
BNW	Q20592_QEx2_Pos_Id97	F404881	3047	17781	555.249	2	2652	1	DAEAWFNEK		38	46	0.00043732	P13645;Q148H6;Q7Z3Y8;Q7Z3Z0;Q7Z3Y7
BNW	Q20592_QEx2_Pos_Id97	F404881	3048	17861	555.249	2	2662	1	DAEAWFNEK		38	53	8.9958e-05	P13645;Q148H6;Q7Z3Y8;Q7Z3Z0;Q7Z3Y7
BNW	Q20592_QEx2_Pos_Id97	F404881	3049	17451	555.249	2	2611	1	DAEAWFNEK		38	51	0.00013275	P13645;Q148H6;Q7Z3Y8;Q7Z3Z0;Q7Z3Y7
BNW	Q20592_QEx2_Pos_Id97	F404881	3050	18026	555.249	2	2683	1	DAEAWFNEK		37	46	0.00034199	P13645;Q148H6;Q7Z3Y8;Q7Z3Z0;Q7Z3Y7
BNW	Q20592_QEx2_Pos_Id97	F404881	3071	18121	556.254	2	2693	1	CCITAAPYR		27	31	0.0011908	Q14533;P78385;O43790;Q6NT21
BNW	Q20592_QEx2_Pos_Id97	F404881	3072	9074	556.254	2	1535	1	CCITAAPYR		28	43	9.9686e-05	Q14533;P78385;O43790;Q6NT21
BNW	Q20592_QEx2_Pos_Id97	F404881	3073	9947	556.254	2	1650	1	CCITAAPYR		28	40	0.00016593	Q14533;P78385;O43790;Q6NT21
BNW	Q20592_QEx2_Pos_Id97	F404881	3074	9642	556.255	2	1607	1	CCITAAPYR		28	38	0.00025007	Q14533;P78385;O43790;Q6NT21
BNW	Q20592_QEx2_Pos_Id97	F404881	3075	10029	556.255	2	1660	1	CCITAAPYR		29	55	6.5681e-06	Q14533;P78385;O43790;Q6NT21
BNW	Q20592_QEx2_Pos_Id97	F404881	3076	8848	556.255	2	1508	1	CCITAAPYR		29	51	1.5208e-05	Q14533;P78385;O43790;Q6NT21
BNW	Q20592_QEx2_Pos_Id97	F404881	3077	9569	556.255	2	1597	1	CCITAAPYR		28	38	0.0002594	Q14533;P78385;O43790;Q6NT21
BNW	Q20592_QEx2_Pos_Id97	F404881	3078	9320	556.255	2	1566	1	CCITAAPYR		28	46	4.9748e-05	Q14533;P78385;O43790;Q6NT21
BNW	Q20592_QEx2_Pos_Id97	F404881	3079	9234	556.255	2	1555	1	CCITAAPYR		28	43	0.00010099	Q14533;P78385;O43790;Q6NT21
BNW	Q20592_QEx2_Pos_Id97	F404881	3080	9406	556.255	2	1576	1	CCITAAPYR		28	40	0.00019176	Q14533;P78385;O43790;Q6NT21
BNW	Q20592_QEx2_Pos_Id97	F404881	3081	9155	556.255	2	1545	1	CCITAAPYR		28	42	0.0001101	Q14533;P78385;O43790;Q6NT21
BNW	Q20592_QEx2_Pos_Id97	F404881	3082	8927	556.255	2	1518	1	CCITAAPYR		28	49	2.6776e-05	Q14533;P78385;O43790;Q6NT21
BNW	Q20592_QEx2_Pos_Id97	F404881	3083	9488	556.255	2	1586	1	CCITAAPYR		28	39	0.00021177	Q14533;P78385;O43790;Q6NT21
BNW	Q20592_QEx2_Pos_Id97	F404881	3086	12750	556.291	2	2002	1	ISISTSGGSFR		41	77	6.0668e-07	P13647
BNW	Q20592_QEx2_Pos_Id97	F404881	3087	12676	556.291	2	1992	1	ISISTSGGSFR		41	77	6.0668e-07	P13647
BNW	Q20592_QEx2_Pos_Id97	F404881	3088	12599	556.293	2	1981	1	ISISTSGGSFR		39	64	1.0559e-05	P13647
BNW	Q20592_QEx2_Pos_Id97	F404881	3124	18221	557.261	2	2703	1	VGFDGNAMFR		39	58	3.1864e-05	gi|497508427;gi|494647263;gi|498091691;gi|516605433;gi|518345240;gi|550936362;gi|739680443;gi|739629713;gi|655880326;gi|659890229;gi|659894894;gi|740878903;gi|755136860;gi|730274497;gi|734979541;gi|758936007;gi|815671062;gi|944579152;gi|944610594;gi|944674020;gi|944799580
BNW	Q20592_QEx2_Pos_Id97	F404881	3132	14870	557.317	2	2272	1	TGTIVDVPVGR		42	50	0.00040946	gi|494648953;gi|518198797;gi|644229657;gi|944808015
BNW	Q20592_QEx2_Pos_Id97	F404881	3133	14955	557.317	2	2282	1	TGTIVDVPVGR		41	63	1.9186e-05	gi|494648953;gi|518198797;gi|644229657;gi|944808015
BNW	Q20592_QEx2_Pos_Id97	F404881	3137	14371	558.259	2	2208	1	NSSGYDFGIR		29	57	4.434e-06	gi|495131790;gi|944763848;gi|944770915;gi|946176306;gi|946178287
BNW	Q20592_QEx2_Pos_Id97	F404881	3138	14615	558.26	2	2239	1	NSSGYDFGIR		28	50	1.8872e-05	gi|495131790;gi|944763848;gi|944770915;gi|946176306;gi|946178287
BNW	Q20592_QEx2_Pos_Id97	F404881	3139	14534	558.26	2	2228	1	NSSGYDFGIR		29	57	4.3207e-06	gi|495131790;gi|944763848;gi|944770915;gi|946176306;gi|946178287
BNW	Q20592_QEx2_Pos_Id97	F404881	3140	14449	558.26	2	2218	1	NSSGYDFGIR		29	60	2.3453e-06	gi|495131790;gi|944763848;gi|944770915;gi|946176306;gi|946178287
BNW	Q20592_QEx2_Pos_Id97	F404881	3144	11135	558.324	2	1800	1	SQLINAQTIK		43	43	0.0025682	gi|494645725;gi|516605325;gi|740879160;gi|755136995;gi|759337118;gi|758935872;gi|944806758
BNW	Q20592_QEx2_Pos_Id97	F404881	3151	8063	558.804	2	1404	1	LNNVETSAIR		45	48	0.0012929	gi|120607554;gi|500118695;gi|241362038;gi|498146585;gi|496181642;gi|495136817;gi|504827669;gi|519073876;gi|506394169;gi|503359386;gi|640185979;gi|651306761;gi|651308018;gi|749948344;gi|754230551;gi|764502375;gi|802688383;gi|942690598;gi|944764017;gi|944768016;gi|945089198;gi|945570017;gi|945954427;gi|946089014;gi|946173294;gi|946184267;gi|946263812
BNW	Q20592_QEx2_Pos_Id97	F404881	3156	9561	559.29	2	1596	1	TIVEEVQDGK		39	45	0.00072486	Q04695;Q9QWL7;Q6IFX2
BNW	Q20592_QEx2_Pos_Id97	F404881	3157	9717	559.29	2	1616	1	TIVEEVQDGK		44	60	6.9141e-05	Q04695;Q9QWL7;Q6IFX2
BNW	Q20592_QEx2_Pos_Id97	F404881	3158	9633	559.291	2	1606	1	TIVEEVQDGK		43	57	0.00010969	Q04695;Q9QWL7;Q6IFX2
BNW	Q20592_QEx2_Pos_Id97	F404881	3179	6337	560.293	2	1164	1	ANLNYQATPK		45	49	0.0011245	gi|835230713;gi|945500430
BNW	Q20592_QEx2_Pos_Id97	F404881	3187	5334	560.803	2	1013	1	STTTGHLIYK		30	43	0.00015788	gi|944801523
BNW	Q20592_QEx2_Pos_Id97	F404881	3189	16173	560.804	2	2448	1	FVQIEDTIR		38	62	1.2058e-05	gi|494647091;gi|516602434;gi|723385627;gi|755136281;gi|759335798;gi|944808012;gi|945125203;gi|945405517
BNW	Q20592_QEx2_Pos_Id97	F404881	3189	16173	560.804	2	2448	2	FVQLEDTIR		38	62	1.2058e-05	gi|655879139;gi|944741698
BNW	Q20592_QEx2_Pos_Id97	F404881	3190	16104	560.804	2	2438	1	FVQIEDTIR		41	60	3.7032e-05	gi|494647091;gi|516602434;gi|723385627;gi|755136281;gi|759335798;gi|944808012;gi|945125203;gi|945405517
BNW	Q20592_QEx2_Pos_Id97	F404881	3190	16104	560.804	2	2438	2	FVQLEDTIR		41	60	3.7032e-05	gi|655879139;gi|944741698
BNW	Q20592_QEx2_Pos_Id97	F404881	3191	16705	560.804	2	2519	1	TYTPLELAGR		36	50	0.0001031	gi|499221738
BNW	Q20592_QEx2_Pos_Id97	F404881	3192	16612	560.804	2	2508	1	TYTPLELAGR		30	50	2.5921e-05	gi|499221738
BNW	Q20592_QEx2_Pos_Id97	F404881	3193	5259	560.805	2	1003	1	STTTGHLIYK		36	43	0.00065217	gi|944801523
BNW	Q20592_QEx2_Pos_Id97	F404881	3205	12144	561.296	2	1923	1	QEYEQLIAK		42	78	7.3244e-07	P35527
BNW	Q20592_QEx2_Pos_Id97	F404881	3206	12224	561.296	2	1933	1	QEYEQLIAK		43	79	8.5207e-07	P35527
BNW	Q20592_QEx2_Pos_Id97	F404881	3207	12879	561.297	2	2017	1	GMDVIVTTSAK		32	47	9.2803e-05	gi|332012201;gi|648634060;gi|654589874;gi|655877984;gi|755141112;gi|739715603;gi|944655806;gi|944739535
BNW	Q20592_QEx2_Pos_Id97	F404881	3208	12392	561.297	2	1954	1	QEYEQLIAK		34	43	0.00041956	P35527
BNW	Q20592_QEx2_Pos_Id97	F404881	3209	12306	561.297	2	1944	1	QEYEQLIAK		35	46	0.00022825	P35527
BNW	Q20592_QEx2_Pos_Id97	F404881	3216	9925	561.793	2	1646	1	LEQEIATYR		42	45	0.0016735	P08779;P02533;P13646-1;Q04695;P19001;Q3ZAW8;Q9D312;P08730-1;A2A4G1;Q9QWL7;Q6IFX2;Q61782;Q9Z2K1;P19012;P35900;Q8N1A0;P08727;ENSEMBL:ENSP00000377550
BNW	Q20592_QEx2_Pos_Id97	F404881	3217	10075	561.793	2	1667	1	LEQEIATYR		43	58	7.6771e-05	P08779;P02533;P13646-1;Q04695;P19001;Q3ZAW8;Q9D312;P08730-1;A2A4G1;Q9QWL7;Q6IFX2;Q61782;Q9Z2K1;P19012;P35900;Q8N1A0;P08727;ENSEMBL:ENSP00000377550
BNW	Q20592_QEx2_Pos_Id97	F404881	3218	9999	561.793	2	1656	1	LEQEIATYR		43	66	1.2139e-05	P08779;P02533;P13646-1;Q04695;P19001;Q3ZAW8;Q9D312;P08730-1;A2A4G1;Q9QWL7;Q6IFX2;Q61782;Q9Z2K1;P19012;P35900;Q8N1A0;P08727;ENSEMBL:ENSP00000377550
BNW	Q20592_QEx2_Pos_Id97	F404881	3222	2905	561.835	2	641	1	LQGEIAHVKK		36	57	2.3684e-05	P35908
BNW	Q20592_QEx2_Pos_Id97	F404881	3223	2851	561.836	2	631	1	LQGEIAHVKK		34	46	0.00018746	P35908
BNW	Q20592_QEx2_Pos_Id97	F404881	3263	6623	563.275	2	1209	1	AEAESLYQSK		36	58	1.677e-05	P04264
BNW	Q20592_QEx2_Pos_Id97	F404881	3264	6769	563.275	2	1230	1	AEAESLYQSK		37	58	2.3384e-05	P04264
BNW	Q20592_QEx2_Pos_Id97	F404881	3265	6689	563.275	2	1219	1	AEAESLYQSK		39	65	6.9825e-06	P04264
BNW	Q20592_QEx2_Pos_Id97	F404881	3266	6842	563.275	2	1240	1	AEAESLYQSK		35	58	1.5808e-05	P04264
BNW	Q20592_QEx2_Pos_Id97	F404881	3268	6926	563.276	2	1250	1	AEAESLYQSK		41	52	0.00020927	P04264
BNW	Q20592_QEx2_Pos_Id97	F404881	3277	10343	376.217	3	1703	1	VTPYLGHLAR		27	32	0.00096999	gi|492288404;gi|495135657;gi|946175039
BNW	Q20592_QEx2_Pos_Id97	F404881	3278	10269	376.217	3	1692	1	VTPYLGHLAR		31	45	0.00012049	gi|492288404;gi|495135657;gi|946175039
BNW	Q20592_QEx2_Pos_Id97	F404881	3281	6085	564.255	2	1128	1	EYQEVMNSK		30	43	0.000149	Q14533;Q9NSB4;P78385;P78386;O43790;Q6NT21;Q61726
BNW	Q20592_QEx2_Pos_Id97	F404881	3282	6296	564.256	2	1158	1	EYQEVMNSK		28	44	7.5782e-05	Q14533;Q9NSB4;P78385;P78386;O43790;Q6NT21;Q61726
BNW	Q20592_QEx2_Pos_Id97	F404881	3283	6236	564.256	2	1148	1	EYQEVMNSK		29	57	4.8441e-06	Q14533;Q9NSB4;P78385;P78386;O43790;Q6NT21;Q61726
BNW	Q20592_QEx2_Pos_Id97	F404881	3284	6422	564.256	2	1178	1	EYQEVMNSK		29	51	1.6727e-05	Q14533;Q9NSB4;P78385;P78386;O43790;Q6NT21;Q61726
BNW	Q20592_QEx2_Pos_Id97	F404881	3285	6159	564.256	2	1138	1	EYQEVMNSK		28	47	3.8233e-05	Q14533;Q9NSB4;P78385;P78386;O43790;Q6NT21;Q61726
BNW	Q20592_QEx2_Pos_Id97	F404881	3286	6359	564.256	2	1168	1	EYQEVMNSK		28	45	6.516e-05	Q14533;Q9NSB4;P78385;P78386;O43790;Q6NT21;Q61726
BNW	Q20592_QEx2_Pos_Id97	F404881	3287	6497	564.256	2	1189	1	EYQEVMNSK		30	55	9.791e-06	Q14533;Q9NSB4;P78385;P78386;O43790;Q6NT21;Q61726
BNW	Q20592_QEx2_Pos_Id97	F404881	3288	4050	376.518	3	823	1	KDVDGAYMTK		33	34	0.0018867	P04264
BNW	Q20592_QEx2_Pos_Id97	F404881	3289	4047	564.274	2	822	1	KDVDGAYMTK		41	64	1.3213e-05	P04264
BNW	Q20592_QEx2_Pos_Id97	F404881	3290	4112	564.274	2	832	1	KDVDGAYMTK		41	50	0.00033651	P04264
BNW	Q20592_QEx2_Pos_Id97	F404881	3320	4020	565.302	2	818	1	RLLEGEEQR		45	52	0.00055169	Q14533;P78385;O43790;Q6NT21;Q61726
BNW	Q20592_QEx2_Pos_Id97	F404881	3331	9266	566.259	2	1559	1	STSSFSCLSR		33	49	7.1878e-05	P35908
BNW	Q20592_QEx2_Pos_Id97	F404881	3332	9351	566.259	2	1569	1	STSSFSCLSR		29	56	5.4551e-06	P35908
BNW	Q20592_QEx2_Pos_Id97	F404881	3351	11920	566.814	2	1893	1	TVGAGVVSSIDK		36	65	3.3911e-06	gi|494648115;gi|518345803;gi|944808091
BNW	Q20592_QEx2_Pos_Id97	F404881	3352	12002	566.814	2	1904	1	TVGAGVVSSIDK		36	69	1.6791e-06	gi|494648115;gi|518345803;gi|944808091
BNW	Q20592_QEx2_Pos_Id97	F404881	3353	12077	566.814	2	1914	1	TVGAGVVSSIDK		36	43	0.00066283	gi|494648115;gi|518345803;gi|944808091
BNW	Q20592_QEx2_Pos_Id97	F404881	3356	4192	378.525	3	844	1	KLLEGEECR		40	41	0.0023487	Q32MB2;P13647;P35908;P02538;P48668;P04259;Q5XQN5;P50446;Q922U2;Q8BGZ7;Q6NXH9;P07744;Q3TTY5;O95678;Q01546;Q7RTS7
BNW	Q20592_QEx2_Pos_Id97	F404881	3357	4242	567.285	2	853	1	KLLEGEECR		28	49	2.7184e-05	Q32MB2;P13647;P35908;P02538;P48668;P04259;Q5XQN5;P50446;Q922U2;Q8BGZ7;Q6NXH9;P07744;Q3TTY5;O95678;Q01546;Q7RTS7
BNW	Q20592_QEx2_Pos_Id97	F404881	3358	4182	567.285	2	843	1	KLLEGEECR		34	61	6.0855e-06	Q32MB2;P13647;P35908;P02538;P48668;P04259;Q5XQN5;P50446;Q922U2;Q8BGZ7;Q6NXH9;P07744;Q3TTY5;O95678;Q01546;Q7RTS7
BNW	Q20592_QEx2_Pos_Id97	F404881	3359	4118	567.285	2	833	1	KLLEGEECR		28	38	0.00029529	Q32MB2;P13647;P35908;P02538;P48668;P04259;Q5XQN5;P50446;Q922U2;Q8BGZ7;Q6NXH9;P07744;Q3TTY5;O95678;Q01546;Q7RTS7
BNW	Q20592_QEx2_Pos_Id97	F404881	3360	4310	567.286	2	864	1	KLLEGEECR		27	30	0.0016041	Q32MB2;P13647;P35908;P02538;P48668;P04259;Q5XQN5;P50446;Q922U2;Q8BGZ7;Q6NXH9;P07744;Q3TTY5;O95678;Q01546;Q7RTS7
BNW	Q20592_QEx2_Pos_Id97	F404881	3369	12736	567.775	2	2000	1	LDNLEDPYR		43	56	0.00012672	gi|500129947;gi|500119310;gi|492280091;gi|498146033;gi|496181540;gi|495123664;gi|504827955;gi|519071568;gi|503360676;gi|640187267;gi|651308402;gi|764505079;gi|942688447;gi|944764264;gi|945090634;gi|946081127;gi|946177730
BNW	Q20592_QEx2_Pos_Id97	F404881	3379	23328	567.797	2	3351	1	MDDFVLPIGK		32	47	8.2577e-05	gi|755137710
BNW	Q20592_QEx2_Pos_Id97	F404881	3393	7047	568.801	2	1267	1	KYEEEVALR		31	38	0.00050893	P78385;P78386;Q6NT21
BNW	Q20592_QEx2_Pos_Id97	F404881	3395	6880	568.801	2	1245	1	KYEEEVALR		35	56	2.2936e-05	P78385;P78386;Q6NT21
BNW	Q20592_QEx2_Pos_Id97	F404881	3396	6959	568.801	2	1255	1	KYEEEVALR		33	44	0.00023601	P78385;P78386;Q6NT21
BNW	Q20592_QEx2_Pos_Id97	F404881	3397	6804	568.802	2	1234	1	KYEEEVALR		39	49	0.00027411	P78385;P78386;Q6NT21
BNW	Q20592_QEx2_Pos_Id97	F404881	3401	15448	569.267	2	2351	1	WNFMQQQR		29	58	3.887e-06	Q9NSB4
BNW	Q20592_QEx2_Pos_Id97	F404881	3403	12617	569.292	2	1984	1	AYADAIETVGK		35	64	3.875e-06	gi|494945626;gi|490760836;gi|499221149;gi|945774857;gi|945845397
BNW	Q20592_QEx2_Pos_Id97	F404881	3405	6543	569.753	2	1196	1	CCTESLVNR		29	64	9.9552e-07	P02769;P02768-1
BNW	Q20592_QEx2_Pos_Id97	F404881	3406	6473	569.753	2	1186	1	CCTESLVNR		29	63	1.246e-06	P02769;P02768-1
BNW	Q20592_QEx2_Pos_Id97	F404881	3410	12170	569.795	2	1927	1	VSFAGNSLTSR		37	45	0.00037301	gi|480895448;gi|502842348;gi|737022407;gi|739712097;gi|835239649;gi|946230707
BNW	Q20592_QEx2_Pos_Id97	F404881	3411	12249	569.796	2	1937	1	VSFAGNSLTSR		36	77	2.5232e-07	gi|480895448;gi|502842348;gi|737022407;gi|739712097;gi|835239649;gi|946230707
BNW	Q20592_QEx2_Pos_Id97	F404881	3416	17108	570.274	2	2567	1	DYQELMNVK		32	37	0.00080124	P35908;Q01546;Q5XKE5;P12035
BNW	Q20592_QEx2_Pos_Id97	F404881	3417	16667	570.274	2	2515	1	DYQELMNVK		30	42	0.00017217	P35908;Q01546;Q5XKE5;P12035
BNW	Q20592_QEx2_Pos_Id97	F404881	3418	16948	570.274	2	2546	1	DYQELMNVK		31	42	0.00023681	P35908;Q01546;Q5XKE5;P12035
BNW	Q20592_QEx2_Pos_Id97	F404881	3419	16858	570.274	2	2536	1	DYQELMNVK		28	39	0.00025877	P35908;Q01546;Q5XKE5;P12035
BNW	Q20592_QEx2_Pos_Id97	F404881	3420	16764	570.274	2	2525	1	DYQELMNVK		28	43	0.00011265	P35908;Q01546;Q5XKE5;P12035
BNW	Q20592_QEx2_Pos_Id97	F404881	3423	6371	570.28	2	1170	1	KDVDCAYLR		37	46	0.00037499	Q14533;P78385;P78386;O43790;Q6NT21;Q61726
BNW	Q20592_QEx2_Pos_Id97	F404881	3424	6435	570.28	2	1180	1	KDVDCAYLR		34	37	0.0015688	Q14533;P78385;P78386;O43790;Q6NT21;Q61726
BNW	Q20592_QEx2_Pos_Id97	F404881	3435	16251	570.789	2	2459	1	TTVTGVEMFR		42	65	1.4384e-05	gi|497506433;gi|500130986;gi|500516608;gi|500127736;gi|494648115;gi|497813021;gi|498231562;gi|371560615;gi|371560619;gi|371560625;gi|371560627;gi|371560633;gi|371560639;gi|371560641;gi|371560643;gi|371560647;gi|371560653;gi|371560655;gi|371560657;gi|371560659;gi|371560661;gi|371560665;gi|371560667;gi|371560669;gi|371560671;gi|371560675;gi|371560677;gi|371560679;gi|371560681;gi|371560689;gi|371560…
BNW	Q20592_QEx2_Pos_Id97	F404881	3438	14624	570.817	2	2240	1	VIAIDEVPER		41	57	7.483e-05	gi|494648947;gi|498094618;gi|497869019;gi|497848940;gi|497902005;gi|517061658;gi|739676194;gi|636745975;gi|667776704;gi|815668925;gi|944599379;gi|944618647;gi|944627911;gi|944640429;gi|944651466;gi|944664575;gi|944668857;gi|944679139;gi|944731102;gi|944758014;gi|945191648;gi|945273197
BNW	Q20592_QEx2_Pos_Id97	F404881	3456	6881	571.245	2	1245	1	DQYEQMAEK		33	44	0.00018546	P08779;Q3ZAW8;Q9Z2K1
BNW	Q20592_QEx2_Pos_Id97	F404881	3457	6803	571.245	2	1234	1	DQYEQMAEK		33	48	6.7561e-05	P08779;Q3ZAW8;Q9Z2K1
BNW	Q20592_QEx2_Pos_Id97	F404881	3469	13606	571.263	2	2111	1	DYQELMNTK		37	43	0.00071569	P04264;Q3TTY5;ENSEMBL:ENSBTAP00000038253
BNW	Q20592_QEx2_Pos_Id97	F404881	3470	13839	571.263	2	2141	1	DYQELMNTK		37	49	0.0001617	P04264;Q3TTY5;ENSEMBL:ENSBTAP00000038253
BNW	Q20592_QEx2_Pos_Id97	F404881	3472	13762	571.264	2	2131	1	DYQELMNTK		37	52	9.1986e-05	P04264;Q3TTY5;ENSEMBL:ENSBTAP00000038253
BNW	Q20592_QEx2_Pos_Id97	F404881	3473	13681	571.264	2	2121	1	DYQELMNTK		37	55	4.4846e-05	P04264;Q3TTY5;ENSEMBL:ENSBTAP00000038253
BNW	Q20592_QEx2_Pos_Id97	F404881	3477	8526	381.208	3	1465	1	VHAFEAQLAR		42	51	0.00035456	gi|500119863;gi|363415848;gi|496178676;gi|495128866;gi|518530039;gi|503360233;gi|736688226;gi|736707902;gi|915472976;gi|927891278;gi|944773012;gi|945100062;gi|946168488;gi|946178785;gi|946265259
BNW	Q20592_QEx2_Pos_Id97	F404881	3480	10254	381.24	3	1691	1	KLNLVAQSIR		35	44	0.00032838	gi|501242652;gi|494936721;gi|499221592;gi|490754624;gi|502843673;gi|737054248;gi|835238661
BNW	Q20592_QEx2_Pos_Id97	F404881	3481	20841	571.796	2	3040	1	TTFALFGETR		41	57	7.7136e-05	gi|494648789;gi|945125304;gi|945401544
BNW	Q20592_QEx2_Pos_Id97	F404881	3482	21004	571.796	2	3061	1	TTFALFGETR		41	61	2.7712e-05	gi|494648789;gi|945125304;gi|945401544
BNW	Q20592_QEx2_Pos_Id97	F404881	3483	20923	571.796	2	3051	1	TTFALFGETR		41	61	3.0808e-05	gi|494648789;gi|945125304;gi|945401544
BNW	Q20592_QEx2_Pos_Id97	F404881	3494	2821	572.253	2	625	1	EYQEVMNSK	Oxidation (M)	28	43	9.324e-05	Q14533;Q9NSB4;P78385;P78386;O43790;Q6NT21;Q61726
BNW	Q20592_QEx2_Pos_Id97	F404881	3495	2873	572.253	2	635	1	EYQEVMNSK	Oxidation (M)	28	44	7.417e-05	Q14533;Q9NSB4;P78385;P78386;O43790;Q6NT21;Q61726
BNW	Q20592_QEx2_Pos_Id97	F404881	3496	2928	572.253	2	646	1	EYQEVMNSK	Oxidation (M)	28	48	2.8566e-05	Q14533;Q9NSB4;P78385;P78386;O43790;Q6NT21;Q61726
BNW	Q20592_QEx2_Pos_Id97	F404881	3497	6228	572.253	2	1147	1	EYQEVMNSK	Oxidation (M)	27	35	0.00053575	Q14533;Q9NSB4;P78385;P78386;O43790;Q6NT21;Q61726
BNW	Q20592_QEx2_Pos_Id97	F404881	3498	6150	572.254	2	1136	1	EYQEVMNSK	Oxidation (M)	28	39	0.00023744	Q14533;Q9NSB4;P78385;P78386;O43790;Q6NT21;Q61726
BNW	Q20592_QEx2_Pos_Id97	F404881	3500	2376	572.271	2	540	1	KDVDGAYMTK	Oxidation (M)	40	62	1.4388e-05	P04264
BNW	Q20592_QEx2_Pos_Id97	F404881	3501	17185	572.304	2	2577	1	GIGEVLVDDAR		43	57	0.00011215	gi|495123461
BNW	Q20592_QEx2_Pos_Id97	F404881	3502	18984	572.307	2	2802	1	VSFSSAAFLSK		35	54	4.0013e-05	gi|594552514;gi|499220684;gi|835228345;gi|945507142
BNW	Q20592_QEx2_Pos_Id97	F404881	3504	18762	572.313	2	2770	1	AIMTLPGGDLR		39	57	4.3263e-05	gi|494645725;gi|755136995;gi|759337072;gi|944806758
BNW	Q20592_QEx2_Pos_Id97	F404881	3505	18838	572.314	2	2780	1	AIMTLPGGDLR		36	40	0.0010337	gi|494645725;gi|755136995;gi|759337072;gi|944806758
BNW	Q20592_QEx2_Pos_Id97	F404881	3506	15741	572.317	2	2392	1	LAELEEALQK		45	68	1.1401e-05	P13647
BNW	Q20592_QEx2_Pos_Id97	F404881	3507	15815	572.317	2	2402	1	LAELEEALQK		45	52	0.00049312	P13647
BNW	Q20592_QEx2_Pos_Id97	F404881	3508	15669	572.317	2	2381	1	LAELEEALQK		45	63	3.9898e-05	P13647
BNW	Q20592_QEx2_Pos_Id97	F404881	3509	21603	572.321	2	3135	1	LAVNMVPFPR		41	51	0.00034014	ENSEMBL:ENSBTAP00000025008
BNW	Q20592_QEx2_Pos_Id97	F404881	3510	21673	572.321	2	3145	1	LAVNMVPFPR		40	45	0.00077653	ENSEMBL:ENSBTAP00000025008
BNW	Q20592_QEx2_Pos_Id97	F404881	3511	24607	572.344	2	3476	1	IGLLLDMQLK		30	40	0.00029352	gi|497508008;gi|500996215;gi|494645837;gi|497813488;gi|498230700;gi|494961033;gi|498093473;gi|497869614;gi|497846278;gi|496104897;gi|497903769;gi|505273057;gi|515116194;gi|516603112;gi|518200103;gi|518345879;gi|518670086;gi|550938537;gi|644227344;gi|739675285;gi|739627776;gi|655874919;gi|655888041;gi|659888893;gi|659894498;gi|667774535;gi|740875527;gi|755141395;gi|728816104;gi|728824642;gi|734978…
BNW	Q20592_QEx2_Pos_Id97	F404881	3513	24533	572.751	2	3469	1	DAEDWFFSK		33	43	0.00023453	Q04695;Q9QWL7
BNW	Q20592_QEx2_Pos_Id97	F404881	3514	24425	572.751	2	3458	1	DAEDWFFSK		33	50	4.5811e-05	Q04695;Q9QWL7
BNW	Q20592_QEx2_Pos_Id97	F404881	3515	12065	572.767	2	1912	1	VGFAYTDTDR		36	58	1.9903e-05	gi|499222078
BNW	Q20592_QEx2_Pos_Id97	F404881	3516	12139	572.767	2	1923	1	VGFAYTDTDR		38	58	2.403e-05	gi|499222078
BNW	Q20592_QEx2_Pos_Id97	F404881	3517	22960	572.794	2	3314	1	LATAGFFFDR		41	44	0.0016096	gi|494646241;gi|644241285;gi|755133216;gi|944804697
BNW	Q20592_QEx2_Pos_Id97	F404881	3529	12469	573.78	2	1964	1	FNLDEAPNAR		38	53	8.1844e-05	gi|755140212;gi|944807768
BNW	Q20592_QEx2_Pos_Id97	F404881	3530	12393	573.78	2	1954	1	FNLDEAPNAR		40	44	0.0009918	gi|755140212;gi|944807768
BNW	Q20592_QEx2_Pos_Id97	F404881	3532	13992	573.812	2	2160	1	AEYGPQQILK		34	38	0.001067	gi|835236992;gi|499220606
BNW	Q20592_QEx2_Pos_Id97	F404881	3558	14892	575.312	2	2274	1	LVNEVTEFAK		36	71	8.1993e-07	P02768-1
BNW	Q20592_QEx2_Pos_Id97	F404881	3559	10398	575.317	2	1710	1	VGGALNVQYTK		38	75	5.0855e-07	gi|944805025
BNW	Q20592_QEx2_Pos_Id97	F404881	3560	10487	575.319	2	1721	1	VGGALNVQYTK		41	81	2.6234e-07	gi|944805025
BNW	Q20592_QEx2_Pos_Id97	F404881	3571	22600	575.829	2	3270	1	ALVEYFAPLK		38	50	0.00014888	gi|494646109;gi|516603582;gi|755132725;gi|758932554;gi|944800099
BNW	Q20592_QEx2_Pos_Id97	F404881	3583	15969	576.786	2	2421	1	AFAQAVGMMAR		38	53	9.4896e-05	gi|944634739;gi|944800701
BNW	Q20592_QEx2_Pos_Id97	F404881	3584	15884	576.786	2	2411	1	AFAQAVGMMAR		38	42	0.0011731	gi|944634739;gi|944800701
BNW	Q20592_QEx2_Pos_Id97	F404881	3593	14720	577.267	2	2253	1	ETMQFLNDR		28	39	0.00022556	O76009;O76011;O76013;O76015;Q14525;Q14532;Q15323;Q6IFU5;Q9UE12;Q8IUT8;Q6NTB9;A2A5Y0;Q9D646;REFSEQ:XP_986630
BNW	Q20592_QEx2_Pos_Id97	F404881	3594	15304	577.269	2	2331	1	ETMQFLNDR		28	37	0.00034196	O76009;O76011;O76013;O76015;Q14525;Q14532;Q15323;Q6IFU5;Q9UE12;Q8IUT8;Q6NTB9;A2A5Y0;Q9D646;REFSEQ:XP_986630
BNW	Q20592_QEx2_Pos_Id97	F404881	3595	14976	577.269	2	2285	1	ETMQFLNDR		32	61	3.6612e-06	O76009;O76011;O76013;O76015;Q14525;Q14532;Q15323;Q6IFU5;Q9UE12;Q8IUT8;Q6NTB9;A2A5Y0;Q9D646;REFSEQ:XP_986630
BNW	Q20592_QEx2_Pos_Id97	F404881	3596	14896	577.269	2	2275	1	ETMQFLNDR		30	54	1.1951e-05	O76009;O76011;O76013;O76015;Q14525;Q14532;Q15323;Q6IFU5;Q9UE12;Q8IUT8;Q6NTB9;A2A5Y0;Q9D646;REFSEQ:XP_986630
BNW	Q20592_QEx2_Pos_Id97	F404881	3597	15129	577.269	2	2306	1	ETMQFLNDR		29	43	0.0001071	O76009;O76011;O76013;O76015;Q14525;Q14532;Q15323;Q6IFU5;Q9UE12;Q8IUT8;Q6NTB9;A2A5Y0;Q9D646;REFSEQ:XP_986630
BNW	Q20592_QEx2_Pos_Id97	F404881	3598	15057	577.269	2	2295	1	ETMQFLNDR		29	53	9.7496e-06	O76009;O76011;O76013;O76015;Q14525;Q14532;Q15323;Q6IFU5;Q9UE12;Q8IUT8;Q6NTB9;A2A5Y0;Q9D646;REFSEQ:XP_986630
BNW	Q20592_QEx2_Pos_Id97	F404881	3599	14813	577.27	2	2264	1	ETMQFLNDR		29	38	0.00040496	O76009;O76011;O76013;O76015;Q14525;Q14532;Q15323;Q6IFU5;Q9UE12;Q8IUT8;Q6NTB9;A2A5Y0;Q9D646;REFSEQ:XP_986630
BNW	Q20592_QEx2_Pos_Id97	F404881	3600	13347	577.282	2	2076	1	EYQELMNVK		28	42	0.00010637	P02538;P48668;P04259;P50446;Q8BGZ7;P05787;H-INV:HIT000292931
BNW	Q20592_QEx2_Pos_Id97	F404881	3606	18537	577.322	2	2742	1	AFLAYTIAQR		37	44	0.0005412	gi|755135291;gi|944800529
BNW	Q20592_QEx2_Pos_Id97	F404881	3612	8730	577.77	2	1490	1	SLEEAEAYSR		33	57	1.226e-05	Q0VBK2;Q6KB66-1
BNW	Q20592_QEx2_Pos_Id97	F404881	3613	8656	577.77	2	1480	1	SLEEAEAYSR		28	48	3.3084e-05	Q0VBK2;Q6KB66-1
BNW	Q20592_QEx2_Pos_Id97	F404881	3624	19274	577.826	2	2844	1	FVAEAYILTK		29	35	0.00088102	gi|501241854;gi|501242642;gi|371560649;gi|371560719;gi|494949302;gi|502843662;gi|502842953;gi|737083670;gi|499221580;gi|945504487;gi|945777150
BNW	Q20592_QEx2_Pos_Id97	F404881	3625	19354	577.827	2	2854	1	FVAEAYILTK		36	53	5.8236e-05	gi|501241854;gi|501242642;gi|371560649;gi|371560719;gi|494949302;gi|502843662;gi|502842953;gi|737083670;gi|499221580;gi|945504487;gi|945777150
BNW	Q20592_QEx2_Pos_Id97	F404881	3630	10744	578.271	2	1755	1	DYQELMNVK	Oxidation (M)	34	42	0.00043999	P35908;Q01546;Q5XKE5;P12035
BNW	Q20592_QEx2_Pos_Id97	F404881	3631	10908	578.271	2	1775	1	DYQELMNVK	Oxidation (M)	34	41	0.00049533	P35908;Q01546;Q5XKE5;P12035
BNW	Q20592_QEx2_Pos_Id97	F404881	3632	10122	578.271	2	1673	1	EYQELMNTK		32	49	5.8759e-05	P13647;Q5XQN5;Q922U2
BNW	Q20592_QEx2_Pos_Id97	F404881	3633	10816	578.271	2	1765	1	DYQELMNVK	Oxidation (M)	33	40	0.00064436	P35908;Q01546;Q5XKE5;P12035
BNW	Q20592_QEx2_Pos_Id97	F404881	3634	10200	578.272	2	1683	1	EYQELMNTK		28	39	0.00021967	P13647;Q5XQN5;Q922U2
BNW	Q20592_QEx2_Pos_Id97	F404881	3635	10048	578.273	2	1663	1	EYQELMNTK		28	39	0.00020547	P13647;Q5XQN5;Q922U2
BNW	Q20592_QEx2_Pos_Id97	F404881	3642	7539	579.261	2	1334	1	DYQELMNTK	Oxidation (M)	35	40	0.00093976	P04264;Q3TTY5;ENSEMBL:ENSBTAP00000038253
BNW	Q20592_QEx2_Pos_Id97	F404881	3643	7709	579.261	2	1354	1	DYQELMNTK	Oxidation (M)	34	35	0.0019834	P04264;Q3TTY5;ENSEMBL:ENSBTAP00000038253
BNW	Q20592_QEx2_Pos_Id97	F404881	3644	7627	579.261	2	1344	1	DYQELMNTK	Oxidation (M)	35	46	0.00021578	P04264;Q3TTY5;ENSEMBL:ENSBTAP00000038253
BNW	Q20592_QEx2_Pos_Id97	F404881	3646	7455	579.261	2	1323	1	DYQELMNTK	Oxidation (M)	35	40	0.00097055	P04264;Q3TTY5;ENSEMBL:ENSBTAP00000038253
BNW	Q20592_QEx2_Pos_Id97	F404881	3648	13303	579.297	2	2071	1	QGVDADINGLR		38	53	9.9833e-05	P35527
BNW	Q20592_QEx2_Pos_Id97	F404881	3649	12808	579.298	2	2009	1	QGVDADINGLR		42	56	0.00010106	P35527
BNW	Q20592_QEx2_Pos_Id97	F404881	3650	13233	579.298	2	2060	1	QGVDADINGLR		41	63	2.0772e-05	P35527
BNW	Q20592_QEx2_Pos_Id97	F404881	3652	13158	579.299	2	2050	1	QGVDADINGLR		39	54	8.4206e-05	P35527
BNW	Q20592_QEx2_Pos_Id97	F404881	3653	13093	579.299	2	2042	1	QGVDADINGLR		42	64	1.8573e-05	P35527
BNW	Q20592_QEx2_Pos_Id97	F404881	3654	13069	579.299	2	2040	1	QGVDADINGLR		42	64	1.5126e-05	P35527
BNW	Q20592_QEx2_Pos_Id97	F404881	3655	12979	579.299	2	2029	1	QGVDADINGLR		42	82	2.8822e-07	P35527
BNW	Q20592_QEx2_Pos_Id97	F404881	3656	12896	579.3	2	2019	1	QGVDADINGLR		42	82	2.8523e-07	P35527
BNW	Q20592_QEx2_Pos_Id97	F404881	3662	18661	579.766	2	2757	1	FDAMVTGFDR		28	51	1.792e-05	gi|497507657;gi|500995226;gi|494647872;gi|497811037;gi|498231901;gi|498088552;gi|497872980;gi|497849883;gi|505272713;gi|515117863;gi|518199968;gi|518670133;gi|521975177;gi|550937437;gi|739679825;gi|663821311;gi|494962794;gi|648634236;gi|655874800;gi|659889735;gi|667773780;gi|740877514;gi|728817245;gi|734981887;gi|739648321;gi|739666928;gi|764350970;gi|765343822;gi|810849485;gi|815674148;gi|826046…
BNW	Q20592_QEx2_Pos_Id97	F404881	3663	18743	579.766	2	2767	1	FDAMVTGFDR		33	57	1.2743e-05	gi|497507657;gi|500995226;gi|494647872;gi|497811037;gi|498231901;gi|498088552;gi|497872980;gi|497849883;gi|505272713;gi|515117863;gi|518199968;gi|518670133;gi|521975177;gi|550937437;gi|739679825;gi|663821311;gi|494962794;gi|648634236;gi|655874800;gi|659889735;gi|667773780;gi|740877514;gi|728817245;gi|734981887;gi|739648321;gi|739666928;gi|764350970;gi|765343822;gi|810849485;gi|815674148;gi|826046…
BNW	Q20592_QEx2_Pos_Id97	F404881	3678	17739	580.318	2	2646	1	LAVNMVPFPR	Oxidation (M)	41	43	0.0018014	ENSEMBL:ENSBTAP00000025008
BNW	Q20592_QEx2_Pos_Id97	F404881	3679	17937	580.321	2	2672	1	LAVNMVPFPR	Oxidation (M)	34	39	0.00084302	ENSEMBL:ENSBTAP00000025008
BNW	Q20592_QEx2_Pos_Id97	F404881	3686	9304	580.807	2	1564	1	NAAVNVPYGGAK		28	38	0.00028936	gi|500127599;gi|500117373;gi|492288404;gi|498151198;gi|496180026;gi|495135657;gi|504824925;gi|518530845;gi|519070886;gi|501844715;gi|503358076;gi|640181641;gi|651307272;gi|764504162;gi|802681869;gi|930605285;gi|942694096;gi|944775134;gi|944775602;gi|945099407;gi|945577717;gi|946077830;gi|946175039;gi|946270430
BNW	Q20592_QEx2_Pos_Id97	F404881	3687	9393	580.807	2	1574	1	NAAVNVPYGGAK		30	51	2.3104e-05	gi|500127599;gi|500117373;gi|492288404;gi|498151198;gi|496180026;gi|495135657;gi|504824925;gi|518530845;gi|519070886;gi|501844715;gi|503358076;gi|640181641;gi|651307272;gi|764504162;gi|802681869;gi|930605285;gi|942694096;gi|944775134;gi|944775602;gi|945099407;gi|945577717;gi|946077830;gi|946175039;gi|946270430
BNW	Q20592_QEx2_Pos_Id97	F404881	3688	17615	580.82	2	2630	1	SLPLFQEAQK		29	31	0.0020579	gi|492273174;gi|498143679;gi|496182203;gi|495127467;gi|504826449;gi|640184143;gi|651309228;gi|764503626;gi|942693574;gi|944773487;gi|944774846;gi|944788619;gi|945092907;gi|945565034;gi|946089351;gi|946162754
BNW	Q20592_QEx2_Pos_Id97	F404881	3695	22245	581.321	2	3221	1	VIDLVCPFAK		40	46	0.00073903	gi|500127767;gi|500117551;gi|492276318;gi|498153075;gi|496181971;gi|495122916;gi|504825113;gi|516007559;gi|566128694;gi|501844835;gi|640182078;gi|651312625;gi|764504639;gi|930603745;gi|942691566;gi|944769815;gi|944773605;gi|945097780;gi|945573526;gi|946080249;gi|946167999
BNW	Q20592_QEx2_Pos_Id97	F404881	3696	20226	387.904	3	2961	1	DLGYALLLKR		27	33	0.00076008	gi|501241691;gi|494646723;gi|498095028;gi|497849710;gi|494943161;gi|497902892;gi|490753914;gi|516603475;gi|654570665;gi|655877424;gi|659864656;gi|667775327;gi|670492295;gi|739674020;gi|755138309;gi|737083368;gi|815670908;gi|835231028;gi|944618132;gi|944639941;gi|944660326;gi|944800696;gi|945191729;gi|945500363;gi|945775368;gi|945842306;gi|945873687;gi|946013329;gi|946023420
BNW	Q20592_QEx2_Pos_Id97	F404881	3705	4230	581.82	2	851	1	VKANYALNNR		30	39	0.00042906	gi|332014319;gi|723383821;gi|755118239;gi|755140525;gi|759337341;gi|944622179;gi|944808322
BNW	Q20592_QEx2_Pos_Id97	F404881	3706	4169	581.82	2	841	1	VKANYALNNR		28	29	0.0020473	gi|332014319;gi|723383821;gi|755118239;gi|755140525;gi|759337341;gi|944622179;gi|944808322
BNW	Q20592_QEx2_Pos_Id97	F404881	3717	12243	582.776	2	1936	1	FAVNDSPMAGR		36	51	0.00011417	gi|497508519;gi|500509454;gi|332011107;gi|497810235;gi|498230318;gi|498090123;gi|497869584;gi|497846249;gi|516605067;gi|544821338;gi|550938423;gi|644243550;gi|739680355;gi|494961609;gi|646533137;gi|648228193;gi|648634117;gi|655875159;gi|658529846;gi|661299117;gi|667774164;gi|670493228;gi|740878671;gi|739674603;gi|755139489;gi|728817175;gi|730270882;gi|734979380;gi|739669000;gi|739716497;gi|758935…
BNW	Q20592_QEx2_Pos_Id97	F404881	3724	7169	582.804	2	1282	1	RYEEEVALR		43	59	6.7017e-05	Q61726
BNW	Q20592_QEx2_Pos_Id97	F404881	3725	7247	582.804	2	1292	1	RYEEEVALR		44	50	0.00060657	Q61726
BNW	Q20592_QEx2_Pos_Id97	F404881	3731	17062	583.29	2	2561	1	QGFWSANSLR		43	62	3.5053e-05	gi|944807985
BNW	Q20592_QEx2_Pos_Id97	F404881	3732	16984	583.291	2	2551	1	QGFWSANSLR		43	51	0.00037658	gi|944807985
BNW	Q20592_QEx2_Pos_Id97	F404881	3733	9473	583.295	2	1584	1	LENEIQTYR		39	78	4.0345e-07	P13645;P02535-1
BNW	Q20592_QEx2_Pos_Id97	F404881	3734	9712	583.296	2	1616	1	LENEIQTYR		38	64	8.4142e-06	P13645;P02535-1
BNW	Q20592_QEx2_Pos_Id97	F404881	3736	9627	583.296	2	1605	1	LENEIQTYR		38	68	3.0317e-06	P13645;P02535-1
BNW	Q20592_QEx2_Pos_Id97	F404881	3737	9556	583.296	2	1595	1	LENEIQTYR		39	68	3.8854e-06	P13645;P02535-1
BNW	Q20592_QEx2_Pos_Id97	F404881	3738	11057	583.296	2	1791	1	YEELQVTAGR		39	67	4.3422e-06	P02538;P48668;P04259;P50446;Q8BGZ7;O95678
BNW	Q20592_QEx2_Pos_Id97	F404881	3739	9391	583.296	2	1574	1	LENEIQTYR		41	74	1.4889e-06	P13645;P02535-1
BNW	Q20592_QEx2_Pos_Id97	F404881	3740	10866	583.296	2	1770	1	YEELQVTAGR		39	75	7.1455e-07	P02538;P48668;P04259;P50446;Q8BGZ7;O95678
BNW	Q20592_QEx2_Pos_Id97	F404881	3741	9791	583.296	2	1626	1	LENEIQTYR		42	59	6.3259e-05	P13645;P02535-1
BNW	Q20592_QEx2_Pos_Id97	F404881	3742	10960	583.296	2	1781	1	YEELQVTAGR		38	72	1.397e-06	P02538;P48668;P04259;P50446;Q8BGZ7;O95678
BNW	Q20592_QEx2_Pos_Id97	F404881	3743	10782	583.297	2	1760	1	YEELQVTAGR		39	79	2.9888e-07	P02538;P48668;P04259;P50446;Q8BGZ7;O95678
BNW	Q20592_QEx2_Pos_Id97	F404881	3746	19839	583.796	2	2909	1	YPLDAFGVER		40	41	0.0025476	gi|499222829
BNW	Q20592_QEx2_Pos_Id97	F404881	3748	12792	583.803	2	2007	1	TATFIVACQR		43	46	0.0012341	gi|500117373;gi|498151198;gi|496180026;gi|495135657;gi|504824925;gi|518530845;gi|503358076;gi|640181641;gi|764504162;gi|802681869;gi|942694096;gi|944775134;gi|944775602;gi|945099407;gi|945577717;gi|946077830;gi|946175039;gi|946270430
BNW	Q20592_QEx2_Pos_Id97	F404881	3749	12713	583.803	2	1997	1	TATFIVACQR		43	46	0.0014334	gi|500117373;gi|498151198;gi|496180026;gi|495135657;gi|504824925;gi|518530845;gi|503358076;gi|640181641;gi|764504162;gi|802681869;gi|942694096;gi|944775134;gi|944775602;gi|945099407;gi|945577717;gi|946077830;gi|946175039;gi|946270430
BNW	Q20592_QEx2_Pos_Id97	F404881	3756	4679	584.328	2	919	1	VVSTHEQIVR		34	47	0.00014906	Q61782
BNW	Q20592_QEx2_Pos_Id97	F404881	3756	4679	584.328	2	919	2	VVSTHEQVLR		34	47	0.00014906	P02533
BNW	Q20592_QEx2_Pos_Id97	F404881	3759	8105	584.778	2	1410	1	FGSDLDASTQK		37	82	9.5437e-08	gi|501245713;gi|494950241;gi|490759572;gi|499223738;gi|502842453;gi|654571651;gi|659863551;gi|737051847;gi|737087270;gi|835236931;gi|945499713;gi|945775608;gi|945864472;gi|946003384
BNW	Q20592_QEx2_Pos_Id97	F404881	3760	8192	584.778	2	1420	1	FGSDLDASTQK		35	78	1.7376e-07	gi|501245713;gi|494950241;gi|490759572;gi|499223738;gi|502842453;gi|654571651;gi|659863551;gi|737051847;gi|737087270;gi|835236931;gi|945499713;gi|945775608;gi|945864472;gi|946003384
BNW	Q20592_QEx2_Pos_Id97	F404881	3764	15089	584.815	2	2299	1	TGPNLHGLFGR		28	29	0.0021755	P62894
BNW	Q20592_QEx2_Pos_Id97	F404881	3769	9008	585.266	2	1527	1	ETMQFLNDR	Oxidation (M)	37	45	0.00043455	O76009;O76011;O76013;O76015;Q14525;Q14532;Q15323;Q6IFU5;Q9UE12;Q8IUT8;Q6NTB9;A2A5Y0;Q9D646;REFSEQ:XP_986630
BNW	Q20592_QEx2_Pos_Id97	F404881	3770	9374	585.266	2	1572	1	ETMQFLNDR	Oxidation (M)	28	48	3.1343e-05	O76009;O76011;O76013;O76015;Q14525;Q14532;Q15323;Q6IFU5;Q9UE12;Q8IUT8;Q6NTB9;A2A5Y0;Q9D646;REFSEQ:XP_986630
BNW	Q20592_QEx2_Pos_Id97	F404881	3771	9205	585.267	2	1552	1	ETMQFLNDR	Oxidation (M)	28	40	0.00018159	O76009;O76011;O76013;O76015;Q14525;Q14532;Q15323;Q6IFU5;Q9UE12;Q8IUT8;Q6NTB9;A2A5Y0;Q9D646;REFSEQ:XP_986630
BNW	Q20592_QEx2_Pos_Id97	F404881	3772	9288	585.267	2	1562	1	ETMQFLNDR	Oxidation (M)	29	51	1.5241e-05	O76009;O76011;O76013;O76015;Q14525;Q14532;Q15323;Q6IFU5;Q9UE12;Q8IUT8;Q6NTB9;A2A5Y0;Q9D646;REFSEQ:XP_986630
BNW	Q20592_QEx2_Pos_Id97	F404881	3775	13955	585.278	2	2157	1	WQFYQNQR		28	37	0.00036957	P78386
BNW	Q20592_QEx2_Pos_Id97	F404881	3776	14041	585.278	2	2167	1	WQFYQNQR		37	40	0.0014945	P78386
BNW	Q20592_QEx2_Pos_Id97	F404881	3777	8487	585.278	2	1460	1	EYQELMNVK	Oxidation (M)	28	34	0.00067971	P02538;P48668;P04259;P50446;Q8BGZ7;P05787;H-INV:HIT000292931
BNW	Q20592_QEx2_Pos_Id97	F404881	3778	14122	585.278	2	2177	1	WQFYQNQR		32	44	0.00019604	P78386
BNW	Q20592_QEx2_Pos_Id97	F404881	3779	13876	585.279	2	2146	1	WQFYQNQR		34	35	0.0026076	P78386
BNW	Q20592_QEx2_Pos_Id97	F404881	3783	16562	585.336	2	2502	1	QVNVAEQILR		42	66	1.0987e-05	gi|494645830;gi|755136999;gi|759337073
BNW	Q20592_QEx2_Pos_Id97	F404881	3784	16642	585.336	2	2512	1	QVNVAEQILR		42	73	2.0272e-06	gi|494645830;gi|755136999;gi|759337073
BNW	Q20592_QEx2_Pos_Id97	F404881	3785	16485	585.336	2	2492	1	QVNVAEQILR		40	43	0.0014727	gi|494645830;gi|755136999;gi|759337073
BNW	Q20592_QEx2_Pos_Id97	F404881	3797	5591	586.269	2	1051	1	EYQELMNTK	Oxidation (M)	28	49	2.8136e-05	P13647;Q5XQN5;Q922U2
BNW	Q20592_QEx2_Pos_Id97	F404881	3798	5529	586.269	2	1040	1	EYQELMNTK	Oxidation (M)	27	29	0.0017412	P13647;Q5XQN5;Q922U2
BNW	Q20592_QEx2_Pos_Id97	F404881	3799	5661	586.269	2	1061	1	EYQELMNTK	Oxidation (M)	28	46	5.1057e-05	P13647;Q5XQN5;Q922U2
BNW	Q20592_QEx2_Pos_Id97	F404881	3800	5724	586.269	2	1071	1	EYQELMNTK	Oxidation (M)	28	42	0.00010432	P13647;Q5XQN5;Q922U2
BNW	Q20592_QEx2_Pos_Id97	F404881	3802	24376	586.317	2	3454	1	VGFFQGLTFR		39	74	8.609e-07	gi|755140212;gi|944807768
BNW	Q20592_QEx2_Pos_Id97	F404881	3803	24272	586.317	2	3443	1	VGFFQGLTFR		37	38	0.002073	gi|755140212;gi|944807768
BNW	Q20592_QEx2_Pos_Id97	F404881	3806	24954	586.349	2	3512	1	LGETLLEVLKG		40	55	8.9037e-05	gi|501241307;gi|494944557;gi|490756925;gi|499220687;gi|502845894;gi|654571576;gi|659863761;gi|737052073;gi|737085474;gi|835228324;gi|945775537;gi|945842144
BNW	Q20592_QEx2_Pos_Id97	F404881	3807	24075	586.766	2	3424	1	DAEEWFFTK		34	46	0.00017077	P02533;Q6IFX2
BNW	Q20592_QEx2_Pos_Id97	F404881	3808	23972	586.767	2	3414	1	DAEEWFFTK		30	44	0.000111	P02533;Q6IFX2
BNW	Q20592_QEx2_Pos_Id97	F404881	3809	20979	586.806	2	3058	1	GAAEEAIAWVR		44	77	1.2148e-06	gi|667775795;gi|944660537;gi|944679002
BNW	Q20592_QEx2_Pos_Id97	F404881	3809	20979	586.806	2	3058	2	GAAEEALAWVR		44	77	1.2148e-06	gi|332013968;gi|498230821;gi|497849457;gi|497902578;gi|516603882;gi|518197711;gi|518346655;gi|739681491;gi|654589700;gi|655875805;gi|657921610;gi|657923893;gi|659887518;gi|740873108;gi|723385058;gi|730265423;gi|734981337;gi|739714373;gi|755137707;gi|759337978;gi|764353284;gi|815672395;gi|944589357;gi|944604518;gi|944613184;gi|944615016;gi|944618166;gi|944654353;gi|944681436;gi|944743342;gi|944806…
BNW	Q20592_QEx2_Pos_Id97	F404881	3810	21064	586.807	2	3068	1	GAAEEAIAWVR		44	57	0.00013037	gi|667775795;gi|944660537;gi|944679002
BNW	Q20592_QEx2_Pos_Id97	F404881	3810	21064	586.807	2	3068	2	GAAEEALAWVR		44	57	0.00013037	gi|332013968;gi|498230821;gi|497849457;gi|497902578;gi|516603882;gi|518197711;gi|518346655;gi|739681491;gi|654589700;gi|655875805;gi|657921610;gi|657923893;gi|659887518;gi|740873108;gi|723385058;gi|730265423;gi|734981337;gi|739714373;gi|755137707;gi|759337978;gi|764353284;gi|815672395;gi|944589357;gi|944604518;gi|944613184;gi|944615016;gi|944618166;gi|944654353;gi|944681436;gi|944743342;gi|944806…
BNW	Q20592_QEx2_Pos_Id97	F404881	3820	9518	587.321	2	1590	1	LVPAGNAYVNR		35	36	0.00256	gi|490760836;gi|499221149
BNW	Q20592_QEx2_Pos_Id97	F404881	3823	22726	587.787	2	3288	1	FFGEAWYVR		37	46	0.00043251	gi|494646638;gi|755140212;gi|755118574;gi|944807768
BNW	Q20592_QEx2_Pos_Id97	F404881	3824	22814	587.788	2	3298	1	FFGEAWYVR		39	55	7.0527e-05	gi|494646638;gi|755140212;gi|755118574;gi|944807768
BNW	Q20592_QEx2_Pos_Id97	F404881	3825	22912	587.788	2	3309	1	FFGEAWYVR		41	51	0.00030522	gi|494646638;gi|755140212;gi|755118574;gi|944807768
BNW	Q20592_QEx2_Pos_Id97	F404881	3827	22540	587.788	2	3261	1	FFGEAWYVR		41	58	5.602e-05	gi|494646638;gi|755140212;gi|755118574;gi|944807768
BNW	Q20592_QEx2_Pos_Id97	F404881	3832	17157	587.816	2	2574	1	VVGMAGVLDSAR		44	75	2.1629e-06	gi|497508095;gi|500514052;gi|494649200;gi|497812481;gi|498229776;gi|498092892;gi|497846391;gi|496107856;gi|497903865;gi|505270433;gi|516603705;gi|518199563;gi|518345712;gi|518669430;gi|544821315;gi|550937276;gi|644237263;gi|739681996;gi|494958252;gi|655878505;gi|659889892;gi|659894545;gi|740881118;gi|755133809;gi|728818293;gi|739643895;gi|739671595;gi|758931264;gi|764360275;gi|806907672;gi|815673…
BNW	Q20592_QEx2_Pos_Id97	F404881	3834	17083	587.816	2	2564	1	VVGMAGVLDSAR		44	72	4.5222e-06	gi|497508095;gi|500514052;gi|494649200;gi|497812481;gi|498229776;gi|498092892;gi|497846391;gi|496107856;gi|497903865;gi|505270433;gi|516603705;gi|518199563;gi|518345712;gi|518669430;gi|544821315;gi|550937276;gi|644237263;gi|739681996;gi|494958252;gi|655878505;gi|659889892;gi|659894545;gi|740881118;gi|755133809;gi|728818293;gi|739643895;gi|739671595;gi|758931264;gi|764360275;gi|806907672;gi|815673…
BNW	Q20592_QEx2_Pos_Id97	F404881	3838	1924	588.304	2	445	1	VDQLKSDQSR		31	33	0.0019677	P04264
BNW	Q20592_QEx2_Pos_Id97	F404881	3840	22175	588.321	2	3212	1	LIDDMVASALK		42	80	5.1208e-07	gi|497508127;gi|501244533;gi|500509646;gi|494646492;gi|497811795;gi|498229386;gi|494958269;gi|498088987;gi|497872579;gi|497849527;gi|494945918;gi|496105235;gi|497902677;gi|505270503;gi|490760507;gi|516603945;gi|518199191;gi|518344632;gi|518671632;gi|550938045;gi|644235061;gi|739680637;gi|499222839;gi|502843376;gi|646515635;gi|654572820;gi|655875919;gi|655891729;gi|659868520;gi|659887488;gi|659894…
BNW	Q20592_QEx2_Pos_Id97	F404881	3841	22258	588.321	2	3223	1	LIDDMVASALK		42	58	7.4703e-05	gi|497508127;gi|501244533;gi|500509646;gi|494646492;gi|497811795;gi|498229386;gi|494958269;gi|498088987;gi|497872579;gi|497849527;gi|494945918;gi|496105235;gi|497902677;gi|505270503;gi|490760507;gi|516603945;gi|518199191;gi|518344632;gi|518671632;gi|550938045;gi|644235061;gi|739680637;gi|499222839;gi|502843376;gi|646515635;gi|654572820;gi|655875919;gi|655891729;gi|659868520;gi|659887488;gi|659894…
BNW	Q20592_QEx2_Pos_Id97	F404881	3849	22021	589.287	2	3192	1	GADLWTPDFR		32	38	0.00066134	gi|494648534;gi|497869843;gi|497847526;gi|497900203;gi|550936445;gi|655880562;gi|667773893;gi|670492352;gi|755136387;gi|734981794;gi|764357907;gi|944596963;gi|944619725;gi|944638303;gi|944649457;gi|944664641;gi|944669998;gi|944677227;gi|944680734;gi|944741273;gi|944756980;gi|944799428;gi|945188083;gi|945390383
BNW	Q20592_QEx2_Pos_Id97	F404881	3850	9462	393.206	3	1583	1	AKQDMACLLK		29	33	0.0011929	Q9NSB4;P78386;Q61726
BNW	Q20592_QEx2_Pos_Id97	F404881	3851	9471	589.306	2	1584	1	AKQDMACLLK		37	66	3.913e-06	Q9NSB4;P78386;Q61726
BNW	Q20592_QEx2_Pos_Id97	F404881	3852	12773	589.306	2	2005	1	SDTITLAAETR		39	57	4.2352e-05	gi|516603289;gi|518345632;gi|739679863;gi|654589840;gi|655874942;gi|740877580;gi|944742937;gi|945405731
BNW	Q20592_QEx2_Pos_Id97	F404881	3852	12773	589.306	2	2005	2	SDTLTLAAETR		39	57	4.2352e-05	gi|494648687;gi|755134427;gi|944805001;gi|945273888
BNW	Q20592_QEx2_Pos_Id97	F404881	3854	9293	393.207	3	1562	1	AKQDMACLLK		28	36	0.00045541	Q9NSB4;P78386;Q61726
BNW	Q20592_QEx2_Pos_Id97	F404881	3855	9552	589.307	2	1594	1	AKQDMACLLK		36	56	3.3564e-05	Q9NSB4;P78386;Q61726
BNW	Q20592_QEx2_Pos_Id97	F404881	3856	9301	589.307	2	1564	1	AKQDMACLLK		34	66	1.9677e-06	Q9NSB4;P78386;Q61726
BNW	Q20592_QEx2_Pos_Id97	F404881	3857	9389	589.307	2	1574	1	AKQDMACLLK		37	68	1.8951e-06	Q9NSB4;P78386;Q61726
BNW	Q20592_QEx2_Pos_Id97	F404881	3861	23021	589.316	2	3320	1	LFDLLEANSR		45	77	1.5329e-06	gi|494645379;gi|755132554;gi|944800082
BNW	Q20592_QEx2_Pos_Id97	F404881	3869	15314	589.797	2	2332	1	AAVPMTFDAAGK		31	46	0.00010461	gi|499222078
BNW	Q20592_QEx2_Pos_Id97	F404881	3874	12480	589.812	2	1966	1	YQELQITAGR		44	57	0.00013187	Q7Z794
BNW	Q20592_QEx2_Pos_Id97	F404881	3879	14421	590.302	2	2215	1	YEELQITAGR		40	67	5.8287e-06	P04264
BNW	Q20592_QEx2_Pos_Id97	F404881	3880	14591	590.303	2	2236	1	YEELQITAGR		43	58	9.3258e-05	P04264
BNW	Q20592_QEx2_Pos_Id97	F404881	3882	14505	590.304	2	2225	1	YEELQITAGR		40	74	1.2066e-06	P04264
BNW	Q20592_QEx2_Pos_Id97	F404881	3883	14342	590.304	2	2204	1	YEELQITAGR		36	52	7.9778e-05	P04264
BNW	Q20592_QEx2_Pos_Id97	F404881	3884	14008	590.304	2	2162	1	YEELQITAGR		41	84	1.3839e-07	P04264
BNW	Q20592_QEx2_Pos_Id97	F404881	3885	13713	590.304	2	2126	1	YEELQITAGR		43	77	1.1531e-06	P04264
BNW	Q20592_QEx2_Pos_Id97	F404881	3886	13257	590.304	2	2064	1	YEELQITAGR		40	64	1.3004e-05	P04264
BNW	Q20592_QEx2_Pos_Id97	F404881	3887	13634	590.304	2	2115	1	YEELQITAGR		38	69	2.5227e-06	P04264
BNW	Q20592_QEx2_Pos_Id97	F404881	3888	14090	590.304	2	2173	1	YEELQITAGR		43	73	2.5111e-06	P04264
BNW	Q20592_QEx2_Pos_Id97	F404881	3889	13565	590.304	2	2105	1	YEELQITAGR		40	86	7.0923e-08	P04264
BNW	Q20592_QEx2_Pos_Id97	F404881	3890	13499	590.304	2	2095	1	YEELQITAGR		43	69	6.5293e-06	P04264
BNW	Q20592_QEx2_Pos_Id97	F404881	3891	13790	590.304	2	2136	1	YEELQITAGR		43	73	2.9098e-06	P04264
BNW	Q20592_QEx2_Pos_Id97	F404881	3892	13871	590.304	2	2146	1	YEELQITAGR		43	79	6.1018e-07	P04264
BNW	Q20592_QEx2_Pos_Id97	F404881	3893	13334	590.304	2	2075	1	YEELQITAGR		39	74	9.6843e-07	P04264
BNW	Q20592_QEx2_Pos_Id97	F404881	3894	13423	590.304	2	2085	1	YEELQITAGR		43	80	5.3389e-07	P04264
BNW	Q20592_QEx2_Pos_Id97	F404881	3895	14255	590.304	2	2193	1	YEELQITAGR		43	66	1.4043e-05	P04264
BNW	Q20592_QEx2_Pos_Id97	F404881	3904	19308	590.856	2	2848	1	AQILIQIPER		38	64	6.8593e-06	gi|494645450;gi|739681971;gi|723387180;gi|728813527;gi|755132210;gi|815670853;gi|944583713;gi|944609585;gi|944719813;gi|944732789;gi|944801978
BNW	Q20592_QEx2_Pos_Id97	F404881	3904	19308	590.856	2	2848	2	AQILIQLPER		38	64	6.8593e-06	gi|498089014;gi|497872639;gi|497850110;gi|516603974;gi|518344825;gi|655876255;gi|740873948;gi|730273891
BNW	Q20592_QEx2_Pos_Id97	F404881	3905	19390	590.856	2	2858	1	AQILIQIPER		38	51	0.00013438	gi|494645450;gi|739681971;gi|723387180;gi|728813527;gi|755132210;gi|815670853;gi|944583713;gi|944609585;gi|944719813;gi|944732789;gi|944801978
BNW	Q20592_QEx2_Pos_Id97	F404881	3905	19390	590.856	2	2858	2	AQILIQLPER		38	51	0.00013438	gi|498089014;gi|497872639;gi|497850110;gi|516603974;gi|518344825;gi|655876255;gi|740873948;gi|730273891
BNW	Q20592_QEx2_Pos_Id97	F404881	3907	21798	591.279	2	3161	1	GMQDLVEDFK		35	69	1.3099e-06	P02538
BNW	Q20592_QEx2_Pos_Id97	F404881	3908	10293	394.863	3	1697	1	MCFVNKLDR		30	44	0.00011255	gi|494648153;gi|498231561;gi|371560745;gi|371560749;gi|371560755;gi|371560757;gi|371560759;gi|371560765;gi|371560769;gi|371560771;gi|371560773;gi|371560777;gi|371560781;gi|371560791;gi|498089586;gi|497871333;gi|497850435;gi|505271260;gi|516604473;gi|518345802;gi|518669866;gi|550938664;gi|644241038;gi|655877999;gi|655887128;gi|659889783;gi|667774565;gi|740878162;gi|755141137;gi|728821923;gi|730269…
BNW	Q20592_QEx2_Pos_Id97	F404881	3912	14746	395.903	3	2257	1	RVLDELTLAR		43	45	0.00169	P08779;P02533;Q04695;P19001;A2A4G1;Q9QWL7;Q6IFX2;P19012;P08727
BNW	Q20592_QEx2_Pos_Id97	F404881	3919	13856	396.571	3	2144	1	RVLDELTLTK		32	32	0.0025519	P13645
BNW	Q20592_QEx2_Pos_Id97	F404881	3921	13861	594.354	2	2144	1	RVLDELTLTK		37	42	0.00084399	P13645
BNW	Q20592_QEx2_Pos_Id97	F404881	3945	15056	595.808	2	2295	1	QVLDNLTMEK		42	65	1.6123e-05	P35527
BNW	Q20592_QEx2_Pos_Id97	F404881	3946	15127	595.808	2	2305	1	QVLDNLTMEK		42	64	1.7801e-05	P35527
BNW	Q20592_QEx2_Pos_Id97	F404881	3947	14977	595.809	2	2285	1	QVLDNLTMEK		32	40	0.00054246	P35527
BNW	Q20592_QEx2_Pos_Id97	F404881	3951	15296	596.306	2	2330	1	QTLALDDMLR	Oxidation (M)	34	40	0.00065533	gi|501245650;gi|499223789;gi|502843760;gi|594552955
BNW	Q20592_QEx2_Pos_Id97	F404881	3952	15366	596.306	2	2340	1	QTLALDDMLR	Oxidation (M)	27	32	0.0011042	gi|501245650;gi|499223789;gi|502843760;gi|594552955
BNW	Q20592_QEx2_Pos_Id97	F404881	3959	14694	596.814	2	2250	1	ATAENEFVALK		41	69	4.3954e-06	Q14533;P78385;O43790;Q6NT21;Q61726
BNW	Q20592_QEx2_Pos_Id97	F404881	3959	14694	596.814	2	2250	2	TAAENEFVALK		41	69	4.3954e-06	O95678
BNW	Q20592_QEx2_Pos_Id97	F404881	3961	14773	596.815	2	2260	1	ATAENEFVALK		42	75	1.7546e-06	Q14533;P78385;O43790;Q6NT21;Q61726
BNW	Q20592_QEx2_Pos_Id97	F404881	3961	14773	596.815	2	2260	2	TAAENEFVALK		42	75	1.7546e-06	O95678
BNW	Q20592_QEx2_Pos_Id97	F404881	3967	4951	597.304	2	960	1	AKQDMACLLK	Oxidation (M)	30	37	0.00063632	Q9NSB4;P78386;Q61726
BNW	Q20592_QEx2_Pos_Id97	F404881	3968	4892	398.539	3	951	1	AKQDMACLLK	Oxidation (M)	31	57	6.7711e-06	Q9NSB4;P78386;Q61726
BNW	Q20592_QEx2_Pos_Id97	F404881	3970	4882	597.305	2	950	1	AKQDMACLLK	Oxidation (M)	31	58	4.908e-06	Q9NSB4;P78386;Q61726
BNW	Q20592_QEx2_Pos_Id97	F404881	3971	13914	597.312	2	2151	1	YEELQVTVGR		43	45	0.0017048	P35908
BNW	Q20592_QEx2_Pos_Id97	F404881	3972	13997	597.312	2	2161	1	YEELQVTVGR		43	83	3.1671e-07	P35908
BNW	Q20592_QEx2_Pos_Id97	F404881	3973	14079	597.312	2	2171	1	YEELQVTVGR		43	83	3.1526e-07	P35908
BNW	Q20592_QEx2_Pos_Id97	F404881	3974	14325	597.312	2	2202	1	YEELQVTVGR		43	65	1.7445e-05	P35908
BNW	Q20592_QEx2_Pos_Id97	F404881	3975	14157	597.313	2	2181	1	YEELQVTVGR		44	72	3.9927e-06	P35908
BNW	Q20592_QEx2_Pos_Id97	F404881	3976	14245	597.313	2	2192	1	YEELQVTVGR		43	74	2.1407e-06	P35908
BNW	Q20592_QEx2_Pos_Id97	F404881	3981	6425	597.791	2	1179	1	YEELQQTAGR		41	89	5.0151e-08	P13647;Q5XQN5;Q922U2
BNW	Q20592_QEx2_Pos_Id97	F404881	3982	6297	597.791	2	1158	1	YEELQQTAGR		41	78	5.1556e-07	P13647;Q5XQN5;Q922U2
BNW	Q20592_QEx2_Pos_Id97	F404881	3983	6361	597.791	2	1169	1	YEELQQTAGR		41	92	1.9692e-08	P13647;Q5XQN5;Q922U2
BNW	Q20592_QEx2_Pos_Id97	F404881	3984	6499	597.792	2	1189	1	YEELQQTAGR		42	75	1.4321e-06	P13647;Q5XQN5;Q922U2
BNW	Q20592_QEx2_Pos_Id97	F404881	3985	11224	597.794	2	1809	1	AAVPMTFDAAGK	Oxidation (M)	32	35	0.001571	gi|499222078
BNW	Q20592_QEx2_Pos_Id97	F404881	3987	10843	597.795	2	1768	1	AAVPMTFDAAGK	Oxidation (M)	27	29	0.0018819	gi|499222078
BNW	Q20592_QEx2_Pos_Id97	F404881	3988	11127	597.795	2	1799	1	AAVPMTFDAAGK	Oxidation (M)	28	47	3.7335e-05	gi|499222078
BNW	Q20592_QEx2_Pos_Id97	F404881	3989	10940	597.795	2	1778	1	AAVPMTFDAAGK	Oxidation (M)	28	47	4.0525e-05	gi|499222078
BNW	Q20592_QEx2_Pos_Id97	F404881	4012	7611	399.537	3	1342	1	KDVDNAYMIK		37	40	0.0014834	P35908
BNW	Q20592_QEx2_Pos_Id97	F404881	4013	7700	399.538	3	1353	1	KDVDNAYMIK		38	55	5.9318e-05	P35908
BNW	Q20592_QEx2_Pos_Id97	F404881	4015	7669	598.803	2	1349	1	KDVDNAYMIK		35	72	6.0925e-07	P35908
BNW	Q20592_QEx2_Pos_Id97	F404881	4019	3684	599.278	2	770	1	GGSISGGGYGSGGGK		31	86	7.8223e-09	P35908
BNW	Q20592_QEx2_Pos_Id97	F404881	4020	3763	599.278	2	780	1	GGSISGGGYGSGGGK		31	87	7.6391e-09	P35908
BNW	Q20592_QEx2_Pos_Id97	F404881	4021	3830	599.279	2	790	1	GGSISGGGYGSGGGK		29	58	3.9631e-06	P35908
BNW	Q20592_QEx2_Pos_Id97	F404881	4022	3604	599.279	2	759	1	GGSISGGGYGSGGGK		28	50	1.9078e-05	P35908
BNW	Q20592_QEx2_Pos_Id97	F404881	4023	9856	599.282	2	1636	1	LECEINTYR		36	65	3.901e-06	O76009;O76011;Q14525;Q15323;Q92764;Q9UE12;Q8IUT8;Q6NTB9;Q497I4;A2A5Y0;Q9D646;REFSEQ:XP_986630
BNW	Q20592_QEx2_Pos_Id97	F404881	4024	9923	599.283	2	1646	1	LECEINTYR		38	70	2.1394e-06	O76009;O76011;Q14525;Q15323;Q92764;Q9UE12;Q8IUT8;Q6NTB9;Q497I4;A2A5Y0;Q9D646;REFSEQ:XP_986630
BNW	Q20592_QEx2_Pos_Id97	F404881	4025	10020	599.283	2	1659	1	LECEINTYR		36	40	0.0011555	O76009;O76011;Q14525;Q15323;Q92764;Q9UE12;Q8IUT8;Q6NTB9;Q497I4;A2A5Y0;Q9D646;REFSEQ:XP_986630
BNW	Q20592_QEx2_Pos_Id97	F404881	4026	9788	599.283	2	1626	1	LECEINTYR		35	65	3.1867e-06	O76009;O76011;Q14525;Q15323;Q92764;Q9UE12;Q8IUT8;Q6NTB9;Q497I4;A2A5Y0;Q9D646;REFSEQ:XP_986630
BNW	Q20592_QEx2_Pos_Id97	F404881	4027	9708	599.283	2	1615	1	LECEINTYR		36	59	1.3796e-05	O76009;O76011;Q14525;Q15323;Q92764;Q9UE12;Q8IUT8;Q6NTB9;Q497I4;A2A5Y0;Q9D646;REFSEQ:XP_986630
BNW	Q20592_QEx2_Pos_Id97	F404881	4063	21981	600.808	2	3186	1	YEAAMLAYLR		39	64	1.1024e-05	gi|494648953;gi|944808015
BNW	Q20592_QEx2_Pos_Id97	F404881	4063	21981	600.808	2	3186	2	YEAAMLSFLR		39	64	1.1024e-05	gi|655887420
BNW	Q20592_QEx2_Pos_Id97	F404881	4064	22057	600.808	2	3197	1	YEAAMLAYLR		42	78	7.2269e-07	gi|494648953;gi|944808015
BNW	Q20592_QEx2_Pos_Id97	F404881	4072	10880	601.312	2	1772	1	QTVEADVNGLR		43	58	8.2346e-05	P08779
BNW	Q20592_QEx2_Pos_Id97	F404881	4073	7772	601.312	2	1364	1	AGLVSNEEQVR		44	61	4.9834e-05	gi|945501495
BNW	Q20592_QEx2_Pos_Id97	F404881	4074	13759	601.312	2	2131	1	QSVEADINGLR		43	76	1.6099e-06	P13645;P13646-1;P08730-1;P02535-1;Q2M2I5;ENSEMBL:ENSP00000377550
BNW	Q20592_QEx2_Pos_Id97	F404881	4075	13679	601.312	2	2121	1	QSVEADINGLR		43	82	3.1765e-07	P13645;P13646-1;P08730-1;P02535-1;Q2M2I5;ENSEMBL:ENSP00000377550
BNW	Q20592_QEx2_Pos_Id97	F404881	4076	10978	601.312	2	1782	1	QTVEADVNGLR		41	71	3.1694e-06	P08779
BNW	Q20592_QEx2_Pos_Id97	F404881	4077	13605	601.313	2	2111	1	QSVEADINGLR		43	53	0.00025185	P13645;P13646-1;P08730-1;P02535-1;Q2M2I5;ENSEMBL:ENSP00000377550
BNW	Q20592_QEx2_Pos_Id97	F404881	4078	13837	601.313	2	2141	1	QSVEADINGLR		44	62	4.3876e-05	P13645;P13646-1;P08730-1;P02535-1;Q2M2I5;ENSEMBL:ENSP00000377550
BNW	Q20592_QEx2_Pos_Id97	F404881	4093	24078	601.368	2	3425	1	LATASFLPIIR		33	57	1.1311e-05	gi|492280348;gi|498150992;gi|495135388;gi|504824836;gi|944772172;gi|944775671;gi|945965432;gi|946077905;gi|946175115;gi|946270522
BNW	Q20592_QEx2_Pos_Id97	F404881	4105	16464	602.321	2	2489	1	WTLLQEQGTK		36	61	8.2762e-06	P13647;P02538;P48668;P04259
BNW	Q20592_QEx2_Pos_Id97	F404881	4106	16246	602.322	2	2459	1	WTLLQEQGTK		34	52	4.8255e-05	P13647;P02538;P48668;P04259
BNW	Q20592_QEx2_Pos_Id97	F404881	4108	16389	602.322	2	2479	1	WTLLQEQGTK		36	62	8.2511e-06	P13647;P02538;P48668;P04259
BNW	Q20592_QEx2_Pos_Id97	F404881	4109	16317	602.322	2	2469	1	WTLLQEQGTK		37	62	8.5957e-06	P13647;P02538;P48668;P04259
BNW	Q20592_QEx2_Pos_Id97	F404881	4110	16540	602.322	2	2499	1	WTLLQEQGTK		38	63	9.7053e-06	P13647;P02538;P48668;P04259
BNW	Q20592_QEx2_Pos_Id97	F404881	4111	20657	602.323	2	3016	1	EIEAVIATMAR		41	45	0.0013055	gi|500509192;gi|494648132;gi|498090024;gi|497870958;gi|505270617;gi|516602400;gi|544822020;gi|550936719;gi|644221087;gi|739676904;gi|655881033;gi|755141164;gi|730272064;gi|734979261;gi|810855929;gi|806906565;gi|815670247;gi|826049785;gi|944570680;gi|944584158;gi|944633145;gi|944726517;gi|944740847;gi|944808097;gi|945120802;gi|945665784;gi|946133686
BNW	Q20592_QEx2_Pos_Id97	F404881	4114	17040	602.346	2	2558	1	FIIQANITQR		42	47	0.00080716	gi|332013794;gi|518344620;gi|723385132;gi|739714350;gi|755115794;gi|755137540;gi|944595434;gi|944620551;gi|944649822;gi|944672620;gi|944676129;gi|944754265;gi|944798904;gi|945187266;gi|945275162
BNW	Q20592_QEx2_Pos_Id97	F404881	4116	21116	602.797	2	3074	1	NMQDLVEDLK		33	53	2.5388e-05	P48668;P04259
BNW	Q20592_QEx2_Pos_Id97	F404881	4117	21022	602.798	2	3063	1	NMQDLVEDLK		38	56	4.8935e-05	P48668;P04259
BNW	Q20592_QEx2_Pos_Id97	F404881	4121	18842	602.833	2	2780	1	AIALGEAEGFVK		43	86	1.2021e-07	gi|494647491;gi|498094172;gi|497872376;gi|497849010;gi|497902082;gi|518669861;gi|739677992;gi|646593158;gi|667774200;gi|670491247;gi|740876988;gi|739674714;gi|755134787;gi|730274784;gi|734980679;gi|739672607;gi|944560881;gi|944576514;gi|944588749;gi|944599342;gi|944605377;gi|944615741;gi|944620190;gi|944634566;gi|944643110;gi|944643577;gi|944651420;gi|944652149;gi|944657280;gi|944675897;gi|944682…
BNW	Q20592_QEx2_Pos_Id97	F404881	4122	18764	602.833	2	2770	1	AIALGEAEGFVK		42	44	0.0017923	gi|494647491;gi|498094172;gi|497872376;gi|497849010;gi|497902082;gi|518669861;gi|739677992;gi|646593158;gi|667774200;gi|670491247;gi|740876988;gi|739674714;gi|755134787;gi|730274784;gi|734980679;gi|739672607;gi|944560881;gi|944576514;gi|944588749;gi|944599342;gi|944605377;gi|944615741;gi|944620190;gi|944634566;gi|944643110;gi|944643577;gi|944651420;gi|944652149;gi|944657280;gi|944675897;gi|944682…
BNW	Q20592_QEx2_Pos_Id97	F404881	4124	26092	602.85	2	3637	1	LDLLVTLDFR		39	77	4.0368e-07	gi|500127891;gi|500117830;gi|501244863;gi|492272546;gi|307645790;gi|498148848;gi|496178630;gi|504825177;gi|518529555;gi|516007702;gi|519073041;gi|501844950;gi|503358450;gi|640180442;gi|651299605;gi|651308641;gi|755139050;gi|764504516;gi|927887463;gi|930604025;gi|942693753;gi|945571834;gi|945772398;gi|945837736;gi|945960099;gi|946082593;gi|946166224;gi|946265295;gi|946291271
BNW	Q20592_QEx2_Pos_Id97	F404881	4129	12267	402.568	3	1939	1	NLYLNVDVKK		28	36	0.00041016	gi|764509917;gi|946167173
BNW	Q20592_QEx2_Pos_Id97	F404881	4134	12304	603.805	2	1943	1	QVLDNLTMEK	Oxidation (M)	37	63	6.5837e-06	P35527
BNW	Q20592_QEx2_Pos_Id97	F404881	4135	12468	603.805	2	1964	1	QVLDNLTMEK	Oxidation (M)	29	46	6.2453e-05	P35527
BNW	Q20592_QEx2_Pos_Id97	F404881	4137	12548	603.805	2	1975	1	QVLDNLTMEK	Oxidation (M)	30	54	1.1835e-05	P35527
BNW	Q20592_QEx2_Pos_Id97	F404881	4138	12221	603.805	2	1933	1	QVLDNLTMEK	Oxidation (M)	28	31	0.0013061	P35527
BNW	Q20592_QEx2_Pos_Id97	F404881	4139	12391	603.805	2	1954	1	QVLDNLTMEK	Oxidation (M)	35	71	6.4006e-07	P35527
BNW	Q20592_QEx2_Pos_Id97	F404881	4140	13734	603.816	2	2128	1	NGFSAGGAAVSLR		45	66	2.3875e-05	gi|494647955;gi|498229019;gi|740873638;gi|723384499;gi|755138937;gi|759338393;gi|916665821;gi|944569091;gi|944576967;gi|944589542;gi|944608279;gi|944624161;gi|944634923;gi|944723436;gi|944738865;gi|944802179
BNW	Q20592_QEx2_Pos_Id97	F404881	4141	15226	603.828	2	2320	1	TVNVEGVVAYR		38	50	0.00018519	gi|499222415
BNW	Q20592_QEx2_Pos_Id97	F404881	4143	22541	603.828	2	3261	1	DLSSGAILFQR		44	83	3.5221e-07	gi|494646479;gi|755137684;gi|944806241
BNW	Q20592_QEx2_Pos_Id97	F404881	4144	23464	603.83	2	3365	1	SFVWVVVGDAK		34	47	0.00013271	gi|755136989;gi|944806754
BNW	Q20592_QEx2_Pos_Id97	F404881	4153	14697	604.812	2	2250	1	TAAENDFVTLK		42	74	1.9946e-06	P35908
BNW	Q20592_QEx2_Pos_Id97	F404881	4154	14541	604.812	2	2229	1	TAAENDFVTLK		40	84	1.2636e-07	P35908
BNW	Q20592_QEx2_Pos_Id97	F404881	4155	14623	604.812	2	2240	1	TAAENDFVTLK		40	84	1.3319e-07	P35908
BNW	Q20592_QEx2_Pos_Id97	F404881	4156	14455	604.812	2	2219	1	TAAENDFVTLK		43	69	6.7143e-06	P35908
BNW	Q20592_QEx2_Pos_Id97	F404881	4163	9564	403.887	3	1596	1	TKYETELGLR		42	66	1.0938e-05	A2A5Y0
BNW	Q20592_QEx2_Pos_Id97	F404881	4164	9567	605.328	2	1596	1	TKYETELGLR		31	48	6.3734e-05	A2A5Y0
BNW	Q20592_QEx2_Pos_Id97	F404881	4166	9638	605.328	2	1607	1	TKYETELGLR		32	56	1.3043e-05	A2A5Y0
BNW	Q20592_QEx2_Pos_Id97	F404881	4167	19967	605.37	2	2925	1	VVGTLGQILGPR		32	69	5.619e-07	gi|500130982;gi|500121535;gi|492279819;gi|498153083;gi|496182576;gi|495125238;gi|504825130;gi|518532155;gi|519072648;gi|503362139;gi|640182103;gi|930605054;gi|942693836;gi|944773177;gi|944775430;gi|945100498;gi|945571871;gi|946175910
BNW	Q20592_QEx2_Pos_Id97	F404881	4177	17457	605.825	2	2611	1	GSNSTLISYIR		34	57	1.4512e-05	gi|494944564;gi|490756935;gi|594552514;gi|499220684;gi|502845897;gi|654571581;gi|737052059;gi|737085465;gi|737104378;gi|835228345;gi|945507142;gi|945775541;gi|945875200;gi|946008959;gi|946011568
BNW	Q20592_QEx2_Pos_Id97	F404881	4192	10091	606.78	2	1669	1	AEAESWYQTK		30	52	1.872e-05	P02538;P48668;P04259;Q8VED5;P50446;Q8BGZ7;O95678
BNW	Q20592_QEx2_Pos_Id97	F404881	4193	10166	606.78	2	1679	1	AEAESWYQTK		39	55	6.7769e-05	P02538;P48668;P04259;Q8VED5;P50446;Q8BGZ7;O95678
BNW	Q20592_QEx2_Pos_Id97	F404881	4194	5519	404.869	3	1039	1	KDVDNAYMIK	Oxidation (M)	29	31	0.0020941	P35908
BNW	Q20592_QEx2_Pos_Id97	F404881	4198	17306	606.816	2	2592	1	DIPNVGEEALR		40	55	9.4096e-05	gi|94422802;gi|501241846;gi|500996216;gi|494645894;gi|497813489;gi|498230698;gi|371560147;gi|371560149;gi|371560153;gi|371560157;gi|371560159;gi|371560161;gi|371560163;gi|371560167;gi|371560173;gi|371560175;gi|371560179;gi|371560183;gi|371560185;gi|371560187;gi|371560189;gi|371560191;gi|371560193;gi|371560197;gi|371560199;gi|371560201;gi|371560207;gi|371560211;gi|371560217;gi|371560219;gi|3715602…
BNW	Q20592_QEx2_Pos_Id97	F404881	4199	17219	606.817	2	2582	1	DIPNVGEEALR		38	49	0.00022451	gi|94422802;gi|501241846;gi|500996216;gi|494645894;gi|497813489;gi|498230698;gi|371560147;gi|371560149;gi|371560153;gi|371560157;gi|371560159;gi|371560161;gi|371560163;gi|371560167;gi|371560173;gi|371560175;gi|371560179;gi|371560183;gi|371560185;gi|371560187;gi|371560189;gi|371560191;gi|371560193;gi|371560197;gi|371560199;gi|371560201;gi|371560207;gi|371560211;gi|371560217;gi|371560219;gi|3715602…
BNW	Q20592_QEx2_Pos_Id97	F404881	4200	18055	606.832	2	2686	1	AEIEIPLGSGAR		35	37	0.001968	gi|569545505;gi|755115794;gi|920555615;gi|944595434;gi|944620551;gi|944649822;gi|944659417;gi|944672620;gi|944676129
BNW	Q20592_QEx2_Pos_Id97	F404881	4200	18055	606.832	2	2686	2	AELEIPLGSGAR		35	37	0.001968	gi|469478352;gi|516603398;gi|723385132;gi|754364064;gi|755137540;gi|758932391;gi|915465946;gi|944613947;gi|944798904
BNW	Q20592_QEx2_Pos_Id97	F404881	4200	18055	606.832	2	2686	3	AELELPLGSGAR		35	37	0.001968	gi|332013794;gi|739714350
BNW	Q20592_QEx2_Pos_Id97	F404881	4201	18156	606.835	2	2696	1	AEIEIPLGSGAR		29	32	0.0012797	gi|569545505;gi|755115794;gi|920555615;gi|944595434;gi|944620551;gi|944649822;gi|944659417;gi|944672620;gi|944676129
BNW	Q20592_QEx2_Pos_Id97	F404881	4201	18156	606.835	2	2696	2	AELEIPLGSGAR		29	32	0.0012797	gi|469478352;gi|516603398;gi|723385132;gi|754364064;gi|755137540;gi|758932391;gi|915465946;gi|944613947;gi|944798904
BNW	Q20592_QEx2_Pos_Id97	F404881	4201	18156	606.835	2	2696	3	AELELPLGSGAR		29	32	0.0012797	gi|332013794;gi|739714350
BNW	Q20592_QEx2_Pos_Id97	F404881	4203	20581	606.851	2	3007	1	QLLINEDVLR		42	49	0.0005242	gi|501243525;gi|494946579;gi|490752783;gi|502844447;gi|654571327;gi|659867767;gi|737053166;gi|737088609;gi|835226092;gi|499222001;gi|946007368
BNW	Q20592_QEx2_Pos_Id97	F404881	4204	18748	606.852	2	2768	1	ATGTLVGPLIDR		31	43	0.00017964	gi|946169896;gi|946172161
BNW	Q20592_QEx2_Pos_Id97	F404881	4204	18748	606.852	2	2768	2	TAGTLVGPLIDR		31	43	0.00017964	gi|504826063;gi|945953747;gi|946074871;gi|946275689
BNW	Q20592_QEx2_Pos_Id97	F404881	4225	24942	608.378	2	3511	1	IPYVLGLIATR		32	52	2.6439e-05	gi|494943161;gi|490753914;gi|499221108;gi|654570665;gi|737083368;gi|739666945;gi|835231028;gi|945500363;gi|945873687;gi|946013329;gi|946023420
BNW	Q20592_QEx2_Pos_Id97	F404881	4230	8696	609.268	2	1485	1	TTCTGVEMFR	Oxidation (M)	37	46	0.0003545	gi|500117516;gi|501241854;gi|501242642;gi|492296090;gi|498152985;gi|498153118;gi|363413366;gi|371560645;gi|371560649;gi|371560673;gi|371560683;gi|371560693;gi|371560701;gi|371560711;gi|371560713;gi|371560715;gi|371560717;gi|371560719;gi|371560721;gi|371560727;gi|394311987;gi|494949302;gi|504825085;gi|502843662;gi|502842953;gi|640181993;gi|651309056;gi|654570888;gi|654574237;gi|737054848;gi|737083…
BNW	Q20592_QEx2_Pos_Id97	F404881	4231	8806	609.268	2	1501	1	TTCTGVEMFR	Oxidation (M)	37	47	0.00028354	gi|500117516;gi|501241854;gi|501242642;gi|492296090;gi|498152985;gi|498153118;gi|363413366;gi|371560645;gi|371560649;gi|371560673;gi|371560683;gi|371560693;gi|371560701;gi|371560711;gi|371560713;gi|371560715;gi|371560717;gi|371560719;gi|371560721;gi|371560727;gi|394311987;gi|494949302;gi|504825085;gi|502843662;gi|502842953;gi|640181993;gi|651309056;gi|654570888;gi|654574237;gi|737054848;gi|737083…
BNW	Q20592_QEx2_Pos_Id97	F404881	4234	12628	609.319	2	1985	1	VGIGPGSICTTR		28	38	0.00028212	gi|497508090;gi|500129738;gi|500120424;gi|501243233;gi|500509594;gi|492268926;gi|494645429;gi|498143909;gi|497810190;gi|496179506;gi|498231396;gi|498088563;gi|497872253;gi|394314223;gi|497849406;gi|494936099;gi|496106800;gi|504827537;gi|505270222;gi|490758348;gi|516603829;gi|518199300;gi|518344690;gi|518671668;gi|519072110;gi|544821354;gi|550938150;gi|644233020;gi|739681645;gi|499221951;gi|502844…
BNW	Q20592_QEx2_Pos_Id97	F404881	4246	13848	610.799	2	2143	1	MSVEADINGLR	Oxidation (M)	27	33	0.00086522	P02533;Q9QWL7;Q6IFX2;P08727
BNW	Q20592_QEx2_Pos_Id97	F404881	4247	13763	610.8	2	2131	1	MSVEADINGLR	Oxidation (M)	27	30	0.0014245	P02533;Q9QWL7;Q6IFX2;P08727
BNW	Q20592_QEx2_Pos_Id97	F404881	4248	10559	610.804	2	1730	1	ASLENSLEETK		43	74	2.1161e-06	P08779;P02533;Q3ZAW8;Q9Z2K1
BNW	Q20592_QEx2_Pos_Id97	F404881	4249	10632	610.804	2	1740	1	ASLENSLEETK		29	61	2.0122e-06	P08779;P02533;Q3ZAW8;Q9Z2K1
BNW	Q20592_QEx2_Pos_Id97	F404881	4250	10480	610.804	2	1720	1	ASLENSLEETK		33	57	1.22e-05	P08779;P02533;Q3ZAW8;Q9Z2K1
BNW	Q20592_QEx2_Pos_Id97	F404881	4252	16528	610.83	2	2497	1	ATAENEFVVLK		29	57	4.4242e-06	P78386
BNW	Q20592_QEx2_Pos_Id97	F404881	4252	16528	610.83	2	2497	2	TAAENEFVVLK		29	57	4.4242e-06	Q6IME9;P08729;Q14CN4-1;Q3KNV1
BNW	Q20592_QEx2_Pos_Id97	F404881	4253	16607	610.83	2	2508	1	ATAENEFVVLK		29	53	1.1918e-05	P78386
BNW	Q20592_QEx2_Pos_Id97	F404881	4253	16607	610.83	2	2508	2	TAAENEFVVLK		29	53	1.1918e-05	Q6IME9;P08729;Q14CN4-1;Q3KNV1
BNW	Q20592_QEx2_Pos_Id97	F404881	4255	6947	407.891	3	1253	1	AQGPGTDVLVHK		29	53	1.086e-05	gi|499221745
BNW	Q20592_QEx2_Pos_Id97	F404881	4256	6865	407.891	3	1243	1	AQGPGTDVLVHK		29	35	0.00072413	gi|499221745
BNW	Q20592_QEx2_Pos_Id97	F404881	4257	6931	611.333	2	1251	1	AQGPGTDVLVHK		35	57	2.0516e-05	gi|499221745
BNW	Q20592_QEx2_Pos_Id97	F404881	4258	3359	611.754	2	722	1	EAECVEADSGR		31	41	0.00028237	Q14533;P78385;P78386;O43790;Q6NT21;Q61726
BNW	Q20592_QEx2_Pos_Id97	F404881	4259	3490	611.754	2	742	1	EAECVEADSGR		31	44	0.00013798	Q14533;P78385;P78386;O43790;Q6NT21;Q61726
BNW	Q20592_QEx2_Pos_Id97	F404881	4260	3429	611.754	2	732	1	EAECVEADSGR		31	62	1.9401e-06	Q14533;P78385;P78386;O43790;Q6NT21;Q61726
BNW	Q20592_QEx2_Pos_Id97	F404881	4263	14579	611.819	2	2234	1	TAAENEFVTLK		29	43	0.00011392	P02538;P48668;P04259;P50446;P12035
BNW	Q20592_QEx2_Pos_Id97	F404881	4264	14733	611.82	2	2255	1	TAAENEFVTLK		31	54	1.3813e-05	P02538;P48668;P04259;P50446;P12035
BNW	Q20592_QEx2_Pos_Id97	F404881	4265	14657	611.82	2	2244	1	TAAENEFVTLK		40	81	2.449e-07	P02538;P48668;P04259;P50446;P12035
BNW	Q20592_QEx2_Pos_Id97	F404881	4266	6374	408.219	3	1170	1	TKFETEQALR		37	61	1.2404e-05	Q04695;Q9QWL7;P08727
BNW	Q20592_QEx2_Pos_Id97	F404881	4267	6312	611.825	2	1161	1	TKFETEQALR		36	43	0.00058693	Q04695;Q9QWL7;P08727
BNW	Q20592_QEx2_Pos_Id97	F404881	4268	6379	611.825	2	1171	1	TKFETEQALR		38	41	0.0013983	Q04695;Q9QWL7;P08727
BNW	Q20592_QEx2_Pos_Id97	F404881	4271	23955	611.829	2	3413	1	MFLTDVEVLR		28	41	0.00013057	gi|494647555;gi|755135081;gi|944800592
BNW	Q20592_QEx2_Pos_Id97	F404881	4276	9943	612.304	2	1649	1	GNITISGEYNR		28	35	0.00048093	gi|755140212;gi|944807768
BNW	Q20592_QEx2_Pos_Id97	F404881	4276	9943	612.304	2	1649	2	GNITLSGEYNR		28	35	0.00048093	gi|494646638;gi|755118574
BNW	Q20592_QEx2_Pos_Id97	F404881	4277	10019	612.304	2	1659	1	GNITISGEYNR		27	34	0.00060463	gi|755140212;gi|944807768
BNW	Q20592_QEx2_Pos_Id97	F404881	4277	10019	612.304	2	1659	2	GNITLSGEYNR		27	34	0.00060463	gi|494646638;gi|755118574
BNW	Q20592_QEx2_Pos_Id97	F404881	4279	22014	612.817	2	3191	1	DIAFFSPASAAK		32	35	0.001559	gi|490752841;gi|499222296;gi|737051246;gi|835227528;gi|594552736;gi|945501664
BNW	Q20592_QEx2_Pos_Id97	F404881	4280	22091	612.817	2	3201	1	DIAFFSPASAAK		33	35	0.0018382	gi|490752841;gi|499222296;gi|737051246;gi|835227528;gi|594552736;gi|945501664
BNW	Q20592_QEx2_Pos_Id97	F404881	4288	7423	409.219	3	1318	1	TKYETEVSLR		43	68	8.203e-06	Q92764;Q497I4
BNW	Q20592_QEx2_Pos_Id97	F404881	4289	7350	409.219	3	1308	1	TKYETEVSLR		42	44	0.0014547	Q92764;Q497I4
BNW	Q20592_QEx2_Pos_Id97	F404881	4290	7430	613.325	2	1319	1	TKYETEVSLR		42	49	0.00044544	Q92764;Q497I4
BNW	Q20592_QEx2_Pos_Id97	F404881	4291	7357	613.325	2	1309	1	TKYETEVSLR		42	45	0.0012612	Q92764;Q497I4
BNW	Q20592_QEx2_Pos_Id97	F404881	4299	3852	409.53	3	794	1	NHEEEVNSLR		32	42	0.00034352	Q92764;Q497I4
BNW	Q20592_QEx2_Pos_Id97	F404881	4302	9789	409.54	3	1626	1	FKDLGEENFK		36	40	0.0012637	P02768-1
BNW	Q20592_QEx2_Pos_Id97	F404881	4310	19110	613.849	2	2820	1	AVLAEFGAPVPR		44	64	2.3872e-05	gi|501241306;gi|494944558;gi|490756927;gi|499220686;gi|502845895;gi|654571577;gi|659863759;gi|737052069;gi|737085472;gi|737104383;gi|835228329;gi|945775538;gi|945875197;gi|946008956
BNW	Q20592_QEx2_Pos_Id97	F404881	4318	17117	614.338	2	2569	1	QLVEADINGLR		42	53	0.00023056	O76013;Q14532;Q497I4
BNW	Q20592_QEx2_Pos_Id97	F404881	4319	17197	614.338	2	2579	1	QLVEADINGLR		42	54	0.00015915	O76013;Q14532;Q497I4
BNW	Q20592_QEx2_Pos_Id97	F404881	4320	18275	614.356	2	2709	1	NGLGITIVSTPR		43	44	0.0024303	gi|497506446;gi|500516494;gi|332012203;gi|544823659;gi|383386301;gi|739643995;gi|498231578;gi|496103717;gi|516266495;gi|516604457;gi|518199477;gi|739679353;gi|644240935;gi|494960536;gi|646594547;gi|667774548;gi|755141106;gi|728815398;gi|739715601;gi|764357345
BNW	Q20592_QEx2_Pos_Id97	F404881	4321	18632	614.375	2	2753	1	VLLALTQAGVSR		39	74	7.3947e-07	gi|497507282;gi|494648706;gi|498231534;gi|494957477;gi|498088931;gi|497871991;gi|497850260;gi|497903484;gi|518199425;gi|518670556;gi|521975333;gi|569540207;gi|739679448;gi|739628717;gi|648634033;gi|644221190;gi|655881300;gi|659889841;gi|667775640;gi|670493500;gi|740877328;gi|755134420;gi|728816966;gi|728824674;gi|730267528;gi|734982422;gi|739667165;gi|758934706;gi|764351201;gi|765344294;gi|815671…
BNW	Q20592_QEx2_Pos_Id97	F404881	4325	13810	410.22	3	2138	1	VAFPLHPEYR		36	49	0.00014895	gi|501244864;gi|659888142;gi|815669561
BNW	Q20592_QEx2_Pos_Id97	F404881	4326	13894	410.22	3	2148	1	VAFPLHPEYR		33	37	0.0013789	gi|501244864;gi|659888142;gi|815669561
BNW	Q20592_QEx2_Pos_Id97	F404881	4357	5654	616.803	2	1060	1	SGGGGGGGLGSGGSIR		38	97	3.3008e-09	P35527
BNW	Q20592_QEx2_Pos_Id97	F404881	4358	5585	616.803	2	1049	1	SGGGGGGGLGSGGSIR		38	103	8.5754e-10	P35527
BNW	Q20592_QEx2_Pos_Id97	F404881	4359	5718	616.803	2	1070	1	SGGGGGGGLGSGGSIR		32	81	4.4348e-08	P35527
BNW	Q20592_QEx2_Pos_Id97	F404881	4360	5522	616.803	2	1039	1	SGGGGGGGLGSGGSIR		38	103	8.1488e-10	P35527
BNW	Q20592_QEx2_Pos_Id97	F404881	4361	5786	616.803	2	1080	1	SGGGGGGGLGSGGSIR		32	73	2.1754e-07	P35527
BNW	Q20592_QEx2_Pos_Id97	F404881	4362	5448	616.803	2	1029	1	SGGGGGGGLGSGGSIR		38	103	8.4418e-10	P35527
BNW	Q20592_QEx2_Pos_Id97	F404881	4363	5379	616.803	2	1019	1	SGGGGGGGLGSGGSIR		41	68	5.7538e-06	P35527
BNW	Q20592_QEx2_Pos_Id97	F404881	4365	17540	616.836	2	2621	1	FDGNAAVLLNAK		33	40	0.00063091	gi|500117781;gi|495136894;gi|516007573;gi|503358409;gi|640182213;gi|930605361;gi|945076554;gi|946166409
BNW	Q20592_QEx2_Pos_Id97	F404881	4366	17629	616.841	2	2632	1	GLAGAFNTNIVR		40	73	1.5806e-06	gi|500509891;gi|494647244;gi|497811190;gi|518347214;gi|550939408;gi|644229651;gi|739677321;gi|655879142;gi|659895345;gi|667775363;gi|670493891;gi|740877400;gi|755136216;gi|739645017;gi|739672437;gi|806908561;gi|815672301;gi|826040587;gi|944596018;gi|944611379;gi|944621824;gi|944647999;gi|944662932;gi|944664394;gi|944677712;gi|944741697;gi|944754536;gi|944808014;gi|945125202;gi|945186949;gi|945274…
BNW	Q20592_QEx2_Pos_Id97	F404881	4368	21443	411.583	3	3114	1	GLDVPALLAHVK		28	40	0.00017288	gi|495135657;gi|519070886;gi|764504162;gi|942694096;gi|946175039
BNW	Q20592_QEx2_Pos_Id97	F404881	4369	21359	411.584	3	3104	1	GLDVPALLAHVK		27	33	0.00078166	gi|495135657;gi|519070886;gi|764504162;gi|942694096;gi|946175039
BNW	Q20592_QEx2_Pos_Id97	F404881	4370	21527	411.584	3	3125	1	GLDVPALLAHVK		28	44	7.1962e-05	gi|495135657;gi|519070886;gi|764504162;gi|942694096;gi|946175039
BNW	Q20592_QEx2_Pos_Id97	F404881	4373	16599	617.333	2	2506	1	AGMSAILSQLAR	Oxidation (M)	44	46	0.001598	gi|492276579;gi|498153015;gi|496181918;gi|495123002;gi|640182009
BNW	Q20592_QEx2_Pos_Id97	F404881	4376	9506	412.231	3	1588	1	LKYENEVALR		43	59	7.6077e-05	P13645
BNW	Q20592_QEx2_Pos_Id97	F404881	4378	9585	412.231	3	1599	1	LKYENEVALR		43	53	0.00029016	P13645
BNW	Q20592_QEx2_Pos_Id97	F404881	4379	9428	412.231	3	1578	1	LKYENEVALR		43	67	1.0722e-05	P13645
BNW	Q20592_QEx2_Pos_Id97	F404881	4381	9579	617.843	2	1598	1	LKYENEVALR		33	37	0.0014457	P13645
BNW	Q20592_QEx2_Pos_Id97	F404881	4382	9501	617.843	2	1588	1	LKYENEVALR		40	55	9.1087e-05	P13645
BNW	Q20592_QEx2_Pos_Id97	F404881	4383	9651	617.843	2	1608	1	LKYENEVALR		38	43	0.0009517	P13645
BNW	Q20592_QEx2_Pos_Id97	F404881	4384	9256	412.231	3	1558	1	LKYENEVALR		43	58	9.2294e-05	P13645
BNW	Q20592_QEx2_Pos_Id97	F404881	4386	9419	617.843	2	1577	1	LKYENEVALR		39	65	6.9484e-06	P13645
BNW	Q20592_QEx2_Pos_Id97	F404881	4387	17460	617.843	2	2612	1	YAVQITVADVR		41	74	1.5263e-06	gi|148502746;gi|494646275;gi|497809255;gi|498231721;gi|498088794;gi|497871909;gi|497849515;gi|497902659;gi|505270330;gi|516603180;gi|518198547;gi|518346357;gi|518671280;gi|550938322;gi|644237580;gi|739681945;gi|654571551;gi|655875335;gi|659863858;gi|659888491;gi|659893991;gi|740874435;gi|739676107;gi|755133360;gi|730264703;gi|734980482;gi|737087662;gi|739645658;gi|739649758;gi|739666104;gi|739668…
BNW	Q20592_QEx2_Pos_Id97	F404881	4392	9333	617.843	2	1567	1	LKYENEVALR		38	61	1.3717e-05	P13645
BNW	Q20592_QEx2_Pos_Id97	F404881	4393	9765	617.844	2	1623	1	LKYENEVALR		40	42	0.0017239	P13645
BNW	Q20592_QEx2_Pos_Id97	F404881	4394	9340	412.232	3	1568	1	LKYENEVALR		43	52	0.0003219	P13645
BNW	Q20592_QEx2_Pos_Id97	F404881	4395	4540	618.267	2	899	1	FSSSSGYGGGSSR		28	46	5.0725e-05	P35527
BNW	Q20592_QEx2_Pos_Id97	F404881	4396	4250	618.268	2	854	1	FSSSSGYGGGSSR		33	74	2.3641e-07	P35527
BNW	Q20592_QEx2_Pos_Id97	F404881	4397	4056	618.268	2	823	1	FSSSSGYGGGSSR		33	87	1.1165e-08	P35527
BNW	Q20592_QEx2_Pos_Id97	F404881	4398	4189	618.268	2	844	1	FSSSSGYGGGSSR		31	77	6.9462e-08	P35527
BNW	Q20592_QEx2_Pos_Id97	F404881	4399	4385	618.268	2	875	1	FSSSSGYGGGSSR		32	74	1.7998e-07	P35527
BNW	Q20592_QEx2_Pos_Id97	F404881	4400	4449	618.268	2	886	1	FSSSSGYGGGSSR		32	61	3.6501e-06	P35527
BNW	Q20592_QEx2_Pos_Id97	F404881	4401	4319	618.268	2	865	1	FSSSSGYGGGSSR		31	73	1.6517e-07	P35527
BNW	Q20592_QEx2_Pos_Id97	F404881	4402	4126	618.268	2	834	1	FSSSSGYGGGSSR		30	77	6.3218e-08	P35527
BNW	Q20592_QEx2_Pos_Id97	F404881	4412	19820	618.835	2	2906	1	QYEAVFPALAK		32	33	0.0020418	gi|496178676;gi|495128866;gi|915472976;gi|944773012;gi|946265259
BNW	Q20592_QEx2_Pos_Id97	F404881	4424	10731	619.295	2	1753	1	KDAEAWFNEK		34	37	0.0014175	P13645;Q7Z3Y7
BNW	Q20592_QEx2_Pos_Id97	F404881	4425	10636	413.2	3	1741	1	KDAEAWFNEK		42	43	0.0021908	P13645;Q7Z3Y7
BNW	Q20592_QEx2_Pos_Id97	F404881	4426	10645	619.296	2	1742	1	KDAEAWFNEK		37	77	3.1538e-07	P13645;Q7Z3Y7
BNW	Q20592_QEx2_Pos_Id97	F404881	4428	10570	619.297	2	1732	1	KDAEAWFNEK		33	58	1.0197e-05	P13645;Q7Z3Y7
BNW	Q20592_QEx2_Pos_Id97	F404881	4430	21712	619.79	2	3150	1	NMQDLVEDFK		40	64	9.4193e-06	P13647;Q5XQN5
BNW	Q20592_QEx2_Pos_Id97	F404881	4431	21789	619.79	2	3160	1	NMQDLVEDFK		39	62	1.2628e-05	P13647;Q5XQN5
BNW	Q20592_QEx2_Pos_Id97	F404881	4432	21861	619.79	2	3171	1	NMQDLVEDFK		39	55	7.3186e-05	P13647;Q5XQN5
BNW	Q20592_QEx2_Pos_Id97	F404881	4444	10879	414.536	3	1772	1	NHEEEMLALR		27	30	0.0015462	P08779;Q3ZAW8;Q9Z2K1
BNW	Q20592_QEx2_Pos_Id97	F404881	4445	24627	621.301	2	3478	1	FTWADFDAIR		32	56	1.0221e-05	gi|332014288;gi|723386762;gi|739714279;gi|755133312;gi|944805025
BNW	Q20592_QEx2_Pos_Id97	F404881	4446	10872	621.301	2	1771	1	NHEEEMLALR		28	44	7.845e-05	P08779;Q3ZAW8;Q9Z2K1
BNW	Q20592_QEx2_Pos_Id97	F404881	4447	24735	621.301	2	3489	1	FTWADFDAIR		40	51	0.00021404	gi|332014288;gi|723386762;gi|739714279;gi|755133312;gi|944805025
BNW	Q20592_QEx2_Pos_Id97	F404881	4449	10791	621.302	2	1761	1	NHEEEMLALR		33	36	0.0014931	P08779;Q3ZAW8;Q9Z2K1
BNW	Q20592_QEx2_Pos_Id97	F404881	4453	22444	621.346	2	3247	1	DAGQIAGLEVLR		42	57	9.1121e-05	gi|497508059;gi|494648676;gi|497812690;gi|371560819;gi|371560825;gi|371560827;gi|371560831;gi|371560835;gi|371560857;gi|371560861;gi|371560879;gi|371560889;gi|371560891;gi|371560913;gi|494960351;gi|498088934;gi|497872909;gi|497850265;gi|496108233;gi|505270138;gi|518345587;gi|521975331;gi|550937410;gi|644226502;gi|739679455;gi|739625373;gi|655878263;gi|655890337;gi|659895533;gi|670493503;gi|740877…
BNW	Q20592_QEx2_Pos_Id97	F404881	4460	5082	414.855	3	980	1	NHEEEMNALR		28	40	0.00018564	P02533;Q04695;Q9QWL7;Q6IFX2
BNW	Q20592_QEx2_Pos_Id97	F404881	4461	5159	414.855	3	990	1	NHEEEMNALR		28	47	3.7496e-05	P02533;Q04695;Q9QWL7;Q6IFX2
BNW	Q20592_QEx2_Pos_Id97	F404881	4462	5224	621.78	2	999	1	NHEEEMNALR		32	49	5.9653e-05	P02533;Q04695;Q9QWL7;Q6IFX2
BNW	Q20592_QEx2_Pos_Id97	F404881	4463	5141	621.78	2	988	1	NHEEEMNALR		28	46	5.1385e-05	P02533;Q04695;Q9QWL7;Q6IFX2
BNW	Q20592_QEx2_Pos_Id97	F404881	4465	10467	621.785	2	1718	1	TEAESWYQTK		36	60	1.1718e-05	P13647;Q5XQN5;Q922U2
BNW	Q20592_QEx2_Pos_Id97	F404881	4466	10300	621.785	2	1697	1	TEAESWYQTK		39	54	8.2544e-05	P13647;Q5XQN5;Q922U2
BNW	Q20592_QEx2_Pos_Id97	F404881	4467	10384	621.786	2	1708	1	TEAESWYQTK		35	56	2.0085e-05	P13647;Q5XQN5;Q922U2
BNW	Q20592_QEx2_Pos_Id97	F404881	4471	20033	621.81	2	2935	1	SSYFGIANLDR		42	48	0.00060708	gi|755135291;gi|944800529
BNW	Q20592_QEx2_Pos_Id97	F404881	4472	20110	621.81	2	2945	1	SSYFGIANLDR		42	54	0.00015533	gi|755135291;gi|944800529
BNW	Q20592_QEx2_Pos_Id97	F404881	4478	14685	622.336	2	2248	1	QLVESDINGLR		44	75	1.8703e-06	Q92764;Q9UE12;Q6NTB9;A2A5Y0
BNW	Q20592_QEx2_Pos_Id97	F404881	4478	14685	622.336	2	2248	2	QLVESDLNGLR		44	75	1.8703e-06	REFSEQ:XP_986630
BNW	Q20592_QEx2_Pos_Id97	F404881	4479	14609	622.336	2	2238	1	QLVESDINGLR		44	63	3.3773e-05	Q92764;Q9UE12;Q6NTB9;A2A5Y0
BNW	Q20592_QEx2_Pos_Id97	F404881	4479	14609	622.336	2	2238	2	QLVESDLNGLR		44	63	3.3773e-05	REFSEQ:XP_986630
BNW	Q20592_QEx2_Pos_Id97	F404881	4481	25795	622.366	2	3601	1	DVVILLDSITR		37	62	7.9485e-06	gi|497509089;gi|500129559;gi|500119729;gi|500995596;gi|492288448;gi|494647287;gi|498143762;gi|497808936;gi|496182253;gi|498228555;gi|498091796;gi|497870177;gi|495122827;gi|497847395;gi|496108020;gi|504826493;gi|505271658;gi|518198899;gi|518672511;gi|519074107;gi|644245985;gi|739681162;gi|663817792;gi|506393364;gi|503360316;gi|494963277;gi|636745688;gi|640184258;gi|651309167;gi|655885225;gi|659890…
BNW	Q20592_QEx2_Pos_Id97	F404881	4492	5005	415.886	3	969	1	TKEEINELNR		39	43	0.0011127	Q14533;P78385;P78386;O43790;Q6NT21
BNW	Q20592_QEx2_Pos_Id97	F404881	4495	4939	415.886	3	959	1	TKEEINELNR		39	52	0.00015711	Q14533;P78385;P78386;O43790;Q6NT21
BNW	Q20592_QEx2_Pos_Id97	F404881	4496	4805	623.326	2	939	1	TKEEINELNR		40	50	0.00028372	Q14533;P78385;P78386;O43790;Q6NT21
BNW	Q20592_QEx2_Pos_Id97	F404881	4497	4874	623.326	2	949	1	TKEEINELNR		41	71	2.7395e-06	Q14533;P78385;P78386;O43790;Q6NT21
BNW	Q20592_QEx2_Pos_Id97	F404881	4498	4943	623.326	2	959	1	TKEEINELNR		40	65	8.6464e-06	Q14533;P78385;P78386;O43790;Q6NT21
BNW	Q20592_QEx2_Pos_Id97	F404881	4499	5010	623.326	2	970	1	TKEEINELNR		39	56	5.206e-05	Q14533;P78385;P78386;O43790;Q6NT21
BNW	Q20592_QEx2_Pos_Id97	F404881	4502	4873	415.886	3	949	1	TKEEINELNR		41	61	2.9686e-05	Q14533;P78385;P78386;O43790;Q6NT21
BNW	Q20592_QEx2_Pos_Id97	F404881	4504	16656	623.343	2	2514	1	VSDQLSLTGGLR		35	46	0.00023308	gi|499222296;gi|594552736
BNW	Q20592_QEx2_Pos_Id97	F404881	4511	19069	623.854	2	2814	1	TIVTTLQDSIR		40	45	0.00080155	Q28194
BNW	Q20592_QEx2_Pos_Id97	F404881	4519	11157	624.323	2	1802	1	RVEITYGPGAGQ		44	65	2.4671e-05	gi|332014537;gi|516605036;gi|723383821;gi|755118239;gi|755140525;gi|758933132;gi|759337341;gi|944808322
BNW	Q20592_QEx2_Pos_Id97	F404881	4520	11252	624.323	2	1812	1	RVEITYGPGAGQ		44	67	1.4537e-05	gi|332014537;gi|516605036;gi|723383821;gi|755118239;gi|755140525;gi|758933132;gi|759337341;gi|944808322
BNW	Q20592_QEx2_Pos_Id97	F404881	4521	10970	624.323	2	1782	1	RVEITYGPGAGQ		36	36	0.0025362	gi|332014537;gi|516605036;gi|723383821;gi|755118239;gi|755140525;gi|758933132;gi|759337341;gi|944808322
BNW	Q20592_QEx2_Pos_Id97	F404881	4522	11065	624.323	2	1792	1	RVEITYGPGAGQ		44	63	3.859e-05	gi|332014537;gi|516605036;gi|723383821;gi|755118239;gi|755140525;gi|758933132;gi|759337341;gi|944808322
BNW	Q20592_QEx2_Pos_Id97	F404881	4523	11345	624.323	2	1823	1	RVEITYGPGAGQ		44	67	1.3186e-05	gi|332014537;gi|516605036;gi|723383821;gi|755118239;gi|755140525;gi|758933132;gi|759337341;gi|944808322
BNW	Q20592_QEx2_Pos_Id97	F404881	4524	11432	624.325	2	1833	1	RVEITYGPGAGQ		44	57	0.00014102	gi|332014537;gi|516605036;gi|723383821;gi|755118239;gi|755140525;gi|758933132;gi|759337341;gi|944808322
BNW	Q20592_QEx2_Pos_Id97	F404881	4525	24151	624.335	2	3432	1	AFDDLLGAIGQK		38	62	1.2069e-05	gi|755134584;gi|944804943
BNW	Q20592_QEx2_Pos_Id97	F404881	4530	14124	416.895	3	2177	1	FALGYVHNLSK		30	40	0.00027474	gi|495131790;gi|944763848;gi|944770915;gi|946176306;gi|946178287
BNW	Q20592_QEx2_Pos_Id97	F404881	4534	14125	624.841	2	2177	1	FALGYVHNLSK		36	62	7.0874e-06	gi|495131790;gi|944763848;gi|944770915;gi|946176306;gi|946178287
BNW	Q20592_QEx2_Pos_Id97	F404881	4535	20712	624.887	2	3023	1	GILLGGVPGVAPAK		30	59	3.6162e-06	gi|498088884;gi|497871817;gi|755134668;gi|730264647;gi|944804925;gi|945118887
BNW	Q20592_QEx2_Pos_Id97	F404881	4536	20626	624.887	2	3013	1	GILLGGVPGVAPAK		30	58	3.8562e-06	gi|498088884;gi|497871817;gi|755134668;gi|730264647;gi|944804925;gi|945118887
BNW	Q20592_QEx2_Pos_Id97	F404881	4545	23414	625.861	2	3360	1	LATVIGYLTGSR		28	51	1.7919e-05	gi|755138726;gi|944802054
BNW	Q20592_QEx2_Pos_Id97	F404881	4556	21822	626.374	2	3165	1	NLVNVLVVEPR		29	57	4.9759e-06	gi|492276579;gi|498153015;gi|496181918;gi|495123002;gi|640182009;gi|946167968
BNW	Q20592_QEx2_Pos_Id97	F404881	4559	15461	627.787	2	2353	1	NMQDLVEDFK	Oxidation (M)	39	68	3.2879e-06	P13647;Q5XQN5
BNW	Q20592_QEx2_Pos_Id97	F404881	4560	15388	627.788	2	2343	1	NMQDLVEDFK	Oxidation (M)	38	40	0.0020262	P13647;Q5XQN5
BNW	Q20592_QEx2_Pos_Id97	F404881	4562	6677	418.867	3	1218	1	SRAEAESWYR		31	43	0.00016344	Q14533;P78385;P78386;O43790;Q6NT21;Q61726
BNW	Q20592_QEx2_Pos_Id97	F404881	4563	6830	418.867	3	1238	1	SRAEAESWYR		33	50	5.1086e-05	Q14533;P78385;P78386;O43790;Q6NT21;Q61726
BNW	Q20592_QEx2_Pos_Id97	F404881	4564	6975	627.797	2	1257	1	SRAEAESWYR		31	54	1.5876e-05	Q14533;P78385;P78386;O43790;Q6NT21;Q61726
BNW	Q20592_QEx2_Pos_Id97	F404881	4565	6901	627.797	2	1247	1	SRAEAESWYR		37	51	0.00010141	Q14533;P78385;P78386;O43790;Q6NT21;Q61726
BNW	Q20592_QEx2_Pos_Id97	F404881	4566	6746	627.797	2	1227	1	SRAEAESWYR		33	56	1.5257e-05	Q14533;P78385;P78386;O43790;Q6NT21;Q61726
BNW	Q20592_QEx2_Pos_Id97	F404881	4567	6755	418.867	3	1228	1	SRAEAESWYR		35	45	0.00030068	Q14533;P78385;P78386;O43790;Q6NT21;Q61726
BNW	Q20592_QEx2_Pos_Id97	F404881	4568	6822	627.797	2	1237	1	SRAEAESWYR		35	61	7.3897e-06	Q14533;P78385;P78386;O43790;Q6NT21;Q61726
BNW	Q20592_QEx2_Pos_Id97	F404881	4569	6667	627.797	2	1216	1	SRAEAESWYR		30	43	0.0001379	Q14533;P78385;P78386;O43790;Q6NT21;Q61726
BNW	Q20592_QEx2_Pos_Id97	F404881	4570	8147	627.807	2	1415	1	GFSSGSAVVSGGSR		31	86	1.1274e-08	P35908;Q3TTY5
BNW	Q20592_QEx2_Pos_Id97	F404881	4572	7931	627.808	2	1384	1	GFSSGSAVVSGGSR		34	85	2.4986e-08	P35908;Q3TTY5
BNW	Q20592_QEx2_Pos_Id97	F404881	4573	8003	627.808	2	1395	1	GFSSGSAVVSGGSR		30	78	4.583e-08	P35908;Q3TTY5
BNW	Q20592_QEx2_Pos_Id97	F404881	4574	7850	627.808	2	1374	1	GFSSGSAVVSGGSR		31	85	1.3394e-08	P35908;Q3TTY5
BNW	Q20592_QEx2_Pos_Id97	F404881	4575	8227	627.808	2	1425	1	GFSSGSAVVSGGSR		33	86	1.5659e-08	P35908;Q3TTY5
BNW	Q20592_QEx2_Pos_Id97	F404881	4576	8070	627.808	2	1405	1	GFSSGSAVVSGGSR		31	85	1.2116e-08	P35908;Q3TTY5
BNW	Q20592_QEx2_Pos_Id97	F404881	4577	16311	627.817	2	2468	1	NDHADVLAMIR		28	37	0.00030761	gi|494648953;gi|944808015
BNW	Q20592_QEx2_Pos_Id97	F404881	4581	19959	627.874	2	2925	1	VPATELGSIVIR		34	44	0.00030902	gi|495134083;gi|946169070
BNW	Q20592_QEx2_Pos_Id97	F404881	4583	14458	628.308	2	2219	1	VIDLMCPYTK	Oxidation (M)	28	38	0.00024845	gi|501245710;gi|494950252;gi|490759576;gi|499223736;gi|502842455;gi|654571649;gi|659863559;gi|737051851;gi|737087274;gi|737101974;gi|835236924;gi|945499715;gi|945775605;gi|945864474;gi|946003387;gi|946011609
BNW	Q20592_QEx2_Pos_Id97	F404881	4589	17310	628.814	2	2592	1	VNADYVEAFTK		29	43	0.00014422	gi|500127765;gi|500117549;gi|492276314;gi|498153073;gi|496181969;gi|495122920;gi|504825111;gi|519071975;gi|503358273;gi|640182073;gi|651312623;gi|764504648;gi|930603747;gi|942691563;gi|944769813;gi|944773607;gi|945097778;gi|945573528;gi|946080251;gi|946167997
BNW	Q20592_QEx2_Pos_Id97	F404881	4604	2516	629.778	2	567	1	NHEEEMNALR	Oxidation (M)	28	36	0.00046763	P02533;Q04695;Q9QWL7;Q6IFX2
BNW	Q20592_QEx2_Pos_Id97	F404881	4610	3997	629.804	2	815	1	LATESGPAGEGGGR		28	41	0.00014639	gi|501242653;gi|494936720;gi|499221593;gi|490754622;gi|502843674;gi|654573918;gi|737054250;gi|835238665
BNW	Q20592_QEx2_Pos_Id97	F404881	4611	24622	629.885	2	3478	1	VLATLLSALETK		35	90	8.717e-09	gi|498229818;gi|755135999;gi|944807912
BNW	Q20592_QEx2_Pos_Id97	F404881	4612	8828	630.295	2	1504	1	SKFDNLYGCR		30	34	0.0011736	gi|500121082;gi|501245599;gi|500128067;gi|492276232;gi|498152496;gi|496182736;gi|495134531;gi|494940531;gi|496105161;gi|504828624;gi|490759530;gi|518532617;gi|519070666;gi|501845533;gi|502842438;gi|503361679;gi|640182663;gi|651301482;gi|651312919;gi|654571780;gi|655892128;gi|659861993;gi|737050830;gi|737089406;gi|764503991;gi|835236992;gi|499220606;gi|927888517;gi|930604583;gi|942688428;gi|944772…
BNW	Q20592_QEx2_Pos_Id97	F404881	4613	15708	630.327	2	2387	1	DAQDLTVAGIEK		45	59	0.0001052	gi|332011068;gi|739681880;gi|723386576;gi|739716561;gi|755133849;gi|944800461;gi|945405393
BNW	Q20592_QEx2_Pos_Id97	F404881	4614	15780	630.327	2	2397	1	DAQDLTVAGIEK		45	67	1.7743e-05	gi|332011068;gi|739681880;gi|723386576;gi|739716561;gi|755133849;gi|944800461;gi|945405393
BNW	Q20592_QEx2_Pos_Id97	F404881	4615	5983	420.563	3	1111	1	TKYEHELALR		36	44	0.00046287	P08779
BNW	Q20592_QEx2_Pos_Id97	F404881	4616	5998	630.34	2	1114	1	TKYEHELALR		30	38	0.00049939	P08779
BNW	Q20592_QEx2_Pos_Id97	F404881	4617	6113	420.563	3	1132	1	TKYEHELALR		33	50	5.5369e-05	P08779
BNW	Q20592_QEx2_Pos_Id97	F404881	4618	6046	420.563	3	1122	1	TKYEHELALR		31	58	5.0213e-06	P08779
BNW	Q20592_QEx2_Pos_Id97	F404881	4619	6020	630.341	2	1118	1	TKYEHELALR		28	44	7.9991e-05	P08779
BNW	Q20592_QEx2_Pos_Id97	F404881	4620	6021	630.341	2	1118	1	TKYEHELALR		29	44	8.3139e-05	P08779
BNW	Q20592_QEx2_Pos_Id97	F404881	4621	6093	630.341	2	1129	1	TKYEHELALR		31	44	0.000156	P08779
BNW	Q20592_QEx2_Pos_Id97	F404881	4624	20367	630.354	2	2980	1	GTFVINPDGVIK		35	44	0.00036828	gi|500118513;gi|498149909;gi|496181479;gi|504826271;gi|519074484;gi|764510376;gi|930604092;gi|942693955;gi|944763308;gi|945083311;gi|945571132;gi|946086852;gi|946275470;gi|946297319
BNW	Q20592_QEx2_Pos_Id97	F404881	4636	4649	630.789	2	914	1	EVFTSSSSSSSR		28	49	2.3218e-05	P08779
BNW	Q20592_QEx2_Pos_Id97	F404881	4637	4713	630.789	2	924	1	EVFTSSSSSSSR		29	57	5.4639e-06	P08779
BNW	Q20592_QEx2_Pos_Id97	F404881	4638	4778	630.789	2	934	1	EVFTSSSSSSSR		29	54	8.7523e-06	P08779
BNW	Q20592_QEx2_Pos_Id97	F404881	4640	16545	630.823	2	2500	1	FSQNYLVAYR		34	47	0.00013731	gi|499222109
BNW	Q20592_QEx2_Pos_Id97	F404881	4641	16100	630.853	2	2438	1	RILDELTLCK		31	39	0.00040487	O76011;O76013;Q15323;Q9UE12;Q8IUT8;A2A5Y0;Q9D646;REFSEQ:XP_986630
BNW	Q20592_QEx2_Pos_Id97	F404881	4642	16023	630.854	2	2428	1	RILDELTLCK		40	49	0.00032685	O76011;O76013;Q15323;Q9UE12;Q8IUT8;A2A5Y0;Q9D646;REFSEQ:XP_986630
BNW	Q20592_QEx2_Pos_Id97	F404881	4649	7905	631.802	2	1381	1	SLLEGEGSSGGGGR		41	72	2.0504e-06	P13645
BNW	Q20592_QEx2_Pos_Id97	F404881	4650	8121	631.802	2	1412	1	SLLEGEGSSGGGGR		34	60	8.1187e-06	P13645
BNW	Q20592_QEx2_Pos_Id97	F404881	4651	7978	631.802	2	1391	1	SLLEGEGSSGGGGR		34	72	4.3926e-07	P13645
BNW	Q20592_QEx2_Pos_Id97	F404881	4652	7682	631.802	2	1350	1	SLLEGEGSSGGGGR		32	72	2.714e-07	P13645
BNW	Q20592_QEx2_Pos_Id97	F404881	4653	7825	631.802	2	1371	1	SLLEGEGSSGGGGR		32	73	2.8144e-07	P13645
BNW	Q20592_QEx2_Pos_Id97	F404881	4654	7754	631.802	2	1361	1	SLLEGEGSSGGGGR		30	69	3.226e-07	P13645
BNW	Q20592_QEx2_Pos_Id97	F404881	4655	8045	631.803	2	1401	1	SLLEGEGSSGGGGR		30	68	4.0995e-07	P13645
BNW	Q20592_QEx2_Pos_Id97	F404881	4656	17616	631.805	2	2630	1	SGEIAIVDMDGR		41	47	0.00066974	gi|494645837;gi|498093473;gi|497846278;gi|497903769;gi|550938537;gi|739675285;gi|655874919;gi|659888893;gi|667774535;gi|755141395;gi|734978596;gi|944568530;gi|944575659;gi|944585538;gi|944599504;gi|944610085;gi|944620266;gi|944624361;gi|944648747;gi|944656312;gi|944670867;gi|944676049;gi|944685145;gi|944720160;gi|944730341;gi|944756145;gi|944800305;gi|945189351;gi|946227475
BNW	Q20592_QEx2_Pos_Id97	F404881	4656	17616	631.805	2	2630	2	SGELAIVDMDGR		41	47	0.00066974	gi|764355040
BNW	Q20592_QEx2_Pos_Id97	F404881	4657	13209	631.825	2	2057	1	AIAMDATEGLVR	Oxidation (M)	42	48	0.0008511	gi|501245710;gi|494950252;gi|490759576;gi|499223736;gi|502842455;gi|654571649;gi|659863559;gi|737051851;gi|737087274;gi|737101974;gi|835236924;gi|945499715;gi|945775605;gi|945864474;gi|946003387;gi|946011609
BNW	Q20592_QEx2_Pos_Id97	F404881	4658	12907	631.826	2	2021	1	AIAMDATEGLVR	Oxidation (M)	36	52	6.2594e-05	gi|501245710;gi|494950252;gi|490759576;gi|499223736;gi|502842455;gi|654571649;gi|659863559;gi|737051851;gi|737087274;gi|737101974;gi|835236924;gi|945499715;gi|945775605;gi|945864474;gi|946003387;gi|946011609
BNW	Q20592_QEx2_Pos_Id97	F404881	4660	24057	631.863	2	3423	1	LMAILVQEAFK		29	55	7.0682e-06	gi|332011105;gi|723386267;gi|739716516;gi|755134544;gi|944804963
BNW	Q20592_QEx2_Pos_Id97	F404881	4662	24364	631.871	2	3452	1	IAVFSAAETLLK		31	82	2.3656e-08	gi|501241142;gi|494941320;gi|490754795;gi|499223863;gi|502846137;gi|654572869;gi|659863062;gi|737054035;gi|737093036;gi|737102329;gi|835223901;gi|945506586;gi|945781055;gi|945849152;gi|945874372;gi|946003420;gi|946011773
BNW	Q20592_QEx2_Pos_Id97	F404881	4663	24260	631.872	2	3442	1	IAVFSAAETLLK		30	68	4.035e-07	gi|501241142;gi|494941320;gi|490754795;gi|499223863;gi|502846137;gi|654572869;gi|659863062;gi|737054035;gi|737093036;gi|737102329;gi|835223901;gi|945506586;gi|945781055;gi|945849152;gi|945874372;gi|946003420;gi|946011773
BNW	Q20592_QEx2_Pos_Id97	F404881	4676	18034	632.32	2	2683	1	VGGSWEPVASFK		32	49	5.6607e-05	gi|755136999
BNW	Q20592_QEx2_Pos_Id97	F404881	4677	18228	632.322	2	2704	1	VGGSWEPVASFK		31	90	4.0062e-09	gi|755136999
BNW	Q20592_QEx2_Pos_Id97	F404881	4678	18130	632.322	2	2694	1	VGGSWEPVASFK		31	90	3.4369e-09	gi|755136999
BNW	Q20592_QEx2_Pos_Id97	F404881	4679	19449	632.339	2	2865	1	DFLIAQGVSASR		41	53	0.00017062	gi|295430027;gi|753782520
BNW	Q20592_QEx2_Pos_Id97	F404881	4679	19449	632.339	2	2865	2	DFLIAQGVSSAR		41	53	0.00017062	gi|499223522
BNW	Q20592_QEx2_Pos_Id97	F404881	4680	19357	632.339	2	2854	1	DFLIAQGVSASR		42	50	0.00048022	gi|295430027;gi|753782520
BNW	Q20592_QEx2_Pos_Id97	F404881	4680	19357	632.339	2	2854	2	DFLIAQGVSSAR		42	50	0.00048022	gi|499223522
BNW	Q20592_QEx2_Pos_Id97	F404881	4682	23655	632.35	2	3384	1	LGLDIEIATYR		42	49	0.00064345	Q14533;Q9NSB4;P78385;Q9NSB2;P78386;O43790;Q6NT21;Q6ISB0
BNW	Q20592_QEx2_Pos_Id97	F404881	4683	23434	632.351	2	3362	1	LGLDIEIATYR		41	81	3.0264e-07	Q14533;Q9NSB4;P78385;Q9NSB2;P78386;O43790;Q6NT21;Q6ISB0
BNW	Q20592_QEx2_Pos_Id97	F404881	4684	21970	632.351	2	3185	1	LALDVEIATYR		41	75	1.1039e-06	P13647;P35908;P02538;P48668;P04259;Q5XQN5;P50446;Q922U2;Q8BGZ7;P07744;O95678;Q01546;Q5XKE5;P12035;REFSEQ:XP_932229;ENSEMBL:ENSBTAP00000038253
BNW	Q20592_QEx2_Pos_Id97	F404881	4685	21894	632.351	2	3175	1	LALDVEIATYR		41	75	1.1296e-06	P13647;P35908;P02538;P48668;P04259;Q5XQN5;P50446;Q922U2;Q8BGZ7;P07744;O95678;Q01546;Q5XKE5;P12035;REFSEQ:XP_932229;ENSEMBL:ENSBTAP00000038253
BNW	Q20592_QEx2_Pos_Id97	F404881	4686	22049	632.351	2	3195	1	LALDVEIATYR		41	81	3.0974e-07	P13647;P35908;P02538;P48668;P04259;Q5XQN5;P50446;Q922U2;Q8BGZ7;P07744;O95678;Q01546;Q5XKE5;P12035;REFSEQ:XP_932229;ENSEMBL:ENSBTAP00000038253
BNW	Q20592_QEx2_Pos_Id97	F404881	4687	23333	632.351	2	3352	1	LGLDIEIATYR		41	64	1.3709e-05	Q14533;Q9NSB4;P78385;Q9NSB2;P78386;O43790;Q6NT21;Q6ISB0
BNW	Q20592_QEx2_Pos_Id97	F404881	4688	23547	632.352	2	3373	1	LGLDIEIATYR		41	71	3.0549e-06	Q14533;Q9NSB4;P78385;Q9NSB2;P78386;O43790;Q6NT21;Q6ISB0
BNW	Q20592_QEx2_Pos_Id97	F404881	4689	22127	632.352	2	3206	1	LALDVEIATYR		41	55	0.00011805	P13647;P35908;P02538;P48668;P04259;Q5XQN5;P50446;Q922U2;Q8BGZ7;P07744;O95678;Q01546;Q5XKE5;P12035;REFSEQ:XP_932229;ENSEMBL:ENSBTAP00000038253
BNW	Q20592_QEx2_Pos_Id97	F404881	4697	18249	632.849	2	2706	1	TFENATVTLIR		39	51	0.00018589	gi|755132591;gi|944799801
BNW	Q20592_QEx2_Pos_Id97	F404881	4703	13880	633.322	2	2147	1	TNAENEFVTIK		30	76	7.2426e-08	P04264
BNW	Q20592_QEx2_Pos_Id97	F404881	4704	13719	633.322	2	2126	1	TNAENEFVTIK		29	58	3.3925e-06	P04264
BNW	Q20592_QEx2_Pos_Id97	F404881	4705	13960	633.323	2	2157	1	TNAENEFVTIK		30	82	2.1576e-08	P04264
BNW	Q20592_QEx2_Pos_Id97	F404881	4706	13796	633.323	2	2136	1	TNAENEFVTIK		30	76	7.2738e-08	P04264
BNW	Q20592_QEx2_Pos_Id97	F404881	4707	14047	633.323	2	2167	1	TNAENEFVTIK		32	89	6.0574e-09	P04264
BNW	Q20592_QEx2_Pos_Id97	F404881	4708	14127	633.323	2	2178	1	TNAENEFVTIK		30	69	3.8599e-07	P04264
BNW	Q20592_QEx2_Pos_Id97	F404881	4710	22417	633.382	2	3243	1	EVNLQVPLVVR		29	43	0.00011473	gi|494647263;gi|496104856;gi|739680443;gi|755136860;gi|944799580;gi|945396452
BNW	Q20592_QEx2_Pos_Id97	F404881	4711	22343	633.383	2	3233	1	EVNLQVPLVVR		28	49	2.6203e-05	gi|494647263;gi|496104856;gi|739680443;gi|755136860;gi|944799580;gi|945396452
BNW	Q20592_QEx2_Pos_Id97	F404881	4714	9453	633.837	2	1582	1	TKYETELNLR		32	45	0.00012606	P02533;Q6IFX2
BNW	Q20592_QEx2_Pos_Id97	F404881	4715	9450	422.894	3	1581	1	TKYETELNLR		43	58	9.0296e-05	P02533;Q6IFX2
BNW	Q20592_QEx2_Pos_Id97	F404881	4717	9367	422.894	3	1571	1	TKYETELNLR		43	61	4.384e-05	P02533;Q6IFX2
BNW	Q20592_QEx2_Pos_Id97	F404881	4718	9277	422.894	3	1560	1	TKYETELNLR		42	42	0.0023094	P02533;Q6IFX2
BNW	Q20592_QEx2_Pos_Id97	F404881	4719	9370	633.838	2	1571	1	TKYETELNLR		30	50	3.0567e-05	P02533;Q6IFX2
BNW	Q20592_QEx2_Pos_Id97	F404881	4720	9282	633.838	2	1561	1	TKYETELNLR		30	33	0.0012605	P02533;Q6IFX2
BNW	Q20592_QEx2_Pos_Id97	F404881	4732	25033	634.355	2	3520	1	YLGYLEQLLR		42	70	4.0196e-06	P02662
BNW	Q20592_QEx2_Pos_Id97	F404881	4746	24551	635.358	2	3471	1	SVVTVIDVFYK		30	82	2.1812e-08	Q5D862
BNW	Q20592_QEx2_Pos_Id97	F404881	4747	24658	635.359	2	3481	1	SVVTVIDVFYK		40	81	2.0521e-07	Q5D862
BNW	Q20592_QEx2_Pos_Id97	F404881	4748	17563	635.375	2	2624	1	VVVDSTGALALPK		34	46	0.00018943	gi|494649204;gi|755133819;gi|944800391
BNW	Q20592_QEx2_Pos_Id97	F404881	4749	17651	635.375	2	2634	1	VVVDSTGALALPK		32	55	1.5271e-05	gi|494649204;gi|755133819;gi|944800391
BNW	Q20592_QEx2_Pos_Id97	F404881	4756	16963	635.807	2	2548	1	VLGFNYDTGER		30	38	0.00050768	gi|497508004;gi|500130810;gi|120591397;gi|492281135;gi|494646344;gi|498148260;gi|497809231;gi|496179245;gi|498230803;gi|498094398;gi|497872796;gi|495132532;gi|497849455;gi|496108276;gi|504825418;gi|516603884;gi|518199272;gi|518346657;gi|518529905;gi|518671414;gi|516008635;gi|519075053;gi|544820792;gi|550937997;gi|644231343;gi|739676235;gi|503361894;gi|494961043;gi|640179959;gi|646595340;gi|651301…
BNW	Q20592_QEx2_Pos_Id97	F404881	4763	5922	636.296	2	1101	1	SAEYGSSLQSSR		32	75	1.3837e-07	Q6KB66-1
BNW	Q20592_QEx2_Pos_Id97	F404881	4764	18353	636.326	2	2719	1	TVAPYFQFNGK		37	45	0.00040438	gi|739679730;gi|944802164
BNW	Q20592_QEx2_Pos_Id97	F404881	4767	22458	636.352	2	3249	1	NLGLESLEQLR		43	69	6.9371e-06	gi|494647182;gi|516603128;gi|739678305;gi|740876590;gi|755139754;gi|758933440;gi|815672162;gi|944675071;gi|944804817
BNW	Q20592_QEx2_Pos_Id97	F404881	4772	12493	636.369	2	1968	1	VATVQAIGGTGGLK		38	41	0.0012888	gi|500129374;gi|500119539;gi|241366991;gi|496180269;gi|495126479;gi|504826876;gi|524557311;gi|519073441;gi|506393469;gi|503360518;gi|640185063;gi|651300884;gi|651307430;gi|764500388;gi|927888723;gi|930602697;gi|944761305;gi|944769164;gi|945093091;gi|945569573;gi|945960929;gi|946076071;gi|946168971;gi|946174673
BNW	Q20592_QEx2_Pos_Id97	F404881	4776	11209	636.831	2	1808	1	TLEVNVSGPGSGR		34	74	3.092e-07	gi|494936675;gi|490754586;gi|516814066;gi|502843687;gi|737054283;gi|499221610
BNW	Q20592_QEx2_Pos_Id97	F404881	4777	13400	636.832	2	2082	1	LAGELLDASNNR		29	35	0.00073264	gi|494935537;gi|659859951;gi|737054773;gi|835223709;gi|490761747
BNW	Q20592_QEx2_Pos_Id97	F404881	4778	13297	636.832	2	2070	1	LAGELLDASNNR		44	55	0.00019579	gi|494935537;gi|659859951;gi|737054773;gi|835223709;gi|490761747
BNW	Q20592_QEx2_Pos_Id97	F404881	4802	11032	637.341	2	1788	1	VVVATGADSELGR		43	62	3.9836e-05	gi|498151364;gi|495130336;gi|504826797;gi|942692000;gi|944763586;gi|944772384;gi|945093190;gi|945569689;gi|946075233;gi|946165908;gi|946175656
BNW	Q20592_QEx2_Pos_Id97	F404881	4803	14961	637.341	2	2283	1	QLVESDINSLR		44	68	9.6577e-06	Q14525
BNW	Q20592_QEx2_Pos_Id97	F404881	4805	14878	637.342	2	2273	1	QLVESDINSLR		44	64	2.5072e-05	Q14525
BNW	Q20592_QEx2_Pos_Id97	F404881	4806	25817	637.361	2	3604	1	GPTLLEDFILR		29	64	1.0922e-06	gi|500121015;gi|494648939;gi|332013676;gi|498094613;gi|517061655;gi|518532564;gi|503361599;gi|636745974;gi|651302136;gi|755139724;gi|739714526;gi|889860960;gi|927888461;gi|942695931;gi|944762587;gi|944779910;gi|944802196;gi|944805660;gi|945570915;gi|945953718;gi|946169874
BNW	Q20592_QEx2_Pos_Id97	F404881	4815	21079	637.841	2	3070	1	VNDPLFETALR		28	45	6.6146e-05	gi|494646088;gi|755132912;gi|944799972
BNW	Q20592_QEx2_Pos_Id97	F404881	4818	17487	637.859	2	2615	1	SLINTQVQPFK		38	45	0.00053284	gi|500118513;gi|492288021;gi|498149909;gi|496181479;gi|495129873;gi|504826271;gi|518530591;gi|519074484;gi|503359197;gi|640183945;gi|651299838;gi|651308701;gi|764510376;gi|930604092;gi|942693955;gi|945083311;gi|945571132;gi|946086852;gi|946275470;gi|946297319
BNW	Q20592_QEx2_Pos_Id97	F404881	4825	19434	638.35	2	2863	1	ESAGTTSLGALLR		37	39	0.0020187	gi|500120345;gi|492271928;gi|498151592;gi|496181129;gi|495127785;gi|504827332;gi|503359740;gi|640185827;gi|651301814;gi|651309303;gi|764507223;gi|942697848;gi|944772291;gi|945100084;gi|945569779;gi|946162908
BNW	Q20592_QEx2_Pos_Id97	F404881	4829	19799	638.849	2	2904	1	SAVAIDAFINQK		39	41	0.0017807	gi|494648953;gi|516602432;gi|667775364;gi|670493892;gi|758934814;gi|944596017;gi|944621825;gi|944650071;gi|944677711;gi|944754537;gi|944808015;gi|945274467;gi|945405515;gi|946228649
BNW	Q20592_QEx2_Pos_Id97	F404881	4830	19879	638.849	2	2914	1	SAVAIDAFINQK		39	68	3.8101e-06	gi|494648953;gi|516602432;gi|667775364;gi|670493892;gi|758934814;gi|944596017;gi|944621825;gi|944650071;gi|944677711;gi|944754537;gi|944808015;gi|945274467;gi|945405515;gi|946228649
BNW	Q20592_QEx2_Pos_Id97	F404881	4838	23887	639.358	2	3406	1	LALDIEIATYR		38	67	3.9915e-06	P19013;Q6NXH9;Q9DCV7;P05787;Q6KB66-1;P08729;Q3KNV1;H-INV:HIT000292931
BNW	Q20592_QEx2_Pos_Id97	F404881	4838	23887	639.358	2	3406	2	LALDLEIATYR		38	67	3.9915e-06	P04264
BNW	Q20592_QEx2_Pos_Id97	F404881	4840	23546	639.359	2	3373	1	LALDIEIATYR		38	76	4.4615e-07	P19013;Q6NXH9;Q9DCV7;P05787;Q6KB66-1;P08729;Q3KNV1;H-INV:HIT000292931
BNW	Q20592_QEx2_Pos_Id97	F404881	4840	23546	639.359	2	3373	2	LALDLEIATYR		38	76	4.4615e-07	P04264
BNW	Q20592_QEx2_Pos_Id97	F404881	4841	23654	639.359	2	3384	1	LALDIEIATYR		39	66	5.0825e-06	P19013;Q6NXH9;Q9DCV7;P05787;Q6KB66-1;P08729;Q3KNV1;H-INV:HIT000292931
BNW	Q20592_QEx2_Pos_Id97	F404881	4841	23654	639.359	2	3384	2	LALDLEIATYR		39	66	5.0825e-06	P04264
BNW	Q20592_QEx2_Pos_Id97	F404881	4842	23371	639.359	2	3356	1	LALDIEIATYR		35	57	1.6365e-05	P19013;Q6NXH9;Q9DCV7;P05787;Q6KB66-1;P08729;Q3KNV1;H-INV:HIT000292931
BNW	Q20592_QEx2_Pos_Id97	F404881	4842	23371	639.359	2	3356	2	LALDLEIATYR		35	57	1.6365e-05	P04264
BNW	Q20592_QEx2_Pos_Id97	F404881	4843	23780	639.359	2	3396	1	LALDIEIATYR		41	77	6.5866e-07	P19013;Q6NXH9;Q9DCV7;P05787;Q6KB66-1;P08729;Q3KNV1;H-INV:HIT000292931
BNW	Q20592_QEx2_Pos_Id97	F404881	4843	23780	639.359	2	3396	2	LALDLEIATYR		41	77	6.5866e-07	P04264
BNW	Q20592_QEx2_Pos_Id97	F404881	4845	6730	639.796	2	1225	1	GSCGIGGGIGGGSSR		29	56	5.1683e-06	P08779;P02533
BNW	Q20592_QEx2_Pos_Id97	F404881	4846	6886	639.797	2	1245	1	GSCGIGGGIGGGSSR		29	57	4.156e-06	P08779;P02533
BNW	Q20592_QEx2_Pos_Id97	F404881	4847	6808	639.797	2	1235	1	GSCGIGGGIGGGSSR		30	80	3.2027e-08	P08779;P02533
BNW	Q20592_QEx2_Pos_Id97	F404881	4849	6734	426.898	3	1225	1	LEQEIATYRR		39	40	0.001958	P08779;P02533;Q04695;Q3ZAW8;Q9D312;Q9QWL7;Q6IFX2;Q61782;Q9Z2K1;P35900
BNW	Q20592_QEx2_Pos_Id97	F404881	4850	6813	426.898	3	1236	1	LEQEIATYRR		36	38	0.0021227	P08779;P02533;Q04695;Q3ZAW8;Q9D312;Q9QWL7;Q6IFX2;Q61782;Q9Z2K1;P35900
BNW	Q20592_QEx2_Pos_Id97	F404881	4852	24590	640.355	2	3475	1	FGFAALVVVGDGK		40	67	5.0493e-06	gi|497506449;gi|500516432;gi|494648182;gi|497812999;gi|498231581;gi|494960533;gi|498089556;gi|497871354;gi|497850410;gi|496103714;gi|505271241;gi|515116225;gi|516604454;gi|518199480;gi|518345822;gi|740878121;gi|550938644;gi|644240920;gi|739679347;gi|739625542;gi|646594565;gi|648667654;gi|655877970;gi|655887197;gi|659894416;gi|695172100;gi|755141101;gi|734983592;gi|739644004;gi|739671276;gi|739671…
BNW	Q20592_QEx2_Pos_Id97	F404881	4861	19575	641.375	2	2879	1	VPTPNVSVIDLK		31	38	0.00056459	gi|501241819;gi|494947544;gi|502842875;gi|654570804;gi|659859862;gi|737083117;gi|737100882;gi|835223493;gi|945775236;gi|945842440;gi|945873820;gi|946013556;gi|946015650
BNW	Q20592_QEx2_Pos_Id97	F404881	4865	17696	641.821	2	2640	1	TTAENEFVMLK		42	57	7.4735e-05	P13647;Q5XQN5;Q922U2
BNW	Q20592_QEx2_Pos_Id97	F404881	4866	17614	641.821	2	2630	1	TTAENEFVMLK		34	70	7.4328e-07	P13647;Q5XQN5;Q922U2
BNW	Q20592_QEx2_Pos_Id97	F404881	4867	17525	641.822	2	2620	1	TTAENEFVMLK		36	60	1.2905e-05	P13647;Q5XQN5;Q922U2
BNW	Q20592_QEx2_Pos_Id97	F404881	4870	17790	642.318	2	2653	1	LIDGTFPDYSR		28	46	4.9531e-05	gi|497508439;gi|332012647;gi|497809877;gi|498230682;gi|498091929;gi|497870264;gi|497847593;gi|497904978;gi|516604905;gi|518197440;gi|518345048;gi|518672377;gi|544820508;gi|644247366;gi|739677104;gi|494961742;gi|646800394;gi|654590090;gi|655879810;gi|667776213;gi|670490896;gi|740876333;gi|755135116;gi|728817804;gi|728823044;gi|730273460;gi|734983521;gi|739669843;gi|739715213;gi|764358507;gi|765342…
BNW	Q20592_QEx2_Pos_Id97	F404881	4876	22033	642.898	2	3193	1	LINLISGQVSIK		29	46	5.632e-05	gi|94423543;gi|500509097;gi|494645314;gi|497810828;gi|498229667;gi|496108756;gi|505270002;gi|518199909;gi|518344802;gi|518671465;gi|521975240;gi|544820677;gi|550938506;gi|644232269;gi|739676093;gi|646522662;gi|655874985;gi|659887394;gi|659893555;gi|661299048;gi|666464315;gi|667774805;gi|670492766;gi|740874736;gi|739673533;gi|755132767;gi|728817617;gi|728825951;gi|739644183;gi|739671889;gi|7396883…
BNW	Q20592_QEx2_Pos_Id97	F404881	4879	13296	643.331	2	2070	1	LGYANTAYISGR		29	53	1.4095e-05	gi|494648789
BNW	Q20592_QEx2_Pos_Id97	F404881	4880	13381	643.332	2	2080	1	LGYANTAYISGR		38	104	7.0917e-10	gi|494648789
BNW	Q20592_QEx2_Pos_Id97	F404881	4884	20541	643.366	2	3002	1	WPVGLSTTVAVR		36	49	0.00013522	gi|499222078
BNW	Q20592_QEx2_Pos_Id97	F404881	4885	20713	643.367	2	3023	1	WPVGLSTTVAVR		33	54	2.0157e-05	gi|499222078
BNW	Q20592_QEx2_Pos_Id97	F404881	4886	20625	643.367	2	3013	1	WPVGLSTTVAVR		30	69	3.405e-07	gi|499222078
BNW	Q20592_QEx2_Pos_Id97	F404881	4894	23348	643.847	2	3353	1	NVWQLATEIGR		45	55	0.00023137	gi|332013481;gi|755135309;gi|734978903;gi|837742228;gi|944615928;gi|944620002;gi|944807124;gi|945125150;gi|945141719
BNW	Q20592_QEx2_Pos_Id97	F404881	4900	19554	643.87	2	2876	1	TAVAIDTILNQK		35	69	1.2536e-06	gi|501245713;gi|494950241;gi|490759572;gi|499223738;gi|502842453;gi|654571651;gi|659863551;gi|737051847;gi|737087270;gi|835236931;gi|945499713;gi|945775608;gi|945864472;gi|946003384
BNW	Q20592_QEx2_Pos_Id97	F404881	4904	5931	429.875	3	1103	1	RSTSSFSCLSR		28	38	0.00025616	P35908
BNW	Q20592_QEx2_Pos_Id97	F404881	4905	5992	429.875	3	1113	1	RSTSSFSCLSR		28	38	0.00025553	P35908
BNW	Q20592_QEx2_Pos_Id97	F404881	4906	5976	644.31	2	1110	1	RSTSSFSCLSR		35	53	4.6829e-05	P35908
BNW	Q20592_QEx2_Pos_Id97	F404881	4912	12559	644.346	2	1976	1	QLEEAGATVEIK		37	52	8.3925e-05	gi|498230849;gi|734978592;gi|945139733
BNW	Q20592_QEx2_Pos_Id97	F404881	4912	12559	644.346	2	1976	2	QLEEAGATVELK		37	52	8.3925e-05	gi|497506593;gi|500996224;gi|494645951;gi|497813733;gi|494961419;gi|505273152;gi|516603198;gi|518345883;gi|518670090;gi|544822522;gi|654589843;gi|655874922;gi|739670967;gi|810850217;gi|806909138;gi|815668381;gi|826047880;gi|944667825;gi|944742942;gi|945275591;gi|945666132;gi|946127644
BNW	Q20592_QEx2_Pos_Id97	F404881	4915	17262	644.362	2	2587	1	VSVVATGIDADLK		30	42	0.00017743	gi|755139888;gi|944804870
BNW	Q20592_QEx2_Pos_Id97	F404881	4916	20933	644.379	2	3052	1	TASVGDIIVVSVK		36	80	1.1108e-07	gi|494648161;gi|810848867
BNW	Q20592_QEx2_Pos_Id97	F404881	4917	20853	644.38	2	3042	1	TASVGDIIVVSVK		29	57	4.2555e-06	gi|494648161;gi|810848867
BNW	Q20592_QEx2_Pos_Id97	F404881	4922	23490	644.866	2	3368	1	VAGADALNAFLVK		34	49	8.6884e-05	gi|944804821
BNW	Q20592_QEx2_Pos_Id97	F404881	4923	11782	644.867	2	1877	1	YAQTVQAAPLVK		38	77	4.2344e-07	gi|594552888;gi|499223369;gi|835232135;gi|945500323
BNW	Q20592_QEx2_Pos_Id97	F404881	4932	26083	645.359	2	3635	1	ANFDALVDALIK		42	68	6.2083e-06	gi|494649103;gi|755141251;gi|944805704
BNW	Q20592_QEx2_Pos_Id97	F404881	4936	16125	645.838	2	2441	1	LYGNITPDIER		31	51	3.1985e-05	gi|494645725;gi|755136995;gi|944806758
BNW	Q20592_QEx2_Pos_Id97	F404881	4937	16197	645.838	2	2451	1	LYGNITPDIER		35	66	2.4878e-06	gi|494645725;gi|755136995;gi|944806758
BNW	Q20592_QEx2_Pos_Id97	F404881	4938	20810	645.858	2	3036	1	AIIGEYDGLAIR		43	48	0.00067585	gi|332011413;gi|518198823;gi|655879687;gi|739716215;gi|764350276;gi|837742159;gi|944808128
BNW	Q20592_QEx2_Pos_Id97	F404881	4941	17890	646.355	2	2665	1	SFTVGTIVNPTR		39	79	3.0011e-07	gi|723384499;gi|755138937;gi|944802179
BNW	Q20592_QEx2_Pos_Id97	F404881	4942	17808	646.355	2	2655	1	SFTVGTIVNPTR		40	80	2.6486e-07	gi|723384499;gi|755138937;gi|944802179
BNW	Q20592_QEx2_Pos_Id97	F404881	4944	22658	647.321	2	3278	1	DVGEVIDEVYR		43	54	0.00023096	gi|494645837;gi|516603112;gi|655874919;gi|755141395;gi|758933461;gi|944800305
BNW	Q20592_QEx2_Pos_Id97	F404881	4952	18685	647.818	2	2760	1	LGYQFNPNWR		32	34	0.0020052	gi|494939580;gi|502845996;gi|654570078;gi|659861643;gi|737091074;gi|945781522;gi|945874958;gi|946008914;gi|946012623
BNW	Q20592_QEx2_Pos_Id97	F404881	4954	20032	647.843	2	2934	1	YLVDTVGFAPGR		32	70	4.3846e-07	gi|739678790;gi|755140700;gi|944604287;gi|944654584;gi|944806610
BNW	Q20592_QEx2_Pos_Id97	F404881	4958	12368	647.854	2	1951	1	APLTDHIDATLK		41	48	0.00053717	gi|332014319;gi|516605036;gi|667777629;gi|740879967;gi|739677521;gi|723383821;gi|755118239;gi|755140525;gi|758933132;gi|759337341;gi|944601141;gi|944651666;gi|944656648;gi|944670454;gi|944673124;gi|944808322;gi|945396715
BNW	Q20592_QEx2_Pos_Id97	F404881	4959	12525	647.854	2	1972	1	APLTDHIDATLK		41	78	4.7218e-07	gi|332014319;gi|516605036;gi|667777629;gi|740879967;gi|739677521;gi|723383821;gi|755118239;gi|755140525;gi|758933132;gi|759337341;gi|944601141;gi|944651666;gi|944656648;gi|944670454;gi|944673124;gi|944808322;gi|945396715
BNW	Q20592_QEx2_Pos_Id97	F404881	4961	12445	432.239	3	1961	1	APLTDHIDATLK		41	49	0.00041309	gi|332014319;gi|516605036;gi|667777629;gi|740879967;gi|739677521;gi|723383821;gi|755118239;gi|755140525;gi|758933132;gi|759337341;gi|944601141;gi|944651666;gi|944656648;gi|944670454;gi|944673124;gi|944808322;gi|945396715
BNW	Q20592_QEx2_Pos_Id97	F404881	4962	12446	647.854	2	1961	1	APLTDHIDATLK		41	86	8.0546e-08	gi|332014319;gi|516605036;gi|667777629;gi|740879967;gi|739677521;gi|723383821;gi|755118239;gi|755140525;gi|758933132;gi|759337341;gi|944601141;gi|944651666;gi|944656648;gi|944670454;gi|944673124;gi|944808322;gi|945396715
BNW	Q20592_QEx2_Pos_Id97	F404881	4978	28784	649.368	2	4041	1	LIAPIAMDIGQR		35	47	0.00017636	gi|494648115;gi|755141133;gi|944808091;gi|945120769;gi|945392973
BNW	Q20592_QEx2_Pos_Id97	F404881	4978	28784	649.368	2	4041	2	LIAPIAMDLGQR		35	47	0.00017636	gi|497903648
BNW	Q20592_QEx2_Pos_Id97	F404881	4978	28784	649.368	2	4041	3	LIAPIAMDQGLR		35	47	0.00017636	gi|497813021;gi|505271259;gi|518669867;gi|644241033;gi|655887131;gi|659894437
BNW	Q20592_QEx2_Pos_Id97	F404881	4980	28909	649.368	2	4061	1	LIAPIAMDIGQR		27	33	0.00075356	gi|494648115;gi|755141133;gi|944808091;gi|945120769;gi|945392973
BNW	Q20592_QEx2_Pos_Id97	F404881	4980	28909	649.368	2	4061	2	LIAPIAMDLGQR		27	33	0.00075356	gi|497903648
BNW	Q20592_QEx2_Pos_Id97	F404881	4980	28909	649.368	2	4061	3	LIAPIAMDQGLR		27	33	0.00075356	gi|497813021;gi|505271259;gi|518669867;gi|644241033;gi|655887131;gi|659894437
BNW	Q20592_QEx2_Pos_Id97	F404881	4982	21989	649.369	2	3188	1	LIAPIAMDIGQR		32	58	6.9303e-06	gi|494648115;gi|755141133;gi|944808091;gi|945120769;gi|945392973
BNW	Q20592_QEx2_Pos_Id97	F404881	4982	21989	649.369	2	3188	2	LIAPIAMDLGQR		32	58	6.9303e-06	gi|497903648
BNW	Q20592_QEx2_Pos_Id97	F404881	4983	22385	649.369	2	3239	1	LIAPIAMDIGQR		42	75	1.4305e-06	gi|494648115;gi|755141133;gi|944808091;gi|945120769;gi|945392973
BNW	Q20592_QEx2_Pos_Id97	F404881	4983	22385	649.369	2	3239	2	LIAPIAMDLGQR		42	75	1.4305e-06	gi|497903648
BNW	Q20592_QEx2_Pos_Id97	F404881	4984	22308	649.369	2	3229	1	LIAPIAMDIGQR		42	59	4.9829e-05	gi|494648115;gi|755141133;gi|944808091;gi|945120769;gi|945392973
BNW	Q20592_QEx2_Pos_Id97	F404881	4984	22308	649.369	2	3229	2	LIAPIAMDLGQR		42	59	4.9829e-05	gi|497903648
BNW	Q20592_QEx2_Pos_Id97	F404881	4985	21817	649.369	2	3164	1	LIAPIAMDIGQR		42	49	0.00053147	gi|494648115;gi|755141133;gi|944808091;gi|945120769;gi|945392973
BNW	Q20592_QEx2_Pos_Id97	F404881	4985	21817	649.369	2	3164	2	LIAPIAMDLGQR		42	49	0.00053147	gi|497903648
BNW	Q20592_QEx2_Pos_Id97	F404881	4986	22144	649.369	2	3208	1	LIAPIAMDIGQR		42	89	5.9222e-08	gi|494648115;gi|755141133;gi|944808091;gi|945120769;gi|945392973
BNW	Q20592_QEx2_Pos_Id97	F404881	4986	22144	649.369	2	3208	2	LIAPIAMDLGQR		42	89	5.9222e-08	gi|497903648
BNW	Q20592_QEx2_Pos_Id97	F404881	4987	29558	649.369	2	4166	1	LIAPIAMDIGQR		28	45	6.2541e-05	gi|494648115;gi|755141133;gi|944808091;gi|945120769;gi|945392973
BNW	Q20592_QEx2_Pos_Id97	F404881	4987	29558	649.369	2	4166	2	LIAPIAMDLGQR		28	45	6.2541e-05	gi|497903648
BNW	Q20592_QEx2_Pos_Id97	F404881	4987	29558	649.369	2	4166	3	LIAPIAMDQGLR		28	45	6.2541e-05	gi|497813021;gi|505271259;gi|518669867;gi|644241033;gi|655887131;gi|659894437
BNW	Q20592_QEx2_Pos_Id97	F404881	4988	22067	649.369	2	3198	1	LIAPIAMDIGQR		32	75	1.5525e-07	gi|494648115;gi|755141133;gi|944808091;gi|945120769;gi|945392973
BNW	Q20592_QEx2_Pos_Id97	F404881	4988	22067	649.369	2	3198	2	LIAPIAMDLGQR		32	75	1.5525e-07	gi|497903648
BNW	Q20592_QEx2_Pos_Id97	F404881	4988	22067	649.369	2	3198	3	LIAPIAMDQGLR		32	75	1.5525e-07	gi|497813021;gi|505271259;gi|518669867;gi|644241033;gi|655887131;gi|659894437
BNW	Q20592_QEx2_Pos_Id97	F404881	4989	22461	649.369	2	3249	1	LIAPIAMDIGQR		42	61	3.2098e-05	gi|494648115;gi|755141133;gi|944808091;gi|945120769;gi|945392973
BNW	Q20592_QEx2_Pos_Id97	F404881	4989	22461	649.369	2	3249	2	LIAPIAMDLGQR		42	61	3.2098e-05	gi|497903648
BNW	Q20592_QEx2_Pos_Id97	F404881	4990	22222	649.369	2	3218	1	LIAPIAMDIGQR		42	75	1.5434e-06	gi|494648115;gi|755141133;gi|944808091;gi|945120769;gi|945392973
BNW	Q20592_QEx2_Pos_Id97	F404881	4990	22222	649.369	2	3218	2	LIAPIAMDLGQR		42	75	1.5434e-06	gi|497903648
BNW	Q20592_QEx2_Pos_Id97	F404881	4998	14763	649.819	2	2259	1	TTAENEFVMLK	Oxidation (M)	34	51	6.4035e-05	P13647;Q5XQN5;Q922U2
BNW	Q20592_QEx2_Pos_Id97	F404881	4999	14687	649.819	2	2248	1	TTAENEFVMLK	Oxidation (M)	38	64	8.0256e-06	P13647;Q5XQN5;Q922U2
BNW	Q20592_QEx2_Pos_Id97	F404881	5000	14845	649.819	2	2269	1	TTAENEFVMLK	Oxidation (M)	40	75	7.5267e-07	P13647;Q5XQN5;Q922U2
BNW	Q20592_QEx2_Pos_Id97	F404881	5003	14188	649.857	2	2185	1	LVAQGVADQLER		42	62	3.1394e-05	gi|500516502;gi|494648103;gi|497813011;gi|498231570;gi|505271252;gi|518199470;gi|655887153;gi|659894427;gi|755141118;gi|739643973;gi|739671334;gi|806907588;gi|944808083
BNW	Q20592_QEx2_Pos_Id97	F404881	5013	21148	649.877	2	3078	1	VGALPAFPTNALK		32	35	0.0014579	gi|495129053;gi|946170131;gi|946172856
BNW	Q20592_QEx2_Pos_Id97	F404881	5014	15833	650.359	2	2404	1	LIAPIAMDVGQR	Oxidation (M)	34	40	0.00067307	gi|498231562;gi|498089584;gi|497871337;gi|497850434;gi|516604472;gi|518199464;gi|518345803;gi|550938663;gi|739679378;gi|655877997;gi|659889782;gi|667774564;gi|740878160;gi|728815434;gi|730269297;gi|734983574;gi|758935201;gi|764357412;gi|815670430;gi|944570688;gi|944575931;gi|944584148;gi|944608022;gi|944611429;gi|944674285;gi|944739549;gi|945140107;gi|945274322;gi|946229894
BNW	Q20592_QEx2_Pos_Id97	F404881	5015	15715	650.768	2	2388	1	NMQDMVEDYR		31	52	2.0013e-05	P04264
BNW	Q20592_QEx2_Pos_Id97	F404881	5016	15644	650.769	2	2378	1	NMQDMVEDYR		31	58	4.9334e-06	P04264
BNW	Q20592_QEx2_Pos_Id97	F404881	5017	15569	650.769	2	2368	1	NMQDMVEDYR		31	58	5.0021e-06	P04264
BNW	Q20592_QEx2_Pos_Id97	F404881	5018	15495	650.769	2	2357	1	NMQDMVEDYR		31	59	3.9916e-06	P04264
BNW	Q20592_QEx2_Pos_Id97	F404881	5019	15421	650.769	2	2347	1	NMQDMVEDYR		31	59	4.0101e-06	P04264
BNW	Q20592_QEx2_Pos_Id97	F404881	5020	15348	650.769	2	2337	1	NMQDMVEDYR		31	63	1.5757e-06	P04264
BNW	Q20592_QEx2_Pos_Id97	F404881	5027	3276	434.203	3	709	1	NHEEEMKDLR		31	37	0.00067631	P13645
BNW	Q20592_QEx2_Pos_Id97	F404881	5028	3275	650.801	2	709	1	NHEEEMKDLR		31	39	0.00042672	P13645
BNW	Q20592_QEx2_Pos_Id97	F404881	5030	3414	434.203	3	730	1	NHEEEMKDLR		34	49	9.7674e-05	P13645
BNW	Q20592_QEx2_Pos_Id97	F404881	5031	3346	650.801	2	720	1	NHEEEMKDLR		29	54	1.0356e-05	P13645
BNW	Q20592_QEx2_Pos_Id97	F404881	5032	3416	650.801	2	730	1	NHEEEMKDLR		30	54	1.046e-05	P13645
BNW	Q20592_QEx2_Pos_Id97	F404881	5033	3345	434.203	3	720	1	NHEEEMKDLR		35	42	0.00049212	P13645
BNW	Q20592_QEx2_Pos_Id97	F404881	5035	18561	650.83	2	2745	1	GGTSLNFGSYGLK		29	53	1.0027e-05	gi|494648127;gi|516604464;gi|739679364;gi|550938654;gi|659889773;gi|944570696;gi|944584140;gi|945274331
BNW	Q20592_QEx2_Pos_Id97	F404881	5038	18615	650.872	2	2751	1	VIAEEVGLTLEK		28	38	0.00029184	gi|500128145;gi|500118096;gi|492285256;gi|498148076;gi|496181118;gi|495129211;gi|518532361;gi|501845598;gi|503358719;gi|640179736;gi|651313190;gi|927890494;gi|942690482;gi|944763880;gi|944770944;gi|945100814;gi|945575231;gi|946082853
BNW	Q20592_QEx2_Pos_Id97	F404881	5039	18699	650.872	2	2761	1	VIAEEVGLTLEK		39	69	3.4338e-06	gi|500128145;gi|500118096;gi|492285256;gi|498148076;gi|496181118;gi|495129211;gi|518532361;gi|501845598;gi|503358719;gi|640179736;gi|651313190;gi|927890494;gi|942690482;gi|944763880;gi|944770944;gi|945100814;gi|945575231;gi|946082853
BNW	Q20592_QEx2_Pos_Id97	F404881	5043	12334	651.333	2	1947	1	ALEEANADLEVK		37	81	1.1654e-07	P08779;P02533;P13646-1;Q6IFX2;P19012;ENSEMBL:ENSP00000377550
BNW	Q20592_QEx2_Pos_Id97	F404881	5044	12491	651.333	2	1968	1	ALEEANADLEVK		34	77	1.5816e-07	P08779;P02533;P13646-1;Q6IFX2;P19012;ENSEMBL:ENSP00000377550
BNW	Q20592_QEx2_Pos_Id97	F404881	5045	12418	651.333	2	1957	1	ALEEANADLEVK		37	81	9.8149e-08	P08779;P02533;P13646-1;Q6IFX2;P19012;ENSEMBL:ENSP00000377550
BNW	Q20592_QEx2_Pos_Id97	F404881	5046	12250	651.333	2	1937	1	ALEEANADLEVK		30	70	2.566e-07	P08779;P02533;P13646-1;Q6IFX2;P19012;ENSEMBL:ENSP00000377550
BNW	Q20592_QEx2_Pos_Id97	F404881	5047	12651	651.334	2	1988	1	ALEEANADLEVK		31	82	2.4705e-08	P08779;P02533;P13646-1;Q6IFX2;P19012;ENSEMBL:ENSP00000377550
BNW	Q20592_QEx2_Pos_Id97	F404881	5048	12571	651.334	2	1978	1	ALEEANADLEVK		32	84	2.0035e-08	P08779;P02533;P13646-1;Q6IFX2;P19012;ENSEMBL:ENSP00000377550
BNW	Q20592_QEx2_Pos_Id97	F404881	5052	9319	434.905	3	1566	1	NSKIEISELNR		44	74	2.8341e-06	P04264
BNW	Q20592_QEx2_Pos_Id97	F404881	5055	9233	434.905	3	1555	1	NSKIEISELNR		43	81	4.3335e-07	P04264
BNW	Q20592_QEx2_Pos_Id97	F404881	5057	9253	651.855	2	1558	1	NSKIEISELNR		43	60	5.17e-05	P04264
BNW	Q20592_QEx2_Pos_Id97	F404881	5058	26771	651.86	2	3714	1	SLDLDSIIAEVK		35	37	0.0018954	P04264;Q5XQN5;P50446;Q922U2;Q8BGZ7
BNW	Q20592_QEx2_Pos_Id97	F404881	5059	25381	434.909	3	3556	1	SLDLDSIIAEVK		29	40	0.00020959	P04264;Q5XQN5;P50446;Q922U2;Q8BGZ7
BNW	Q20592_QEx2_Pos_Id97	F404881	5060	26335	651.861	2	3664	1	SLDLDSIIAEVK		42	56	0.00012367	P04264;Q5XQN5;P50446;Q922U2;Q8BGZ7
BNW	Q20592_QEx2_Pos_Id97	F404881	5061	23020	651.861	2	3320	1	SLDLDSIIAEVK		39	69	3.3503e-06	P04264;Q5XQN5;P50446;Q922U2;Q8BGZ7
BNW	Q20592_QEx2_Pos_Id97	F404881	5062	25485	434.91	3	3567	1	SLDLDSIIAEVK		33	51	5.0127e-05	P04264;Q5XQN5;P50446;Q922U2;Q8BGZ7
BNW	Q20592_QEx2_Pos_Id97	F404881	5063	26478	651.861	2	3680	1	SLDLDSIIAEVK		38	58	3.1317e-05	P04264;Q5XQN5;P50446;Q922U2;Q8BGZ7
BNW	Q20592_QEx2_Pos_Id97	F404881	5064	25981	651.861	2	3623	1	SLDLDSIIAEVK		40	68	4.2175e-06	P04264;Q5XQN5;P50446;Q922U2;Q8BGZ7
BNW	Q20592_QEx2_Pos_Id97	F404881	5065	25744	651.861	2	3595	1	SLDLDSIIAEVK		41	83	2.0002e-07	P04264;Q5XQN5;P50446;Q922U2;Q8BGZ7
BNW	Q20592_QEx2_Pos_Id97	F404881	5066	25468	651.862	2	3565	1	SLDLDSIIAEVK		41	89	5.4078e-08	P04264;Q5XQN5;P50446;Q922U2;Q8BGZ7
BNW	Q20592_QEx2_Pos_Id97	F404881	5067	25558	651.862	2	3575	1	SLDLDSIIAEVK		41	88	5.4563e-08	P04264;Q5XQN5;P50446;Q922U2;Q8BGZ7
BNW	Q20592_QEx2_Pos_Id97	F404881	5068	26065	651.862	2	3633	1	SLDLDSIIAEVK		40	56	8.8971e-05	P04264;Q5XQN5;P50446;Q922U2;Q8BGZ7
BNW	Q20592_QEx2_Pos_Id97	F404881	5069	26154	651.862	2	3644	1	SLDLDSIIAEVK		40	69	3.6895e-06	P04264;Q5XQN5;P50446;Q922U2;Q8BGZ7
BNW	Q20592_QEx2_Pos_Id97	F404881	5070	25363	651.862	2	3554	1	SLDLDSIIAEVK		41	88	5.6793e-08	P04264;Q5XQN5;P50446;Q922U2;Q8BGZ7
BNW	Q20592_QEx2_Pos_Id97	F404881	5071	25654	651.862	2	3585	1	SLDLDSIIAEVK		41	88	5.4215e-08	P04264;Q5XQN5;P50446;Q922U2;Q8BGZ7
BNW	Q20592_QEx2_Pos_Id97	F404881	5072	23125	651.862	2	3330	1	SLDLDSIIAEVK		40	56	7.2697e-05	P04264;Q5XQN5;P50446;Q922U2;Q8BGZ7
BNW	Q20592_QEx2_Pos_Id97	F404881	5074	26245	651.862	2	3654	1	SLDLDSIIAEVK		34	47	0.00015634	P04264;Q5XQN5;P50446;Q922U2;Q8BGZ7
BNW	Q20592_QEx2_Pos_Id97	F404881	5080	7624	435.23	3	1344	1	GAVGGASDKVTWR		28	40	0.00017325	gi|499222078
BNW	Q20592_QEx2_Pos_Id97	F404881	5095	21529	652.372	2	3125	1	IELAAGNYALLR		27	33	0.00087073	gi|723385899;gi|755135220;gi|944800557
BNW	Q20592_QEx2_Pos_Id97	F404881	5098	21805	653.356	2	3162	1	EITGLALEQFGK		34	57	1.3705e-05	gi|755132869;gi|944799962
BNW	Q20592_QEx2_Pos_Id97	F404881	5111	8086	436.539	3	1407	1	TPDAHFYTEAR		28	31	0.0014013	gi|501244863;gi|755139050;gi|945772398;gi|945837736
BNW	Q20592_QEx2_Pos_Id97	F404881	5112	8169	436.54	3	1418	1	TPDAHFYTEAR		28	39	0.00020903	gi|501244863;gi|755139050;gi|945772398;gi|945837736
BNW	Q20592_QEx2_Pos_Id97	F404881	5115	16089	654.334	2	2437	1	SVGELLENQYR		37	40	0.0013343	gi|94422802;gi|501241846;gi|500996216;gi|494645894;gi|497813489;gi|498230698;gi|494961035;gi|498093475;gi|497869616;gi|497846277;gi|494935516;gi|496104896;gi|499220850;gi|505273058;gi|490761799;gi|515116195;gi|516603113;gi|518200102;gi|518345880;gi|544820750;gi|550938536;gi|644227338;gi|739675287;gi|502842941;gi|648667685;gi|654570880;gi|655874920;gi|655888036;gi|659859942;gi|659888891;gi|6598944…
BNW	Q20592_QEx2_Pos_Id97	F404881	5121	12903	654.342	2	2020	1	IKFEMEQNLR		35	48	0.00015367	P35527
BNW	Q20592_QEx2_Pos_Id97	F404881	5122	12990	436.564	3	2031	1	IKFEMEQNLR		35	50	8.9396e-05	P35527
BNW	Q20592_QEx2_Pos_Id97	F404881	5123	12735	436.564	3	2000	1	IKFEMEQNLR		30	49	3.9604e-05	P35527
BNW	Q20592_QEx2_Pos_Id97	F404881	5124	12906	436.564	3	2020	1	IKFEMEQNLR		36	56	3.4454e-05	P35527
BNW	Q20592_QEx2_Pos_Id97	F404881	5125	12816	654.343	2	2010	1	IKFEMEQNLR		43	68	9.2027e-06	P35527
BNW	Q20592_QEx2_Pos_Id97	F404881	5126	13088	654.343	2	2042	1	IKFEMEQNLR		33	42	0.00037026	P35527
BNW	Q20592_QEx2_Pos_Id97	F404881	5127	12819	436.564	3	2010	1	IKFEMEQNLR		35	55	2.891e-05	P35527
BNW	Q20592_QEx2_Pos_Id97	F404881	5128	12732	654.344	2	2000	1	IKFEMEQNLR		34	43	0.00033135	P35527
BNW	Q20592_QEx2_Pos_Id97	F404881	5131	13843	654.827	2	2142	1	TIAMDTTEGLTR		33	45	0.00017312	gi|494647091;gi|644229646;gi|723385627;gi|755136281;gi|759335798;gi|944808012
BNW	Q20592_QEx2_Pos_Id97	F404881	5132	13926	654.827	2	2152	1	TIAMDTTEGLTR		37	63	7.5226e-06	gi|494647091;gi|644229646;gi|723385627;gi|755136281;gi|759335798;gi|944808012
BNW	Q20592_QEx2_Pos_Id97	F404881	5147	4651	437.553	3	914	1	LVDVANNTHDGR		30	65	9.9663e-07	gi|723383821;gi|755140525;gi|944808322
BNW	Q20592_QEx2_Pos_Id97	F404881	5148	4580	437.553	3	904	1	LVDVANNTHDGR		29	58	3.3852e-06	gi|723383821;gi|755140525;gi|944808322
BNW	Q20592_QEx2_Pos_Id97	F404881	5149	4622	655.826	2	910	1	LVDVANNTHDGR		31	94	1.6426e-09	gi|723383821;gi|755140525;gi|944808322
BNW	Q20592_QEx2_Pos_Id97	F404881	5151	4548	655.827	2	899	1	LVDVANNTHDGR		30	70	2.5275e-07	gi|723383821;gi|755140525;gi|944808322
BNW	Q20592_QEx2_Pos_Id97	F404881	5155	17976	656.316	2	2677	1	CFVGDEISLGSK		29	56	6.1691e-06	gi|332014452;gi|755140406;gi|739713981;gi|837742604
BNW	Q20592_QEx2_Pos_Id97	F404881	5158	19938	656.883	2	2922	1	LVANLITVAGADR		34	49	0.00010805	gi|494647351;gi|498091694;gi|497870101;gi|497847493;gi|739680445;gi|740878911;gi|723385465;gi|734979537;gi|755136854;gi|759336825;gi|764359498;gi|944610898;gi|944799579;gi|945121252;gi|945140991;gi|945396451
BNW	Q20592_QEx2_Pos_Id97	F404881	5159	21518	656.891	2	3124	1	IFGAIAPQVAGIR		33	37	0.0011131	gi|494646299;gi|944799996
BNW	Q20592_QEx2_Pos_Id97	F404881	5163	4470	657.308	2	889	1	SQLTNSGYNSSR		30	80	2.8381e-08	gi|498148130;gi|495131790;gi|504825480;gi|944763848;gi|944770915;gi|945571499;gi|945959766;gi|946074283;gi|946176306;gi|946178287;gi|946264959;gi|946290931
BNW	Q20592_QEx2_Pos_Id97	F404881	5164	4407	657.308	2	879	1	SQLTNSGYNSSR		29	45	7.2662e-05	gi|498148130;gi|495131790;gi|504825480;gi|944763848;gi|944770915;gi|945571499;gi|945959766;gi|946074283;gi|946176306;gi|946178287;gi|946264959;gi|946290931
BNW	Q20592_QEx2_Pos_Id97	F404881	5165	4547	657.308	2	899	1	SQLTNSGYNSSR		29	61	1.9188e-06	gi|498148130;gi|495131790;gi|504825480;gi|944763848;gi|944770915;gi|945571499;gi|945959766;gi|946074283;gi|946176306;gi|946178287;gi|946264959;gi|946290931
BNW	Q20592_QEx2_Pos_Id97	F404881	5166	12237	657.344	2	1935	1	QNIGVDSSLGAPR		28	36	0.00046563	gi|394316940;gi|737218041;gi|946176157
BNW	Q20592_QEx2_Pos_Id97	F404881	5169	17887	657.366	2	2665	1	LIAPIAMDIGQR	Oxidation (M)	43	58	7.5483e-05	gi|494648115;gi|755141133;gi|944808091;gi|945120769;gi|945392973
BNW	Q20592_QEx2_Pos_Id97	F404881	5169	17887	657.366	2	2665	2	LIAPIAMDLGQR	Oxidation (M)	43	58	7.5483e-05	gi|497903648
BNW	Q20592_QEx2_Pos_Id97	F404881	5170	17963	657.366	2	2675	1	LIAPIAMDIGQR	Oxidation (M)	42	50	0.00048249	gi|494648115;gi|755141133;gi|944808091;gi|945120769;gi|945392973
BNW	Q20592_QEx2_Pos_Id97	F404881	5170	17963	657.366	2	2675	2	LIAPIAMDLGQR	Oxidation (M)	42	50	0.00048249	gi|497903648
BNW	Q20592_QEx2_Pos_Id97	F404881	5171	17807	657.367	2	2655	1	LIAPIAMDIGQR	Oxidation (M)	43	57	0.00010491	gi|494648115;gi|755141133;gi|944808091;gi|945120769;gi|945392973
BNW	Q20592_QEx2_Pos_Id97	F404881	5171	17807	657.367	2	2655	2	LIAPIAMDLGQR	Oxidation (M)	43	57	0.00010491	gi|497903648
BNW	Q20592_QEx2_Pos_Id97	F404881	5179	19026	657.82	2	2808	1	FATSDLNDLYR		32	89	6.039e-09	gi|497508008;gi|500130978;gi|500121531;gi|501241847;gi|500996215;gi|162286649;gi|162286651;gi|162286653;gi|162286655;gi|162286657;gi|162286659;gi|162286661;gi|164597984;gi|492279829;gi|494645837;gi|498153088;gi|497813488;gi|496182580;gi|498230700;gi|494961033;gi|498093473;gi|497869614;gi|495125228;gi|497846278;gi|494935518;gi|496104897;gi|497903769;gi|504825134;gi|505273057;gi|490761797;gi|515116…
BNW	Q20592_QEx2_Pos_Id97	F404881	5180	18959	657.82	2	2798	1	FATSDLNDLYR		34	69	9.816e-07	gi|497508008;gi|500130978;gi|500121531;gi|501241847;gi|500996215;gi|162286649;gi|162286651;gi|162286653;gi|162286655;gi|162286657;gi|162286659;gi|162286661;gi|164597984;gi|492279829;gi|494645837;gi|498153088;gi|497813488;gi|496182580;gi|498230700;gi|494961033;gi|498093473;gi|497869614;gi|495125228;gi|497846278;gi|494935518;gi|496104897;gi|497903769;gi|504825134;gi|505273057;gi|490761797;gi|515116…
BNW	Q20592_QEx2_Pos_Id97	F404881	5183	12349	438.917	3	1949	1	VTKGDALAALEAR		44	51	0.00057166	gi|501241309;gi|494938856;gi|490756921;gi|499220689;gi|502845892;gi|654571574;gi|659863765;gi|737052078;gi|737085478;gi|835228316;gi|945507149;gi|945775535;gi|945875194;gi|946008953;gi|946011563
BNW	Q20592_QEx2_Pos_Id97	F404881	5186	18324	657.877	2	2715	1	TAATIAGMAPIAVK		42	56	9.8434e-05	gi|944800326
BNW	Q20592_QEx2_Pos_Id97	F404881	5186	18324	657.877	2	2715	2	TAATIAGMAPLAVK		42	56	9.8434e-05	gi|728815189;gi|944674256
BNW	Q20592_QEx2_Pos_Id97	F404881	5194	16828	658.346	2	2533	1	DQIVDLTVGNNK		37	44	0.00062272	P35527
BNW	Q20592_QEx2_Pos_Id97	F404881	5195	5297	439.237	3	1008	1	NTKQEIAEINR		44	70	5.8557e-06	P02538;P48668;P04259;P50446
BNW	Q20592_QEx2_Pos_Id97	F404881	5196	5302	658.352	2	1008	1	NTKQEIAEINR		39	60	2.5239e-05	P02538;P48668;P04259;P50446
BNW	Q20592_QEx2_Pos_Id97	F404881	5199	5220	658.353	2	998	1	NTKQEIAEINR		38	42	0.0012127	P02538;P48668;P04259;P50446
BNW	Q20592_QEx2_Pos_Id97	F404881	5208	11167	658.764	2	1803	1	NMQDMVEDYR	Oxidation (M)	30	71	2.0584e-07	P04264
BNW	Q20592_QEx2_Pos_Id97	F404881	5209	15423	658.765	2	2347	1	NMQDMVEDYR	Oxidation (M)	30	63	1.2863e-06	P04264
BNW	Q20592_QEx2_Pos_Id97	F404881	5210	10479	658.766	2	1720	1	NMQDMVEDYR	Oxidation (M)	30	52	1.8721e-05	P04264
BNW	Q20592_QEx2_Pos_Id97	F404881	5211	9588	658.766	2	1599	1	NMQDMVEDYR	Oxidation (M)	30	68	4.2299e-07	P04264
BNW	Q20592_QEx2_Pos_Id97	F404881	5212	15496	658.766	2	2358	1	NMQDMVEDYR	Oxidation (M)	29	60	2.2039e-06	P04264
BNW	Q20592_QEx2_Pos_Id97	F404881	5213	9662	658.766	2	1610	1	NMQDMVEDYR	Oxidation (M)	29	59	2.6741e-06	P04264
BNW	Q20592_QEx2_Pos_Id97	F404881	5214	10977	658.766	2	1782	1	NMQDMVEDYR	Oxidation (M)	29	55	7.3145e-06	P04264
BNW	Q20592_QEx2_Pos_Id97	F404881	5215	10557	658.766	2	1730	1	NMQDMVEDYR	Oxidation (M)	29	46	6.0004e-05	P04264
BNW	Q20592_QEx2_Pos_Id97	F404881	5216	10878	658.766	2	1772	1	NMQDMVEDYR	Oxidation (M)	29	55	7.477e-06	P04264
BNW	Q20592_QEx2_Pos_Id97	F404881	5217	11075	658.766	2	1793	1	NMQDMVEDYR	Oxidation (M)	30	48	4.2105e-05	P04264
BNW	Q20592_QEx2_Pos_Id97	F404881	5218	10628	658.766	2	1740	1	NMQDMVEDYR	Oxidation (M)	30	57	5.9475e-06	P04264
BNW	Q20592_QEx2_Pos_Id97	F404881	5220	10794	658.767	2	1761	1	NMQDMVEDYR	Oxidation (M)	30	52	1.9822e-05	P04264
BNW	Q20592_QEx2_Pos_Id97	F404881	5222	10708	658.768	2	1750	1	NMQDMVEDYR	Oxidation (M)	30	68	5.1333e-07	P04264
BNW	Q20592_QEx2_Pos_Id97	F404881	5227	1149	658.799	2	270	1	NHEEEMKDLR	Oxidation (M)	29	45	7.6328e-05	P13645
BNW	Q20592_QEx2_Pos_Id97	F404881	5228	1195	658.799	2	281	1	NHEEEMKDLR	Oxidation (M)	28	38	0.00028341	P13645
BNW	Q20592_QEx2_Pos_Id97	F404881	5229	1191	439.535	3	280	1	NHEEEMKDLR	Oxidation (M)	28	34	0.00068312	P13645
BNW	Q20592_QEx2_Pos_Id97	F404881	5232	13684	658.842	2	2121	1	INIGACSLGGAQR		45	70	7.6954e-06	gi|518672280;gi|728816378
BNW	Q20592_QEx2_Pos_Id97	F404881	5232	13684	658.842	2	2121	2	LNIGACSLGGAQR		45	70	7.6954e-06	gi|497507087;gi|500509968;gi|494645808;gi|497812087;gi|498230514;gi|389590040;gi|498088315;gi|498092793;gi|497873509;gi|497849125;gi|496105906;gi|505272156;gi|515116375;gi|516604927;gi|517061821;gi|518198350;gi|644227099;gi|739682220;gi|739624975;gi|654589944;gi|655877796;gi|655889701;gi|659889797;gi|661302964;gi|662139748;gi|667775124;gi|670491700;gi|740882110;gi|739674644;gi|755133632;gi|728815…
BNW	Q20592_QEx2_Pos_Id97	F404881	5233	19907	658.848	2	2918	1	CDIIADGIVAAAK		28	39	0.00023287	gi|494647263;gi|494958686;gi|646527484;gi|667774187;gi|670492189;gi|739676591;gi|755136860;gi|734979541;gi|806905420;gi|944597218;gi|944622577;gi|944656718;gi|944799580;gi|945396452;gi|945671005
BNW	Q20592_QEx2_Pos_Id97	F404881	5243	16908	659.843	2	2542	1	SVAGTLFGDQAPR		32	80	3.9362e-08	gi|332011413;gi|516604890;gi|739679600;gi|740877486;gi|755140579;gi|728814410;gi|739716215;gi|758936485;gi|837742159;gi|944664502;gi|944672907;gi|944676399;gi|944808128;gi|945118041
BNW	Q20592_QEx2_Pos_Id97	F404881	5254	5745	660.788	2	1074	1	FSNSSSSNEFSK		31	80	4.276e-08	Q5D862
BNW	Q20592_QEx2_Pos_Id97	F404881	5255	5815	660.789	2	1084	1	FSNSSSSNEFSK		34	93	3.1063e-09	Q5D862
BNW	Q20592_QEx2_Pos_Id97	F404881	5256	6446	440.866	3	1182	1	HGGGGGGFGGGGFGSR		28	39	0.00024104	P35908
BNW	Q20592_QEx2_Pos_Id97	F404881	5257	6381	440.866	3	1171	1	HGGGGGGFGGGGFGSR		28	41	0.0001396	P35908
BNW	Q20592_QEx2_Pos_Id97	F404881	5258	6040	440.866	3	1121	1	HGGGGGGFGGGGFGSR		28	43	8.37e-05	P35908
BNW	Q20592_QEx2_Pos_Id97	F404881	5259	6185	440.866	3	1141	1	HGGGGGGFGGGGFGSR		33	46	0.00014602	P35908
BNW	Q20592_QEx2_Pos_Id97	F404881	5260	6315	440.866	3	1161	1	HGGGGGGFGGGGFGSR		28	41	0.00013751	P35908
BNW	Q20592_QEx2_Pos_Id97	F404881	5261	6257	440.866	3	1151	1	HGGGGGGFGGGGFGSR		29	53	1.1748e-05	P35908
BNW	Q20592_QEx2_Pos_Id97	F404881	5262	6320	660.795	2	1162	1	HGGGGGGFGGGGFGSR		27	32	0.0010552	P35908
BNW	Q20592_QEx2_Pos_Id97	F404881	5263	6188	660.795	2	1141	1	HGGGGGGFGGGGFGSR		34	120	7.0804e-12	P35908
BNW	Q20592_QEx2_Pos_Id97	F404881	5264	6260	660.796	2	1152	1	HGGGGGGFGGGGFGSR		28	50	1.937e-05	P35908
BNW	Q20592_QEx2_Pos_Id97	F404881	5265	6110	660.796	2	1131	1	HGGGGGGFGGGGFGSR		33	115	1.6832e-11	P35908
BNW	Q20592_QEx2_Pos_Id97	F404881	5266	6043	660.796	2	1121	1	HGGGGGGFGGGGFGSR		28	42	0.00010962	P35908
BNW	Q20592_QEx2_Pos_Id97	F404881	5267	6107	440.867	3	1131	1	HGGGGGGFGGGGFGSR		29	55	7.222e-06	P35908
BNW	Q20592_QEx2_Pos_Id97	F404881	5273	9671	440.909	3	1611	1	ATAENEFVALKK		27	29	0.001982	Q14533;P78385;O43790;Q6NT21;Q61726
BNW	Q20592_QEx2_Pos_Id97	F404881	5273	9671	440.909	3	1611	2	TAAENEFVALKK		27	29	0.001982	O95678
BNW	Q20592_QEx2_Pos_Id97	F404881	5274	10043	440.91	3	1662	1	ATAENEFVALKK		28	50	2.0621e-05	Q14533;P78385;O43790;Q6NT21;Q61726
BNW	Q20592_QEx2_Pos_Id97	F404881	5274	10043	440.91	3	1662	2	TAAENEFVALKK		28	50	2.0621e-05	O95678
BNW	Q20592_QEx2_Pos_Id97	F404881	5275	9698	660.861	2	1614	1	ATAENEFVALKK		41	77	7.4692e-07	Q14533;P78385;O43790;Q6NT21;Q61726
BNW	Q20592_QEx2_Pos_Id97	F404881	5275	9698	660.861	2	1614	2	TAAENEFVALKK		41	77	7.4692e-07	O95678
BNW	Q20592_QEx2_Pos_Id97	F404881	5276	9964	440.91	3	1652	1	ATAENEFVALKK		35	58	1.5918e-05	Q14533;P78385;O43790;Q6NT21;Q61726
BNW	Q20592_QEx2_Pos_Id97	F404881	5276	9964	440.91	3	1652	2	TAAENEFVALKK		35	58	1.5918e-05	O95678
BNW	Q20592_QEx2_Pos_Id97	F404881	5277	9892	440.91	3	1642	1	ATAENEFVALKK		40	71	2.2742e-06	Q14533;P78385;O43790;Q6NT21;Q61726
BNW	Q20592_QEx2_Pos_Id97	F404881	5278	9849	660.862	2	1635	1	ATAENEFVALKK		39	76	5.4876e-07	Q14533;P78385;O43790;Q6NT21;Q61726
BNW	Q20592_QEx2_Pos_Id97	F404881	5279	9780	660.862	2	1625	1	ATAENEFVALKK		38	76	5.3741e-07	Q14533;P78385;O43790;Q6NT21;Q61726
BNW	Q20592_QEx2_Pos_Id97	F404881	5280	9755	440.911	3	1621	1	ATAENEFVALKK		39	86	6.1386e-08	Q14533;P78385;O43790;Q6NT21;Q61726
BNW	Q20592_QEx2_Pos_Id97	F404881	5280	9755	440.911	3	1621	2	TAAENEFVALKK		39	86	6.1386e-08	O95678
BNW	Q20592_QEx2_Pos_Id97	F404881	5281	17664	660.862	2	2636	1	GIEGGYANSLLVK		29	47	4.7575e-05	gi|494645520;gi|498094048;gi|516603066;gi|667773862;gi|740875604;gi|730271386;gi|758933510;gi|944650909;gi|944802068
BNW	Q20592_QEx2_Pos_Id97	F404881	5282	9825	440.911	3	1631	1	ATAENEFVALKK		39	66	6.107e-06	Q14533;P78385;O43790;Q6NT21;Q61726
BNW	Q20592_QEx2_Pos_Id97	F404881	5282	9825	440.911	3	1631	2	TAAENEFVALKK		39	66	6.107e-06	O95678
BNW	Q20592_QEx2_Pos_Id97	F404881	5283	17941	660.867	2	2673	1	LSFVVQGVSASAR		34	44	0.00033824	gi|494648097;gi|723383453;gi|755141145;gi|759338465;gi|944808071
BNW	Q20592_QEx2_Pos_Id97	F404881	5293	12384	661.793	2	1953	1	AFNSGLDPCDAR		29	54	9.5736e-06	gi|755140212;gi|944807768
BNW	Q20592_QEx2_Pos_Id97	F404881	5294	12294	661.793	2	1942	1	AFNSGLDPCDAR		35	56	2.2465e-05	gi|755140212;gi|944807768
BNW	Q20592_QEx2_Pos_Id97	F404881	5295	12213	661.794	2	1932	1	AFNSGLDPCDAR		29	47	4.9389e-05	gi|755140212;gi|944807768
BNW	Q20592_QEx2_Pos_Id97	F404881	5302	21876	661.871	2	3173	1	LLFAYAEATVPK		34	56	1.8903e-05	gi|94424091;gi|501242734;gi|501244008;gi|332011424;gi|497809865;gi|498230436;gi|494959806;gi|498090395;gi|497869503;gi|497846859;gi|494945472;gi|496104311;gi|497900805;gi|505271816;gi|480900047;gi|516605588;gi|518345331;gi|518671984;gi|550936801;gi|644231369;gi|739676710;gi|663824684;gi|502843709;gi|646513726;gi|648228062;gi|654573887;gi|655881407;gi|655888749;gi|659865116;gi|659888249;gi|6598952…
BNW	Q20592_QEx2_Pos_Id97	F404881	5305	24319	661.912	2	3448	1	QLATILGIPLQR		30	52	2.1406e-05	gi|494648132;gi|518346468;gi|644221087;gi|755141164;gi|944808097;gi|945405294
BNW	Q20592_QEx2_Pos_Id97	F404881	5305	24319	661.912	2	3448	2	QLATLLGIPLQR		30	52	2.1406e-05	gi|497507913;gi|518198118
BNW	Q20592_QEx2_Pos_Id97	F404881	5311	8321	441.896	3	1438	1	IKFEMEQNLR	Oxidation (M)	37	67	2.999e-06	P35527
BNW	Q20592_QEx2_Pos_Id97	F404881	5312	8333	662.34	2	1439	1	IKFEMEQNLR	Oxidation (M)	34	39	0.0009738	P35527
BNW	Q20592_QEx2_Pos_Id97	F404881	5314	8167	441.896	3	1417	1	IKFEMEQNLR	Oxidation (M)	38	67	3.3408e-06	P35527
BNW	Q20592_QEx2_Pos_Id97	F404881	5315	8400	441.896	3	1448	1	IKFEMEQNLR	Oxidation (M)	38	64	7.5281e-06	P35527
BNW	Q20592_QEx2_Pos_Id97	F404881	5316	8479	441.896	3	1459	1	IKFEMEQNLR	Oxidation (M)	38	46	0.00049235	P35527
BNW	Q20592_QEx2_Pos_Id97	F404881	5318	8179	662.34	2	1419	1	IKFEMEQNLR	Oxidation (M)	38	50	0.00018676	P35527
BNW	Q20592_QEx2_Pos_Id97	F404881	5319	8245	441.896	3	1428	1	IKFEMEQNLR	Oxidation (M)	37	67	3.0739e-06	P35527
BNW	Q20592_QEx2_Pos_Id97	F404881	5321	8255	662.341	2	1429	1	IKFEMEQNLR	Oxidation (M)	38	56	4.1001e-05	P35527
BNW	Q20592_QEx2_Pos_Id97	F404881	5322	18066	662.341	2	2687	1	IADMYVALNSAR		31	33	0.0019831	gi|167349549;gi|494647447;gi|490757706;gi|518197357;gi|644227261;gi|499222493;gi|501787252;gi|648633833;gi|657921585;gi|657922328;gi|659869765;gi|755134598;gi|734979179;gi|737092266;gi|737103715;gi|739648375;gi|739659642;gi|753783389;gi|806908181;gi|835238125;gi|916331198;gi|917527969;gi|944612557;gi|944653519;gi|944674558;gi|944685279;gi|944804938;gi|945141630;gi|945274736;gi|945396538;gi|945501…
BNW	Q20592_QEx2_Pos_Id97	F404881	5327	16437	662.848	2	2485	1	NVISGQYPFATK		28	42	0.00014011	gi|394316940;gi|737218041
BNW	Q20592_QEx2_Pos_Id97	F404881	5332	9110	663.324	2	1539	1	SGSASYNVGLSQR		29	58	4.032e-06	gi|497507035;gi|612112777;gi|657921920;gi|667777629;gi|739677521;gi|764358189;gi|765344319;gi|944572692;gi|944601141;gi|944606041;gi|944622179;gi|944633853;gi|944645056;gi|944651666;gi|944656648;gi|944667916;gi|944670454;gi|944673124;gi|944688031
BNW	Q20592_QEx2_Pos_Id97	F404881	5333	9188	663.326	2	1550	1	SGSASYNVGLSQR		32	88	6.9234e-09	gi|497507035;gi|612112777;gi|657921920;gi|667777629;gi|739677521;gi|764358189;gi|765344319;gi|944572692;gi|944601141;gi|944606041;gi|944622179;gi|944633853;gi|944645056;gi|944651666;gi|944656648;gi|944667916;gi|944670454;gi|944673124;gi|944688031
BNW	Q20592_QEx2_Pos_Id97	F404881	5344	19446	663.818	2	2865	1	MPYLTPMMNTK		27	30	0.001388	gi|521975407
BNW	Q20592_QEx2_Pos_Id97	F404881	5354	13571	663.878	2	2106	1	VAVLGGGVVGSNAAR		44	68	9.335e-06	gi|501241142;gi|490754795;gi|499223863;gi|502846137;gi|654572869;gi|659863062;gi|737093036;gi|737102329;gi|945781055;gi|945849152;gi|945874372;gi|946011773
BNW	Q20592_QEx2_Pos_Id97	F404881	5355	13505	663.879	2	2096	1	VAVLGGGVVGSNAAR		44	60	5.7824e-05	gi|501241142;gi|490754795;gi|499223863;gi|502846137;gi|654572869;gi|659863062;gi|737093036;gi|737102329;gi|945781055;gi|945849152;gi|945874372;gi|946011773
BNW	Q20592_QEx2_Pos_Id97	F404881	5365	5470	664.799	2	1032	1	STGSSNPYNMVR	Oxidation (M)	30	36	0.00073913	gi|501242661;gi|494936696;gi|490754601;gi|516814632;gi|737054271;gi|499221604;gi|917627912;gi|945850003
BNW	Q20592_QEx2_Pos_Id97	F404881	5366	13410	664.81	2	2083	1	AAYYPLSDDGTR		28	42	0.0001193	gi|494645725;gi|494963495;gi|739627382;gi|755136995;gi|759337072;gi|759407507;gi|944646097;gi|944686423;gi|944738799;gi|944806758
BNW	Q20592_QEx2_Pos_Id97	F404881	5367	13490	664.81	2	2094	1	AAYYPLSDDGTR		28	47	4.1585e-05	gi|494645725;gi|494963495;gi|739627382;gi|755136995;gi|759337072;gi|759407507;gi|944646097;gi|944686423;gi|944738799;gi|944806758
BNW	Q20592_QEx2_Pos_Id97	F404881	5371	17180	664.859	2	2577	1	APELSEVPYPVK		30	68	4.2892e-07	gi|490762912;gi|499222828;gi|502843386;gi|737049343;gi|835225832;gi|945500832
BNW	Q20592_QEx2_Pos_Id97	F404881	5372	17427	664.866	2	2608	1	LIAPIAMEEGLR	Oxidation (M)	44	50	0.00055303	gi|500516608;gi|739671343;gi|806907594;gi|826041446;gi|945671673;gi|946128980
BNW	Q20592_QEx2_Pos_Id97	F404881	5375	13086	665.323	2	2042	1	NVQDAIADAEQR		41	77	5.3525e-07	P35908
BNW	Q20592_QEx2_Pos_Id97	F404881	5376	12995	665.323	2	2031	1	NVQDAIADAEQR		40	86	7.276e-08	P35908
BNW	Q20592_QEx2_Pos_Id97	F404881	5377	13173	665.324	2	2052	1	NVQDAIADAEQR		41	75	1.0649e-06	P35908
BNW	Q20592_QEx2_Pos_Id97	F404881	5378	21438	665.36	2	3114	1	DIGLGGITGNSGIR		45	78	1.2131e-06	gi|494958203;gi|544821426;gi|944615950;gi|945391281
BNW	Q20592_QEx2_Pos_Id97	F404881	5378	21438	665.36	2	3114	2	DIGLGGITGNSGLR		45	78	1.2131e-06	gi|945273544
BNW	Q20592_QEx2_Pos_Id97	F404881	5378	21438	665.36	2	3114	3	DIGLGGLTGNSGLR		45	78	1.2131e-06	gi|494645769;gi|516604529;gi|739677061;gi|740878335;gi|755139610;gi|944800289
BNW	Q20592_QEx2_Pos_Id97	F404881	5379	21354	665.361	2	3103	1	DIGLGGITGNSGIR		45	73	4.3843e-06	gi|494958203;gi|544821426;gi|944615950;gi|945391281
BNW	Q20592_QEx2_Pos_Id97	F404881	5379	21354	665.361	2	3103	2	DIGLGGITGNSGLR		45	73	4.3843e-06	gi|945273544
BNW	Q20592_QEx2_Pos_Id97	F404881	5379	21354	665.361	2	3103	3	DIGLGGLTGNSGLR		45	73	4.3843e-06	gi|494645769;gi|516604529;gi|739677061;gi|740878335;gi|755139610;gi|944800289
BNW	Q20592_QEx2_Pos_Id97	F404881	5380	25734	665.366	2	3594	1	NLDLDSIIAEVK		44	52	0.00045839	P13647;P35908;P02538;P48668;P04259;Q8VED5;O95678;Q5XKE5
BNW	Q20592_QEx2_Pos_Id97	F404881	5381	25455	665.367	2	3563	1	NLDLDSIIAEVK		41	82	2.6592e-07	P13647;P35908;P02538;P48668;P04259;Q8VED5;O95678;Q5XKE5
BNW	Q20592_QEx2_Pos_Id97	F404881	5382	25547	665.367	2	3574	1	NLDLDSIIAEVK		41	66	1.0145e-05	P13647;P35908;P02538;P48668;P04259;Q8VED5;O95678;Q5XKE5
BNW	Q20592_QEx2_Pos_Id97	F404881	5383	25352	665.367	2	3553	1	NLDLDSIIAEVK		43	69	7.9039e-06	P13647;P35908;P02538;P48668;P04259;Q8VED5;O95678;Q5XKE5
BNW	Q20592_QEx2_Pos_Id97	F404881	5384	24234	665.375	2	3440	1	AIIWLEESLGAK		41	68	6.5411e-06	gi|494648153;gi|497813022;gi|498231561;gi|371560745;gi|371560749;gi|371560755;gi|371560757;gi|371560765;gi|371560769;gi|371560773;gi|371560775;gi|371560779;gi|371560781;gi|371560791;gi|498089586;gi|497871333;gi|497850435;gi|516604473;gi|518199463;gi|518345802;gi|518669866;gi|550938664;gi|739679381;gi|655877999;gi|659889783;gi|659894438;gi|667774565;gi|740878162;gi|755141137;gi|728815437;gi|728821…
BNW	Q20592_QEx2_Pos_Id97	F404881	5389	21509	666.334	2	3122	1	GPFTYDVTLYR		28	48	2.8567e-05	gi|501245650;gi|499223789;gi|502843760;gi|654570468;gi|737091514;gi|594552955;gi|945781513;gi|945852862;gi|945880083;gi|946017610
BNW	Q20592_QEx2_Pos_Id97	F404881	5391	6588	666.764	2	1203	1	NMQDMVEDYR	2 Oxidation (M)	27	47	2.3385e-05	P04264
BNW	Q20592_QEx2_Pos_Id97	F404881	5392	6253	666.764	2	1150	1	NMQDMVEDYR	2 Oxidation (M)	27	50	1.4974e-05	P04264
BNW	Q20592_QEx2_Pos_Id97	F404881	5393	6454	666.764	2	1183	1	NMQDMVEDYR	2 Oxidation (M)	27	56	3.2384e-06	P04264
BNW	Q20592_QEx2_Pos_Id97	F404881	5395	6311	666.764	2	1161	1	NMQDMVEDYR	2 Oxidation (M)	28	54	7.7453e-06	P04264
BNW	Q20592_QEx2_Pos_Id97	F404881	5396	6524	666.764	2	1193	1	NMQDMVEDYR	2 Oxidation (M)	28	48	3.0764e-05	P04264
BNW	Q20592_QEx2_Pos_Id97	F404881	5403	10490	668.307	2	1721	1	NYADIDAAPEEK		30	62	2.1168e-06	gi|501241854;gi|501242642;gi|480895476;gi|480897130;gi|502843662;gi|502842953;gi|654570888;gi|654574237;gi|737083670;gi|945777150;gi|945864267;gi|945877723
BNW	Q20592_QEx2_Pos_Id97	F404881	5404	10407	668.308	2	1711	1	NYADIDAAPEEK		29	61	1.8457e-06	gi|501241854;gi|501242642;gi|480895476;gi|480897130;gi|502843662;gi|502842953;gi|654570888;gi|654574237;gi|737083670;gi|945777150;gi|945864267;gi|945877723
BNW	Q20592_QEx2_Pos_Id97	F404881	5405	18044	668.847	2	2684	1	STVSLNGGFGELR		43	73	2.2993e-06	gi|495131790;gi|944770915
BNW	Q20592_QEx2_Pos_Id97	F404881	5406	18043	668.847	2	2684	1	STVSLNGGFGELR		43	76	1.0904e-06	gi|495131790;gi|944770915
BNW	Q20592_QEx2_Pos_Id97	F404881	5407	17953	668.847	2	2674	1	STVSLNGGFGELR		43	77	1.0223e-06	gi|495131790;gi|944770915
BNW	Q20592_QEx2_Pos_Id97	F404881	5408	9475	668.858	2	1585	1	TAAENDFVTLKK		33	85	1.7561e-08	P35908
BNW	Q20592_QEx2_Pos_Id97	F404881	5409	9557	668.859	2	1595	1	TAAENDFVTLKK		35	62	5.825e-06	P35908
BNW	Q20592_QEx2_Pos_Id97	F404881	5410	9411	446.242	3	1577	1	TAAENDFVTLKK		28	48	3.2868e-05	P35908
BNW	Q20592_QEx2_Pos_Id97	F404881	5411	9494	446.242	3	1587	1	TAAENDFVTLKK		29	60	2.2222e-06	P35908
BNW	Q20592_QEx2_Pos_Id97	F404881	5412	9394	668.859	2	1574	1	TAAENDFVTLKK		30	48	5.1382e-05	P35908
BNW	Q20592_QEx2_Pos_Id97	F404881	5413	18601	668.86	2	2750	1	ALEFISSTVAGGGK		35	47	0.00016628	gi|494646542;gi|755137525
BNW	Q20592_QEx2_Pos_Id97	F404881	5427	10238	669.836	2	1688	1	APSTYGGGLSVSSR		28	36	0.00041706	P08779
BNW	Q20592_QEx2_Pos_Id97	F404881	5428	10085	669.836	2	1668	1	APSTYGGGLSVSSR		31	91	2.693e-09	P08779
BNW	Q20592_QEx2_Pos_Id97	F404881	5429	10160	669.836	2	1678	1	APSTYGGGLSVSSR		30	78	4.3798e-08	P08779
BNW	Q20592_QEx2_Pos_Id97	F404881	5430	10010	669.837	2	1658	1	APSTYGGGLSVSSR		29	51	1.5608e-05	P08779
BNW	Q20592_QEx2_Pos_Id97	F404881	5448	4518	670.838	2	895	1	SKAEAESLYQSK		30	73	1.7792e-07	P04264
BNW	Q20592_QEx2_Pos_Id97	F404881	5450	4662	670.838	2	916	1	SKAEAESLYQSK		37	55	4.3398e-05	P04264
BNW	Q20592_QEx2_Pos_Id97	F404881	5451	4592	670.838	2	906	1	SKAEAESLYQSK		43	63	2.2064e-05	P04264
BNW	Q20592_QEx2_Pos_Id97	F404881	5452	4446	670.838	2	885	1	SKAEAESLYQSK		29	51	1.7994e-05	P04264
BNW	Q20592_QEx2_Pos_Id97	F404881	5453	4543	447.561	3	899	1	SKAEAESLYQSK		28	38	0.00031768	P04264
BNW	Q20592_QEx2_Pos_Id97	F404881	5454	4930	670.838	2	957	1	SKAEAESLYQSK		30	57	6.0127e-06	P04264
BNW	Q20592_QEx2_Pos_Id97	F404881	5455	4794	670.839	2	937	1	SKAEAESLYQSK		28	47	4.141e-05	P04264
BNW	Q20592_QEx2_Pos_Id97	F404881	5456	4724	670.839	2	926	1	SKAEAESLYQSK		35	71	7.2984e-07	P04264
BNW	Q20592_QEx2_Pos_Id97	F404881	5457	4862	670.839	2	947	1	SKAEAESLYQSK		29	44	9e-05	P04264
BNW	Q20592_QEx2_Pos_Id97	F404881	5472	3902	671.341	2	801	1	TVEAEAAHGTVTR		39	58	3.6013e-05	gi|497508127;gi|501244533;gi|494958269;gi|498088987;gi|497872579;gi|497849527;gi|494945918;gi|496105235;gi|497902677;gi|490760507;gi|516603945;gi|739680637;gi|739626370;gi|499222839;gi|502843376;gi|646515635;gi|654572820;gi|655891729;gi|659868520;gi|667774862;gi|740874657;gi|728817588;gi|728823053;gi|734981441;gi|737049359;gi|737082591;gi|739645500;gi|764353563;gi|810849077;gi|835225863;gi|944595…
BNW	Q20592_QEx2_Pos_Id97	F404881	5480	24368	671.823	2	3453	1	AVMDDFAAFVEK		29	58	3.6989e-06	P02768-1
BNW	Q20592_QEx2_Pos_Id97	F404881	5485	18279	671.871	2	2709	1	AVEGLGSNDVLLR		43	74	2.3404e-06	gi|332012674;gi|723386173;gi|739715201;gi|755134894;gi|759336192
BNW	Q20592_QEx2_Pos_Id97	F404881	5491	21123	671.883	2	3075	1	AVAAALELTGDLAK		39	78	4.4436e-07	gi|494647263;gi|516605433;gi|739680443;gi|646527484;gi|670492189;gi|740878903;gi|739676591;gi|758936007;gi|944610895;gi|944622577;gi|944656718;gi|944674020;gi|944799580;gi|945121253;gi|945396452
BNW	Q20592_QEx2_Pos_Id97	F404881	5492	21033	671.883	2	3064	1	AVAAALELTGDLAK		40	52	0.00015923	gi|494647263;gi|516605433;gi|739680443;gi|646527484;gi|670492189;gi|740878903;gi|739676591;gi|758936007;gi|944610895;gi|944622577;gi|944656718;gi|944674020;gi|944799580;gi|945121253;gi|945396452
BNW	Q20592_QEx2_Pos_Id97	F404881	5493	21205	671.884	2	3085	1	AVAAALELTGDLAK		38	49	0.00025868	gi|494647263;gi|516605433;gi|739680443;gi|646527484;gi|670492189;gi|740878903;gi|739676591;gi|758936007;gi|944610895;gi|944622577;gi|944656718;gi|944674020;gi|944799580;gi|945121253;gi|945396452
BNW	Q20592_QEx2_Pos_Id97	F404881	5496	17041	672.363	2	2558	1	DVSGEGVQQALLK		32	65	1.7684e-06	gi|497507741;gi|500128637;gi|500118594;gi|494950440;gi|500509816;gi|492268716;gi|332013123;gi|498146410;gi|497809163;gi|496181705;gi|498228864;gi|498089053;gi|497872690;gi|495130879;gi|497850139;gi|496103835;gi|504827782;gi|505273072;gi|516603131;gi|518197851;gi|518346637;gi|518531116;gi|518671758;gi|566130995;gi|544823130;gi|550938828;gi|644225867;gi|739678310;gi|490752852;gi|494959044;gi|640186…
BNW	Q20592_QEx2_Pos_Id97	F404881	5498	16119	448.589	3	2440	1	EIKIEISELNR		30	33	0.0014435	P35908
BNW	Q20592_QEx2_Pos_Id97	F404881	5499	16191	448.589	3	2451	1	EIKIEISELNR		37	64	5.364e-06	P35908
BNW	Q20592_QEx2_Pos_Id97	F404881	5500	11579	672.855	2	1852	1	VGNEGVITVEEAK		28	43	0.00010322	gi|501245147;gi|160222608;gi|494648644;gi|494939903;gi|496108798;gi|496105416;gi|490756317;gi|523700261;gi|644226070;gi|1663718;gi|502845785;gi|646517578;gi|654570650;gi|659860934;gi|737048202;gi|737085936;gi|823664899;gi|835231381;gi|837743147;gi|499221031;gi|2120418;gi|945500273;gi|945781812;gi|945873872;gi|946013473;gi|946015596;gi|946127652
BNW	Q20592_QEx2_Pos_Id97	F404881	5505	12339	673.346	2	1948	1	ALEEANTELEVK		37	80	1.5207e-07	Q04695;Q9QWL7
BNW	Q20592_QEx2_Pos_Id97	F404881	5506	12499	673.346	2	1968	1	ALEEANTELEVK		31	80	3.7789e-08	Q04695;Q9QWL7
BNW	Q20592_QEx2_Pos_Id97	F404881	5507	12423	673.346	2	1958	1	ALEEANTELEVK		30	79	3.7901e-08	Q04695;Q9QWL7
BNW	Q20592_QEx2_Pos_Id97	F404881	5508	12586	673.348	2	1980	1	ALEEANTELEVK		29	51	1.7312e-05	Q04695;Q9QWL7
BNW	Q20592_QEx2_Pos_Id97	F404881	5509	24304	673.397	2	3446	1	LFLSEGIGQIIR		38	70	1.6463e-06	gi|755139871
BNW	Q20592_QEx2_Pos_Id97	F404881	5510	19537	673.874	2	2874	1	NFNEVGVVVITR		34	52	4.6493e-05	gi|494645861;gi|755133718;gi|944800444
BNW	Q20592_QEx2_Pos_Id97	F404881	5511	19431	673.876	2	2863	1	NFNEVGVVVITR		31	67	6.6951e-07	gi|494645861;gi|755133718;gi|944800444
BNW	Q20592_QEx2_Pos_Id97	F404881	5513	22334	674.361	2	3232	1	AMLEDIAILTGGK	Oxidation (M)	35	57	1.5735e-05	gi|500128145;gi|500118096;gi|492285256;gi|498148076;gi|496181118;gi|495129211;gi|504825522;gi|518532361;gi|566128269;gi|501845598;gi|503358719;gi|640179736;gi|651313190;gi|764511284;gi|927890494;gi|930604697;gi|942690482;gi|944763880;gi|944770944;gi|945100814;gi|945575231;gi|946082853
BNW	Q20592_QEx2_Pos_Id97	F404881	5514	22408	674.362	2	3242	1	AMLEDIAILTGGK	Oxidation (M)	28	48	3.0607e-05	gi|500128145;gi|500118096;gi|492285256;gi|498148076;gi|496181118;gi|495129211;gi|504825522;gi|518532361;gi|566128269;gi|501845598;gi|503358719;gi|640179736;gi|651313190;gi|764511284;gi|927890494;gi|930604697;gi|942690482;gi|944763880;gi|944770944;gi|945100814;gi|945575231;gi|946082853
BNW	Q20592_QEx2_Pos_Id97	F404881	5515	22484	674.364	2	3253	1	AMLEDIAILTGGK	Oxidation (M)	39	79	2.9281e-07	gi|500128145;gi|500118096;gi|492285256;gi|498148076;gi|496181118;gi|495129211;gi|504825522;gi|518532361;gi|566128269;gi|501845598;gi|503358719;gi|640179736;gi|651313190;gi|764511284;gi|927890494;gi|930604697;gi|942690482;gi|944763880;gi|944770944;gi|945100814;gi|945575231;gi|946082853
BNW	Q20592_QEx2_Pos_Id97	F404881	5516	15307	674.373	2	2331	1	ILIATDGSTLSEK		35	48	0.00013254	gi|495135210
BNW	Q20592_QEx2_Pos_Id97	F404881	5519	4055	450.202	3	823	1	CTRPICEPCR		28	35	0.00056775	Q9BYR9
BNW	Q20592_QEx2_Pos_Id97	F404881	5520	4184	450.202	3	843	1	CTRPICEPCR		29	30	0.0023553	Q9BYR9
BNW	Q20592_QEx2_Pos_Id97	F404881	5521	3845	450.202	3	792	1	CTRPICEPCR		36	48	0.00017106	Q9BYR9
BNW	Q20592_QEx2_Pos_Id97	F404881	5522	3700	674.799	2	772	1	CTRPICEPCR		33	39	0.00070602	Q9BYR9
BNW	Q20592_QEx2_Pos_Id97	F404881	5523	3983	450.202	3	813	1	CTRPICEPCR		36	55	3.4526e-05	Q9BYR9
BNW	Q20592_QEx2_Pos_Id97	F404881	5524	3914	450.202	3	802	1	CTRPICEPCR		36	55	3.3602e-05	Q9BYR9
BNW	Q20592_QEx2_Pos_Id97	F404881	5526	3779	450.202	3	782	1	CTRPICEPCR		37	52	8.9642e-05	Q9BYR9
BNW	Q20592_QEx2_Pos_Id97	F404881	5530	3775	674.8	2	782	1	CTRPICEPCR		33	38	0.00091654	Q9BYR9
BNW	Q20592_QEx2_Pos_Id97	F404881	5531	3618	450.202	3	762	1	CTRPICEPCR		27	31	0.0012515	Q9BYR9
BNW	Q20592_QEx2_Pos_Id97	F404881	5532	3842	674.8	2	792	1	CTRPICEPCR		34	38	0.0010003	Q9BYR9
BNW	Q20592_QEx2_Pos_Id97	F404881	5533	3910	674.8	2	802	1	CTRPICEPCR		33	35	0.0018738	Q9BYR9
BNW	Q20592_QEx2_Pos_Id97	F404881	5535	3703	450.203	3	772	1	CTRPICEPCR		38	45	0.00047434	Q9BYR9
BNW	Q20592_QEx2_Pos_Id97	F404881	5539	11470	450.254	3	1838	1	ATAENEFVVLKK		30	77	5.4239e-08	P78386
BNW	Q20592_QEx2_Pos_Id97	F404881	5539	11470	450.254	3	1838	2	TAAENEFVVLKK		30	77	5.4239e-08	Q6IME9;P08729;Q14CN4-1;Q3KNV1
BNW	Q20592_QEx2_Pos_Id97	F404881	5540	11382	450.254	3	1828	1	ATAENEFVVLKK		29	55	6.8425e-06	P78386
BNW	Q20592_QEx2_Pos_Id97	F404881	5540	11382	450.254	3	1828	2	TAAENEFVVLKK		29	55	6.8425e-06	Q6IME9;P08729;Q14CN4-1;Q3KNV1
BNW	Q20592_QEx2_Pos_Id97	F404881	5541	11402	674.878	2	1830	1	ATAENEFVVLKK		30	76	6.9066e-08	P78386
BNW	Q20592_QEx2_Pos_Id97	F404881	5559	9594	450.913	3	1600	1	TAAENEFVTLKK		28	31	0.0014573	P02538;P48668;P04259;P50446;P12035
BNW	Q20592_QEx2_Pos_Id97	F404881	5561	9666	450.914	3	1610	1	TAAENEFVTLKK		29	65	8.0562e-07	P02538;P48668;P04259;P50446;P12035
BNW	Q20592_QEx2_Pos_Id97	F404881	5562	9749	450.914	3	1621	1	TAAENEFVTLKK		31	85	1.1537e-08	P02538;P48668;P04259;P50446;P12035
BNW	Q20592_QEx2_Pos_Id97	F404881	5563	9608	675.867	2	1602	1	TAAENEFVTLKK		28	50	1.851e-05	P02538;P48668;P04259;P50446;P12035
BNW	Q20592_QEx2_Pos_Id97	F404881	5564	9820	450.914	3	1631	1	TAAENEFVTLKK		29	53	1.0583e-05	P02538;P48668;P04259;P50446;P12035
BNW	Q20592_QEx2_Pos_Id97	F404881	5565	9681	675.867	2	1612	1	TAAENEFVTLKK		36	87	2.1627e-08	P02538;P48668;P04259;P50446;P12035
BNW	Q20592_QEx2_Pos_Id97	F404881	5566	9764	675.867	2	1622	1	TAAENEFVTLKK		30	77	6.6027e-08	P02538;P48668;P04259;P50446;P12035
BNW	Q20592_QEx2_Pos_Id97	F404881	5579	23261	451.602	3	3344	1	DLVHAIPLYAIK		33	37	0.0011845	gi|500129938;gi|500119319;gi|492284312;gi|498146048;gi|496181532;gi|495123642;gi|504827947;gi|518531747;gi|519071560;gi|506393978;gi|503360667;gi|640187247;gi|651301590;gi|651308394;gi|764505061;gi|927892266;gi|930603897;gi|942688473;gi|944764339;gi|944768441;gi|945090625;gi|945570227;gi|945954214;gi|946081120;gi|946177758
BNW	Q20592_QEx2_Pos_Id97	F404881	5585	17684	677.372	2	2638	1	ILNVVGEPIDER		32	60	4.611e-06	gi|497506883;gi|494647091;gi|498229714;gi|371560956;gi|371560976;gi|371560990;gi|371560994;gi|494957621;gi|518198800;gi|518347215;gi|739626263;gi|646531391;gi|723385627;gi|755136281;gi|759335798;gi|815672304;gi|944567794;gi|944575574;gi|944586935;gi|944609982;gi|944720251;gi|944808012;gi|946133602
BNW	Q20592_QEx2_Pos_Id97	F404881	5586	17601	677.373	2	2628	1	ILNVVGEPIDER		31	60	3.9729e-06	gi|497506883;gi|494647091;gi|498229714;gi|371560956;gi|371560976;gi|371560990;gi|371560994;gi|494957621;gi|518198800;gi|518347215;gi|739626263;gi|646531391;gi|723385627;gi|755136281;gi|759335798;gi|815672304;gi|944567794;gi|944575574;gi|944586935;gi|944609982;gi|944720251;gi|944808012;gi|946133602
BNW	Q20592_QEx2_Pos_Id97	F404881	5593	2809	452.229	3	623	1	KNHEEEVNSLR		42	47	0.00084707	Q92764;Q497I4
BNW	Q20592_QEx2_Pos_Id97	F404881	5594	2820	677.839	2	625	1	KNHEEEVNSLR		35	51	8.0264e-05	Q92764;Q497I4
BNW	Q20592_QEx2_Pos_Id97	F404881	5602	22864	678.372	2	3303	1	LINPIAMEEGLR		33	39	0.00072423	gi|500130986;gi|500117516;gi|500127736;gi|492296090;gi|363413366;gi|394311987;gi|504825085;gi|519074047;gi|501844819;gi|640181993;gi|651309056;gi|764504613;gi|917417821;gi|942688148;gi|944773706;gi|944775434;gi|945097748;gi|945577966;gi|945965813;gi|946077701;gi|946165468;gi|946270955;gi|946302303
BNW	Q20592_QEx2_Pos_Id97	F404881	5608	17665	452.913	3	2636	1	VDLIFGSHAELR		32	38	0.00069257	gi|499223339;gi|490753180;gi|215274132;gi|501787865;gi|654571815;gi|659859772;gi|737086897;gi|945778681;gi|945848941;gi|945879438;gi|946011308
BNW	Q20592_QEx2_Pos_Id97	F404881	5609	19566	678.896	2	2878	1	NQVVTVTVLEVR		31	62	2.0849e-06	gi|494647872;gi|518199968;gi|648634236;gi|655874800;gi|815674148;gi|944799154
BNW	Q20592_QEx2_Pos_Id97	F404881	5610	19471	678.896	2	2867	1	NQVVTVTVLEVR		29	53	1.1839e-05	gi|494647872;gi|518199968;gi|648634236;gi|655874800;gi|815674148;gi|944799154
BNW	Q20592_QEx2_Pos_Id97	F404881	5616	17924	679.352	2	2671	1	LNDLEDALQQAK		39	89	2.8883e-08	P04264
BNW	Q20592_QEx2_Pos_Id97	F404881	5617	17770	679.352	2	2650	1	LNDLEDALQQAK		31	46	8.2546e-05	P04264
BNW	Q20592_QEx2_Pos_Id97	F404881	5618	17849	679.352	2	2660	1	LNDLEDALQQAK		37	85	4.3067e-08	P04264
BNW	Q20592_QEx2_Pos_Id97	F404881	5619	18014	679.353	2	2681	1	LNDLEDALQQAK		31	75	1.399e-07	P04264
BNW	Q20592_QEx2_Pos_Id97	F404881	5625	10532	453.244	3	1727	1	QSVEADINGLRR		36	37	0.0024951	P13645;P13646-1;P08730-1;P02535-1;ENSEMBL:ENSP00000377550
BNW	Q20592_QEx2_Pos_Id97	F404881	5629	10609	453.244	3	1737	1	QSVEADINGLRR		39	42	0.0012756	P13645;P13646-1;P08730-1;P02535-1;ENSEMBL:ENSP00000377550
BNW	Q20592_QEx2_Pos_Id97	F404881	5635	8066	679.363	2	1404	1	QTVEADVNGLRR		39	49	0.00026467	P08779
BNW	Q20592_QEx2_Pos_Id97	F404881	5641	13742	453.249	3	2129	1	NKLEGLEDALQK		36	38	0.0016755	P02538;P48668;P04259
BNW	Q20592_QEx2_Pos_Id97	F404881	5642	13820	453.249	3	2139	1	NKLEGLEDALQK		36	40	0.0012774	P02538;P48668;P04259
BNW	Q20592_QEx2_Pos_Id97	F404881	5643	13745	679.37	2	2129	1	NKLEGLEDALQK		44	65	1.8118e-05	P02538;P48668;P04259
BNW	Q20592_QEx2_Pos_Id97	F404881	5644	13663	679.371	2	2119	1	NKLEGLEDALQK		38	42	0.001362	P02538;P48668;P04259
BNW	Q20592_QEx2_Pos_Id97	F404881	5645	21543	679.38	2	3126	1	MVEGVNILANAVK		35	48	0.00016448	gi|500128145;gi|500118096;gi|492285256;gi|498148076;gi|496181118;gi|495129211;gi|504825522;gi|518532361;gi|566128269;gi|501845598;gi|503358719;gi|640179736;gi|651313190;gi|764511284;gi|927890494;gi|930604697;gi|942690482;gi|944763880;gi|944770944;gi|945575231;gi|946082853
BNW	Q20592_QEx2_Pos_Id97	F404881	5647	2471	453.554	3	558	1	NTKHEISEMNR		29	66	7.0022e-07	P13647;Q5XQN5;Q922U2
BNW	Q20592_QEx2_Pos_Id97	F404881	5648	2424	679.828	2	548	1	NTKHEISEMNR		27	33	0.0008485	P13647;Q5XQN5;Q922U2
BNW	Q20592_QEx2_Pos_Id97	F404881	5649	2420	453.554	3	547	1	NTKHEISEMNR		32	46	9.6093e-05	P13647;Q5XQN5;Q922U2
BNW	Q20592_QEx2_Pos_Id97	F404881	5669	13484	453.915	3	2093	1	CKLAGLEEALQK		37	41	0.0011318	Q9NSB4
BNW	Q20592_QEx2_Pos_Id97	F404881	5670	13488	680.369	2	2093	1	CKLAGLEEALQK		45	67	1.5008e-05	Q9NSB4
BNW	Q20592_QEx2_Pos_Id97	F404881	5672	13556	680.371	2	2104	1	CKLAGLEEALQK		45	46	0.0018405	Q9NSB4
BNW	Q20592_QEx2_Pos_Id97	F404881	5676	13909	680.397	2	2150	1	VINTSLTQSVVAK		33	91	4.866e-09	gi|394316940;gi|737218041;gi|946176157
BNW	Q20592_QEx2_Pos_Id97	F404881	5684	12959	454.238	3	2027	1	MSVEADINGLRR		28	42	0.00010659	P02533;Q9QWL7;Q6IFX2;P08727
BNW	Q20592_QEx2_Pos_Id97	F404881	5686	25379	680.906	2	3556	1	TTLTAAIATVLSAK		36	77	1.8848e-07	gi|500117516;gi|492296090;gi|363413265;gi|394311987;gi|640181993;gi|764504613;gi|917417821;gi|940790667;gi|942688148;gi|944773706;gi|944775434;gi|945577966;gi|945965813;gi|946077701
BNW	Q20592_QEx2_Pos_Id97	F404881	5699	7603	681.349	2	1341	1	EVATNSELVQSGK		28	45	5.6064e-05	P02533;Q04695;Q9QWL7
BNW	Q20592_QEx2_Pos_Id97	F404881	5700	7496	681.349	2	1329	1	EVATNSELVQSGK		37	86	3.6743e-08	P02533;Q04695;Q9QWL7
BNW	Q20592_QEx2_Pos_Id97	F404881	5701	7422	681.349	2	1318	1	EVATNSELVQSGK		36	79	1.3792e-07	P02533;Q04695;Q9QWL7
BNW	Q20592_QEx2_Pos_Id97	F404881	5702	7585	681.349	2	1339	1	EVATNSELVQSGK		30	63	1.6139e-06	P02533;Q04695;Q9QWL7
BNW	Q20592_QEx2_Pos_Id97	F404881	5703	7349	681.349	2	1308	1	EVATNSELVQSGK		37	80	1.5499e-07	P02533;Q04695;Q9QWL7
BNW	Q20592_QEx2_Pos_Id97	F404881	5704	7674	681.35	2	1350	1	EVATNSELVQSGK		34	72	4.4928e-07	P02533;Q04695;Q9QWL7
BNW	Q20592_QEx2_Pos_Id97	F404881	5714	22537	681.868	2	3260	1	VLDVLADEGYIR		34	87	1.6909e-08	gi|501242658;gi|494936702;gi|499221601;gi|490754607;gi|502843680;gi|835238698
BNW	Q20592_QEx2_Pos_Id97	F404881	5717	15283	681.873	2	2328	1	IASGVIAYDAVQR		39	76	6.848e-07	gi|755138309;gi|944800696
BNW	Q20592_QEx2_Pos_Id97	F404881	5718	15211	681.874	2	2318	1	IASGVIAYDAVQR		38	62	1.1333e-05	gi|755138309;gi|944800696
BNW	Q20592_QEx2_Pos_Id97	F404881	5725	12614	682.839	2	1983	1	ATFEALGDQTSPK		28	45	6.6005e-05	gi|494648182;gi|739679347;gi|944611647;gi|945120750;gi|945392972
BNW	Q20592_QEx2_Pos_Id97	F404881	5728	7947	455.884	3	1387	1	SQYEQLAEQNR		33	36	0.0012548	P13645
BNW	Q20592_QEx2_Pos_Id97	F404881	5729	8099	683.324	2	1409	1	SQYEQLAEQNR		29	53	9.9197e-06	P13645
BNW	Q20592_QEx2_Pos_Id97	F404881	5730	7886	683.324	2	1378	1	SQYEQLAEQNR		28	48	3.1209e-05	P13645
BNW	Q20592_QEx2_Pos_Id97	F404881	5731	8028	683.324	2	1399	1	SQYEQLAEQNR		35	67	1.8204e-06	P13645
BNW	Q20592_QEx2_Pos_Id97	F404881	5732	7959	683.324	2	1389	1	SQYEQLAEQNR		32	67	1.0838e-06	P13645
BNW	Q20592_QEx2_Pos_Id97	F404881	5733	23288	683.341	2	3347	1	ELGYVDAGSLWR		28	40	0.00018286	gi|944800099
BNW	Q20592_QEx2_Pos_Id97	F404881	5737	15789	683.382	2	2399	1	LIGPNCPGVLTPK		30	35	0.00081477	gi|499220687;gi|659863761
BNW	Q20592_QEx2_Pos_Id97	F404881	5745	3487	456.56	3	742	1	QNHEQEVNTLR		30	33	0.0015947	O76009;Q14525;Q6NTB9
BNW	Q20592_QEx2_Pos_Id97	F404881	5747	3491	684.337	2	742	1	QNHEQEVNTLR		28	49	2.5422e-05	O76009;Q14525;Q6NTB9
BNW	Q20592_QEx2_Pos_Id97	F404881	5748	3552	456.56	3	752	1	QNHEQEVNTLR		34	66	1.8393e-06	O76009;Q14525;Q6NTB9
BNW	Q20592_QEx2_Pos_Id97	F404881	5749	3556	684.337	2	752	1	QNHEQEVNTLR		28	45	6.2271e-05	O76009;Q14525;Q6NTB9
BNW	Q20592_QEx2_Pos_Id97	F404881	5751	16053	684.352	2	2432	1	ALNEINQFYQK		27	35	0.00054508	P02663
BNW	Q20592_QEx2_Pos_Id97	F404881	5761	20151	684.843	2	2950	1	IALEDDYFVQR		28	50	1.9621e-05	gi|500129949;gi|500119308;gi|492280096;gi|218668476;gi|218668488;gi|218668492;gi|218668506;gi|218668512;gi|218668638;gi|498146029;gi|495123669;gi|504827957;gi|519071570;gi|503360678;gi|662179955;gi|927892257;gi|930603906;gi|942688442;gi|944764266;gi|944768265;gi|945090636;gi|945570237;gi|946177728
BNW	Q20592_QEx2_Pos_Id97	F404881	5765	22653	684.914	2	3277	1	LGANAILGVSLAAAK		27	29	0.0019312	gi|494645520;gi|498230823;gi|516603066;gi|518197713;gi|739675136;gi|502844117;gi|658530433;gi|667773862;gi|755138690;gi|758933510;gi|764353281;gi|944674731;gi|944802068;gi|945405858;gi|946230295
BNW	Q20592_QEx2_Pos_Id97	F404881	5769	7798	457.234	3	1367	1	KNHEEEMLALR		42	43	0.0022053	P08779;Q3ZAW8;Q9Z2K1
BNW	Q20592_QEx2_Pos_Id97	F404881	5770	7876	457.235	3	1377	1	KNHEEEMLALR		42	57	8.5541e-05	P08779;Q3ZAW8;Q9Z2K1
BNW	Q20592_QEx2_Pos_Id97	F404881	5771	7841	685.349	2	1373	1	KNHEEEMLALR		27	30	0.0016607	P08779;Q3ZAW8;Q9Z2K1
BNW	Q20592_QEx2_Pos_Id97	F404881	5772	25279	685.354	2	3546	1	FYLSLDDDLLR		28	48	2.9696e-05	gi|500995451;gi|494646310;gi|497809326;gi|498228780;gi|498088685;gi|497871941;gi|497849984;gi|497903188;gi|505272835;gi|515115294;gi|516603661;gi|518197928;gi|518671392;gi|550937899;gi|739676045;gi|655876456;gi|655892104;gi|659888324;gi|659893959;gi|661302776;gi|667774088;gi|670490807;gi|740874888;gi|755132699;gi|728815628;gi|730265476;gi|734980315;gi|739645779;gi|739667396;gi|758932445;gi|764354…
BNW	Q20592_QEx2_Pos_Id97	F404881	5777	3596	457.554	3	758	1	KNHEEEMNALR		28	41	0.00015892	P02533;Q04695;Q9QWL7;Q6IFX2
BNW	Q20592_QEx2_Pos_Id97	F404881	5780	16323	685.862	2	2470	1	ANSWTVGAIAQPR		34	67	1.2775e-06	gi|494646638;gi|755140212;gi|755118574;gi|944807768
BNW	Q20592_QEx2_Pos_Id97	F404881	5782	16396	685.863	2	2480	1	ANSWTVGAIAQPR		39	84	1.0336e-07	gi|494646638;gi|755140212;gi|755118574;gi|944807768
BNW	Q20592_QEx2_Pos_Id97	F404881	5784	21032	685.882	2	3064	1	IPTLDEVPYPVK		29	53	1.1266e-05	gi|755140406;gi|728821078
BNW	Q20592_QEx2_Pos_Id97	F404881	5785	21119	685.883	2	3074	1	IPTLDEVPYPVK		32	57	8.6634e-06	gi|755140406;gi|728821078
BNW	Q20592_QEx2_Pos_Id97	F404881	5787	6338	686.29	2	1165	1	AAFTECCQAADK		31	45	0.00011953	P02768-1
BNW	Q20592_QEx2_Pos_Id97	F404881	5788	10036	686.315	2	1661	1	METGMSLLNSTR	2 Oxidation (M)	27	30	0.0016713	gi|490761743;gi|499223495
BNW	Q20592_QEx2_Pos_Id97	F404881	5789	18707	686.361	2	2762	1	LNDLEEALQQAK		38	68	2.6429e-06	P35908
BNW	Q20592_QEx2_Pos_Id97	F404881	5790	18621	686.361	2	2752	1	LNDLEEALQQAK		40	43	0.001427	P35908
BNW	Q20592_QEx2_Pos_Id97	F404881	5792	18383	686.37	2	2722	1	LINPIAMEEGLR	Oxidation (M)	29	43	0.00012889	gi|500130986;gi|500117516;gi|500127736;gi|492296090;gi|363413366;gi|394311987;gi|504825085;gi|519074047;gi|501844819;gi|640181993;gi|651309056;gi|764504613;gi|917417821;gi|942688148;gi|944773706;gi|944775434;gi|945097748;gi|945577966;gi|945965813;gi|946077701;gi|946165468;gi|946270955;gi|946302303
BNW	Q20592_QEx2_Pos_Id97	F404881	5793	18468	686.37	2	2733	1	LINPIAMEEGLR	Oxidation (M)	32	51	3.4269e-05	gi|500130986;gi|500117516;gi|500127736;gi|492296090;gi|363413366;gi|394311987;gi|504825085;gi|519074047;gi|501844819;gi|640181993;gi|651309056;gi|764504613;gi|917417821;gi|942688148;gi|944773706;gi|944775434;gi|945097748;gi|945577966;gi|945965813;gi|946077701;gi|946165468;gi|946270955;gi|946302303
BNW	Q20592_QEx2_Pos_Id97	F404881	5796	20501	686.373	2	2997	1	AILDSQAQWLAR		39	62	1.3107e-05	gi|755136409
BNW	Q20592_QEx2_Pos_Id97	F404881	5799	20685	686.386	2	3020	1	AGTTGLLMIGGGVPK		37	46	0.00034842	gi|494646275;gi|497809255;gi|498088794;gi|497871909;gi|505270330;gi|518671280;gi|644237580;gi|655875335;gi|659893991;gi|739676107;gi|755133360;gi|730264703;gi|734980482;gi|739645658;gi|739668540;gi|739698429;gi|755116440;gi|764355712;gi|810848969;gi|815672170;gi|944657443;gi|944569473;gi|944575050;gi|944594694;gi|944613830;gi|944621582;gi|944635170;gi|944651148;gi|944652304;gi|944676777;gi|944678…
BNW	Q20592_QEx2_Pos_Id97	F404881	5800	20771	686.388	2	3031	1	AGTTGLLMIGGGVPK		44	59	7.6515e-05	gi|494646275;gi|497809255;gi|498088794;gi|497871909;gi|505270330;gi|518671280;gi|644237580;gi|655875335;gi|659893991;gi|739676107;gi|755133360;gi|730264703;gi|734980482;gi|739645658;gi|739668540;gi|739698429;gi|755116440;gi|764355712;gi|810848969;gi|815672170;gi|944657443;gi|944569473;gi|944575050;gi|944594694;gi|944613830;gi|944621582;gi|944635170;gi|944651148;gi|944652304;gi|944676777;gi|944678…
BNW	Q20592_QEx2_Pos_Id97	F404881	5812	10972	687.363	2	1782	1	VKFNLDEAPNAR		41	73	1.5733e-06	gi|755140212;gi|944807768
BNW	Q20592_QEx2_Pos_Id97	F404881	5813	19685	687.376	2	2891	1	MVEGVNILANAVK	Oxidation (M)	33	90	6.3094e-09	gi|500128145;gi|500118096;gi|492285256;gi|498148076;gi|496181118;gi|495129211;gi|504825522;gi|518532361;gi|566128269;gi|501845598;gi|503358719;gi|640179736;gi|651313190;gi|764511284;gi|927890494;gi|930604697;gi|942690482;gi|944763880;gi|944770944;gi|945575231;gi|946082853
BNW	Q20592_QEx2_Pos_Id97	F404881	5814	19597	687.377	2	2881	1	MVEGVNILANAVK	Oxidation (M)	31	40	0.00036167	gi|500128145;gi|500118096;gi|492285256;gi|498148076;gi|496181118;gi|495129211;gi|504825522;gi|518532361;gi|566128269;gi|501845598;gi|503358719;gi|640179736;gi|651313190;gi|764511284;gi|927890494;gi|930604697;gi|942690482;gi|944763880;gi|944770944;gi|945575231;gi|946082853
BNW	Q20592_QEx2_Pos_Id97	F404881	5830	19466	687.855	2	2867	1	DAGTSVTVPFAPGR		31	45	0.00012391	gi|499223339;gi|215274132;gi|501787865
BNW	Q20592_QEx2_Pos_Id97	F404881	5831	19377	687.856	2	2856	1	DAGTSVTVPFAPGR		39	54	9.7439e-05	gi|499223339;gi|215274132;gi|501787865
BNW	Q20592_QEx2_Pos_Id97	F404881	5854	15146	459.564	3	2308	1	CFYHLEAPIAR		27	29	0.0019948	gi|494646816;gi|498231623;gi|518200680;gi|723385947;gi|755135582;gi|759336370;gi|764363322;gi|944616319;gi|944807170
BNW	Q20592_QEx2_Pos_Id97	F404881	5856	10573	459.57	3	1732	1	MSVEADINGLRR	Oxidation (M)	27	30	0.0015133	P02533;Q9QWL7;Q6IFX2;P08727
BNW	Q20592_QEx2_Pos_Id97	F404881	5857	10648	459.57	3	1742	1	MSVEADINGLRR	Oxidation (M)	33	40	0.00058672	P02533;Q9QWL7;Q6IFX2;P08727
BNW	Q20592_QEx2_Pos_Id97	F404881	5863	18724	688.875	2	2765	1	AQAVVAFETEIAK		36	44	0.00046225	gi|944801987
BNW	Q20592_QEx2_Pos_Id97	F404881	5865	15512	459.598	3	2360	1	ATLENDFVVLKK		29	55	6.4416e-06	Q7RTT2;Q8N1N4-2
BNW	Q20592_QEx2_Pos_Id97	F404881	5869	20398	689.386	2	2984	1	YTSEIGIIIGPSK		29	61	1.8618e-06	gi|500127599;gi|495135657;gi|519070886;gi|501844715;gi|651307272
BNW	Q20592_QEx2_Pos_Id97	F404881	5869	20398	689.386	2	2984	2	YTSEIGLLIGPSK		29	61	1.8618e-06	gi|498151198;gi|496180026;gi|504824925;gi|518530845;gi|503358076;gi|640181641;gi|802681869;gi|942694096;gi|944775134;gi|944775602;gi|945099407;gi|945577717;gi|946077830;gi|946270430
BNW	Q20592_QEx2_Pos_Id97	F404881	5876	11409	460.58	3	1831	1	TRLEQEIATYR		41	65	1.0929e-05	P08779;P02533;P13646-1;Q04695;Q3ZAW8;Q9D312;P08730-1;A2A4G1;Q9QWL7;Q6IFX2;Q61782;Q9Z2K1;P19012;P35900;ENSEMBL:ENSP00000377550
BNW	Q20592_QEx2_Pos_Id97	F404881	5877	11324	460.581	3	1821	1	TRLEQEIATYR		39	69	2.5715e-06	P08779;P02533;P13646-1;Q04695;Q3ZAW8;Q9D312;P08730-1;A2A4G1;Q9QWL7;Q6IFX2;Q61782;Q9Z2K1;P19012;P35900;ENSEMBL:ENSP00000377550
BNW	Q20592_QEx2_Pos_Id97	F404881	5878	11329	690.368	2	1821	1	TRLEQEIATYR		37	52	9.3122e-05	P08779;P02533;P13646-1;Q04695;Q3ZAW8;Q9D312;P08730-1;A2A4G1;Q9QWL7;Q6IFX2;Q61782;Q9Z2K1;P19012;P35900;ENSEMBL:ENSP00000377550
BNW	Q20592_QEx2_Pos_Id97	F404881	5879	11419	690.368	2	1832	1	TRLEQEIATYR		43	65	1.6782e-05	P08779;P02533;P13646-1;Q04695;Q3ZAW8;Q9D312;P08730-1;A2A4G1;Q9QWL7;Q6IFX2;Q61782;Q9Z2K1;P19012;P35900;ENSEMBL:ENSP00000377550
BNW	Q20592_QEx2_Pos_Id97	F404881	5881	17829	690.836	2	2658	1	GAGDVGYDTGDLLK		34	53	3.6762e-05	gi|755132725;gi|944657692;gi|944677038;gi|944678784;gi|944800099
BNW	Q20592_QEx2_Pos_Id97	F404881	5883	11208	691.328	2	1808	1	ALEESNYELEGK		40	94	1.2024e-08	P13645;P02535-1
BNW	Q20592_QEx2_Pos_Id97	F404881	5884	11111	691.328	2	1797	1	ALEESNYELEGK		40	94	1.2079e-08	P13645;P02535-1
BNW	Q20592_QEx2_Pos_Id97	F404881	5885	11906	691.328	2	1892	1	ALEESNYELEGK		39	67	4.7368e-06	P13645;P02535-1
BNW	Q20592_QEx2_Pos_Id97	F404881	5886	11987	691.328	2	1902	1	ALEESNYELEGK		31	58	6.9271e-06	P13645;P02535-1
BNW	Q20592_QEx2_Pos_Id97	F404881	5887	11442	691.328	2	1834	1	ALEESNYELEGK		39	91	1.9442e-08	P13645;P02535-1
BNW	Q20592_QEx2_Pos_Id97	F404881	5888	11301	691.328	2	1818	1	ALEESNYELEGK		41	92	1.795e-08	P13645;P02535-1
BNW	Q20592_QEx2_Pos_Id97	F404881	5889	11019	691.33	2	1787	1	ALEESNYELEGK		41	87	7.6486e-08	P13645;P02535-1
BNW	Q20592_QEx2_Pos_Id97	F404881	5890	12069	691.331	2	1913	1	ALEESNYELEGK		28	38	0.0002865	P13645;P02535-1
BNW	Q20592_QEx2_Pos_Id97	F404881	5894	10834	691.85	2	1767	1	IYGAGIASSASETR		30	36	0.00086488	gi|495128668;gi|946172917;gi|946181509
BNW	Q20592_QEx2_Pos_Id97	F404881	5896	14907	691.873	2	2276	1	VGAPVIGINDSGGAR		27	28	0.0022758	gi|495130415;gi|550936801;gi|944740042;gi|946165941
BNW	Q20592_QEx2_Pos_Id97	F404881	5896	14907	691.873	2	2276	2	VGAPVIGLNDSGGAR		27	28	0.0022758	gi|94424091;gi|500129280;gi|500119608;gi|500995654;gi|492276360;gi|332011424;gi|498144715;gi|497809865;gi|496180352;gi|498230436;gi|494959806;gi|498090395;gi|497869503;gi|497846859;gi|497900805;gi|504827032;gi|505271816;gi|516605588;gi|518345331;gi|518530475;gi|518671984;gi|519072252;gi|644231369;gi|663824684;gi|506393655;gi|503360451;gi|640185339;gi|646513726;gi|648228062;gi|651308933;gi|6558814…
BNW	Q20592_QEx2_Pos_Id97	F404881	5901	14413	692.321	2	2214	1	SLNSFGGCLEGSR		28	36	0.00050937	Q7RTT2;Q8N1N4-2
BNW	Q20592_QEx2_Pos_Id97	F404881	5902	20915	692.349	2	3049	1	SLNNQFASFIDK		42	98	7.5908e-09	P04264;ENSEMBL:ENSBTAP00000038253
BNW	Q20592_QEx2_Pos_Id97	F404881	5903	21414	692.349	2	3111	1	SLNNQFASFIDK		42	91	3.6539e-08	P04264;ENSEMBL:ENSBTAP00000038253
BNW	Q20592_QEx2_Pos_Id97	F404881	5904	21588	692.349	2	3133	1	SLNNQFASFIDK		37	58	2.7114e-05	P04264;ENSEMBL:ENSBTAP00000038253
BNW	Q20592_QEx2_Pos_Id97	F404881	5905	21256	692.349	2	3091	1	SLNNQFASFIDK		42	87	1.011e-07	P04264;ENSEMBL:ENSBTAP00000038253
BNW	Q20592_QEx2_Pos_Id97	F404881	5906	20999	692.349	2	3060	1	SLNNQFASFIDK		43	91	4.2976e-08	P04264;ENSEMBL:ENSBTAP00000038253
BNW	Q20592_QEx2_Pos_Id97	F404881	5907	21086	692.349	2	3070	1	SLNNQFASFIDK		43	91	3.6535e-08	P04264;ENSEMBL:ENSBTAP00000038253
BNW	Q20592_QEx2_Pos_Id97	F404881	5908	21503	692.349	2	3122	1	SLNNQFASFIDK		36	48	0.00020127	P04264;ENSEMBL:ENSBTAP00000038253
BNW	Q20592_QEx2_Pos_Id97	F404881	5909	21173	692.349	2	3081	1	SLNNQFASFIDK		43	87	9.1367e-08	P04264;ENSEMBL:ENSBTAP00000038253
BNW	Q20592_QEx2_Pos_Id97	F404881	5910	21336	692.349	2	3101	1	SLNNQFASFIDK		43	92	3.2538e-08	P04264;ENSEMBL:ENSBTAP00000038253
BNW	Q20592_QEx2_Pos_Id97	F404881	5911	24238	692.385	2	3440	1	GAYITSLIGYGLR		35	61	6.8026e-06	gi|499222241;gi|501786914;gi|835227376;gi|945501719
BNW	Q20592_QEx2_Pos_Id97	F404881	5914	25278	692.421	2	3546	1	QVGVPAIVVFLNK		28	37	0.00034565	gi|371560673;gi|371560681;gi|371560703;gi|371560711;gi|371560713;gi|371560715;gi|371560717;gi|371560723;gi|371560725;gi|371560731
BNW	Q20592_QEx2_Pos_Id97	F404881	5914	25278	692.421	2	3546	2	QVGVPALVVFLNK		28	37	0.00034565	gi|371560693;gi|371560697
BNW	Q20592_QEx2_Pos_Id97	F404881	5921	25878	692.87	2	3611	1	FFVAPFPEVFGK		29	38	0.00040284	P02662
BNW	Q20592_QEx2_Pos_Id97	F404881	5922	25788	692.871	2	3601	1	FFVAPFPEVFGK		29	43	0.00010688	P02662
BNW	Q20592_QEx2_Pos_Id97	F404881	5924	17139	462.593	3	2572	1	NKLAELEEALQK		35	45	0.00030772	P13647
BNW	Q20592_QEx2_Pos_Id97	F404881	5925	17143	693.386	2	2572	1	NKLAELEEALQK		41	64	1.7506e-05	P13647
BNW	Q20592_QEx2_Pos_Id97	F404881	5926	17228	693.386	2	2583	1	NKLAELEEALQK		43	62	2.9893e-05	P13647
BNW	Q20592_QEx2_Pos_Id97	F404881	5940	16726	694.807	2	2521	1	DSWNYGVGAEYK		30	43	0.00014651	gi|835226443;gi|945502043
BNW	Q20592_QEx2_Pos_Id97	F404881	5943	23437	694.899	2	3363	1	LVINQVFGITER		31	62	2.3516e-06	gi|494646471;gi|516602913;gi|518344916;gi|550938866;gi|739675452;gi|655874360;gi|695171932;gi|722248101;gi|755137803;gi|739675103;gi|740875309;gi|758504922;gi|815673832;gi|919379374;gi|944599447;gi|944616368;gi|944664768;gi|944676106;gi|944743481;gi|944806288;gi|945119033;gi|945275043
BNW	Q20592_QEx2_Pos_Id97	F404881	5945	9599	695.352	2	1601	1	SEQAAGDVIVTGSR		34	82	5.0121e-08	gi|919367229
BNW	Q20592_QEx2_Pos_Id97	F404881	5946	9673	695.352	2	1611	1	SEQAAGDVIVTGSR		30	71	2.2509e-07	gi|919367229
BNW	Q20592_QEx2_Pos_Id97	F404881	5947	21100	695.396	2	3072	1	ALQAVGFQISSIR		41	52	0.00020893	gi|755136201
BNW	Q20592_QEx2_Pos_Id97	F404881	5949	14103	695.843	2	2174	1	QSLEASLAETEGR		43	103	2.3434e-09	P13645;P02535-1
BNW	Q20592_QEx2_Pos_Id97	F404881	5952	14508	695.844	2	2226	1	QSLEASLAETEGR		43	96	1.2514e-08	P13645;P02535-1
BNW	Q20592_QEx2_Pos_Id97	F404881	5953	14922	695.844	2	2278	1	QSLEASLAETEGR		43	50	0.00049978	P13645;P02535-1
BNW	Q20592_QEx2_Pos_Id97	F404881	5954	14243	464.232	3	2192	1	QSLEASLAETEGR		43	45	0.0018654	P13645;P02535-1
BNW	Q20592_QEx2_Pos_Id97	F404881	5955	14667	695.844	2	2246	1	QSLEASLAETEGR		43	80	4.2833e-07	P13645;P02535-1
BNW	Q20592_QEx2_Pos_Id97	F404881	5956	14184	695.844	2	2185	1	QSLEASLAETEGR		43	88	7.9028e-08	P13645;P02535-1
BNW	Q20592_QEx2_Pos_Id97	F404881	5957	14272	695.844	2	2195	1	QSLEASLAETEGR		43	92	2.9398e-08	P13645;P02535-1
BNW	Q20592_QEx2_Pos_Id97	F404881	5958	14426	695.845	2	2215	1	QSLEASLAETEGR		43	96	1.2087e-08	P13645;P02535-1
BNW	Q20592_QEx2_Pos_Id97	F404881	5959	14347	695.845	2	2205	1	QSLEASLAETEGR		43	88	6.9075e-08	P13645;P02535-1
BNW	Q20592_QEx2_Pos_Id97	F404881	5960	21592	695.845	2	3133	1	QSLEASLAETEGR		43	52	0.00028643	P13645;P02535-1
BNW	Q20592_QEx2_Pos_Id97	F404881	5961	21664	695.845	2	3144	1	QSLEASLAETEGR		42	61	3.7531e-05	P13645;P02535-1
BNW	Q20592_QEx2_Pos_Id97	F404881	5962	14590	695.845	2	2236	1	QSLEASLAETEGR		43	89	6.6938e-08	P13645;P02535-1
BNW	Q20592_QEx2_Pos_Id97	F404881	5963	14753	695.846	2	2257	1	QSLEASLAETEGR		43	74	2.371e-06	P13645;P02535-1
BNW	Q20592_QEx2_Pos_Id97	F404881	5973	24103	695.874	2	3427	1	VVAFDPFLTPER		29	59	3.0984e-06	gi|94424725;gi|496104814;gi|516604890;gi|739679600;gi|663818445;gi|494959439;gi|648633986;gi|670491630;gi|740877486;gi|739674829;gi|755140579;gi|728825170;gi|734982249;gi|739642019;gi|739688589;gi|758936485;gi|806909294;gi|873291498;gi|944601206;gi|944612315;gi|944622154;gi|944641181;gi|944651729;gi|944664502;gi|944670529;gi|944672907;gi|944676399;gi|944808128;gi|945118041;gi|945186834;gi|9453914…
BNW	Q20592_QEx2_Pos_Id97	F404881	5974	23591	695.889	2	3377	1	LLLFGATGDLSQR		34	55	2.174e-05	gi|500995647;gi|500535332;gi|494645352;gi|515118444;gi|518672539;gi|644228097;gi|662142191;gi|755132565;gi|728817607;gi|739669943;gi|806905299;gi|826044303;gi|944565866;gi|944576325;gi|944588926;gi|944605140;gi|944646557;gi|944720715;gi|944799788;gi|946128590;gi|946138317
BNW	Q20592_QEx2_Pos_Id97	F404881	5981	3677	696.343	2	769	1	SKEEAEALYHSK		31	74	1.5814e-07	P35908
BNW	Q20592_QEx2_Pos_Id97	F404881	5982	3668	464.565	3	768	1	SKEEAEALYHSK		28	39	0.00022839	P35908
BNW	Q20592_QEx2_Pos_Id97	F404881	5983	3531	696.344	2	748	1	SKEEAEALYHSK		31	66	9.3055e-07	P35908
BNW	Q20592_QEx2_Pos_Id97	F404881	5984	3599	696.344	2	758	1	SKEEAEALYHSK		30	70	3.1701e-07	P35908
BNW	Q20592_QEx2_Pos_Id97	F404881	5985	3591	464.566	3	757	1	SKEEAEALYHSK		29	56	6.0506e-06	P35908
BNW	Q20592_QEx2_Pos_Id97	F404881	5986	17017	696.398	2	2555	1	LALDVEIATYRK		34	50	6.7839e-05	P13647;P35908;P02538;P48668;P04259;Q5XQN5;P50446;Q922U2;Q8BGZ7;P07744;O95678;Q01546;Q5XKE5;P12035
BNW	Q20592_QEx2_Pos_Id97	F404881	5987	16931	696.398	2	2545	1	LALDVEIATYRK		29	43	0.000133	P13647;P35908;P02538;P48668;P04259;Q5XQN5;P50446;Q922U2;Q8BGZ7;P07744;O95678;Q01546;Q5XKE5;P12035
BNW	Q20592_QEx2_Pos_Id97	F404881	5988	17000	464.601	3	2553	1	LALDVEIATYRK		36	45	0.0003992	P13647;P35908;P02538;P48668;P04259;Q5XQN5;P50446;Q922U2;Q8BGZ7;P07744;O95678;Q01546;Q5XKE5;P12035
BNW	Q20592_QEx2_Pos_Id97	F404881	5989	17078	464.601	3	2563	1	LALDVEIATYRK		27	28	0.0025349	P13647;P35908;P02538;P48668;P04259;Q5XQN5;P50446;Q922U2;Q8BGZ7;P07744;O95678;Q01546;Q5XKE5;P12035
BNW	Q20592_QEx2_Pos_Id97	F404881	5996	16851	696.875	2	2535	1	LVYTPEPTPTFK		36	54	4.6575e-05	gi|944799428
BNW	Q20592_QEx2_Pos_Id97	F404881	6000	9135	465.248	3	1542	1	TNAENEFVTIKK		30	78	5.0504e-08	P04264
BNW	Q20592_QEx2_Pos_Id97	F404881	6001	9062	697.369	2	1533	1	TNAENEFVTIKK		30	73	1.4958e-07	P04264
BNW	Q20592_QEx2_Pos_Id97	F404881	6002	9054	465.249	3	1532	1	TNAENEFVTIKK		30	72	1.9592e-07	P04264
BNW	Q20592_QEx2_Pos_Id97	F404881	6003	8872	465.249	3	1511	1	TNAENEFVTIKK		27	31	0.0012787	P04264
BNW	Q20592_QEx2_Pos_Id97	F404881	6004	9306	697.37	2	1564	1	TNAENEFVTIKK		30	57	6.3118e-06	P04264
BNW	Q20592_QEx2_Pos_Id97	F404881	6005	8972	697.37	2	1523	1	TNAENEFVTIKK		30	77	6.5725e-08	P04264
BNW	Q20592_QEx2_Pos_Id97	F404881	6006	9240	465.249	3	1556	1	TNAENEFVTIKK		29	51	1.5541e-05	P04264
BNW	Q20592_QEx2_Pos_Id97	F404881	6007	8884	697.37	2	1513	1	TNAENEFVTIKK		35	52	6.2009e-05	P04264
BNW	Q20592_QEx2_Pos_Id97	F404881	6008	9222	697.37	2	1554	1	TNAENEFVTIKK		39	63	1.0986e-05	P04264
BNW	Q20592_QEx2_Pos_Id97	F404881	6009	9324	465.249	3	1566	1	TNAENEFVTIKK		27	35	0.00057909	P04264
BNW	Q20592_QEx2_Pos_Id97	F404881	6011	9145	697.37	2	1544	1	TNAENEFVTIKK		38	86	4.2199e-08	P04264
BNW	Q20592_QEx2_Pos_Id97	F404881	6012	8960	465.25	3	1522	1	TNAENEFVTIKK		30	71	1.9934e-07	P04264
BNW	Q20592_QEx2_Pos_Id97	F404881	6017	17817	697.844	2	2656	1	SDDNVALVEAYAK		28	48	3.3584e-05	gi|944804955
BNW	Q20592_QEx2_Pos_Id97	F404881	6037	20816	699.357	2	3037	1	TLNNQFASFIDK		42	75	1.3536e-06	Q7RTT2;Q8N1N4-2
BNW	Q20592_QEx2_Pos_Id97	F404881	6038	19003	699.391	2	2804	1	NPVLTENLTGLAR		43	74	1.8291e-06	gi|497507282;gi|500997215;gi|494648706;gi|497809493;gi|498231534;gi|494957477;gi|498088931;gi|497871991;gi|497850260;gi|496108784;gi|497903484;gi|505269882;gi|518199425;gi|518670556;gi|521975333;gi|550939322;gi|569540207;gi|739679448;gi|739628717;gi|648634033;gi|644221190;gi|655881300;gi|655890348;gi|659889841;gi|659895539;gi|662141030;gi|667775640;gi|670493500;gi|740877328;gi|755134420;gi|728816…
BNW	Q20592_QEx2_Pos_Id97	F404881	6043	17932	699.857	2	2672	1	AYGGYSVLAGVGER		39	61	1.8834e-05	gi|501245710;gi|371560984;gi|494950252;gi|490759576;gi|499223736;gi|502842455;gi|654571649;gi|659863559;gi|737051851;gi|737087274;gi|737101974;gi|835236924;gi|945499715;gi|945775605;gi|945864474;gi|946003387;gi|946011609
BNW	Q20592_QEx2_Pos_Id97	F404881	6044	20431	699.872	2	2988	1	FIVSFAGNTVTSR		32	35	0.0015511	gi|494646188;gi|919367202
BNW	Q20592_QEx2_Pos_Id97	F404881	6045	20355	699.873	2	2978	1	FIVSFAGNTVTSR		34	43	0.00032153	gi|494646188;gi|919367202
BNW	Q20592_QEx2_Pos_Id97	F404881	6050	10957	700.386	2	1780	1	QLVESDINGLRR		42	47	0.00087108	Q92764;Q9UE12;Q6NTB9;A2A5Y0
BNW	Q20592_QEx2_Pos_Id97	F404881	6050	10957	700.386	2	1780	2	QLVESDLNGLRR		42	47	0.00087108	REFSEQ:XP_986630
BNW	Q20592_QEx2_Pos_Id97	F404881	6051	11040	467.26	3	1789	1	QLVESDINGLRR		27	35	0.00057404	Q92764;Q9UE12;Q6NTB9;A2A5Y0
BNW	Q20592_QEx2_Pos_Id97	F404881	6051	11040	467.26	3	1789	2	QLVESDLNGLRR		27	35	0.00057404	REFSEQ:XP_986630
BNW	Q20592_QEx2_Pos_Id97	F404881	6052	10945	467.26	3	1779	1	QLVESDINGLRR		28	38	0.00029133	Q92764;Q9UE12;Q6NTB9;A2A5Y0
BNW	Q20592_QEx2_Pos_Id97	F404881	6052	10945	467.26	3	1779	2	QLVESDLNGLRR		28	38	0.00029133	REFSEQ:XP_986630
BNW	Q20592_QEx2_Pos_Id97	F404881	6057	16988	700.845	2	2551	1	DFKWEASAVYGK		33	51	4.6035e-05	gi|494646638;gi|755140212;gi|755118574;gi|944807768
BNW	Q20592_QEx2_Pos_Id97	F404881	6058	16966	467.566	3	2548	1	DFKWEASAVYGK		28	41	0.0001317	gi|494646638;gi|755140212;gi|755118574;gi|944807768
BNW	Q20592_QEx2_Pos_Id97	F404881	6059	16900	700.846	2	2541	1	DFKWEASAVYGK		32	51	3.9781e-05	gi|494646638;gi|755140212;gi|755118574;gi|944807768
BNW	Q20592_QEx2_Pos_Id97	F404881	6067	9202	467.6	3	1551	1	ATDKLTLNAQAVR		35	47	0.00019368	gi|332014288;gi|723386762;gi|739714279;gi|755133312;gi|944805025
BNW	Q20592_QEx2_Pos_Id97	F404881	6073	17303	701.36	2	2592	1	LAVEQAGSIGWDR		43	75	1.7953e-06	gi|332012856;gi|755134581;gi|739715090;gi|944804944
BNW	Q20592_QEx2_Pos_Id97	F404881	6077	24763	701.401	2	3492	1	QVGVPAIVVFMNK		40	52	0.00015736	gi|371560645
BNW	Q20592_QEx2_Pos_Id97	F404881	6077	24763	701.401	2	3492	2	QVGVPALVVFMNK		40	52	0.00015736	gi|500516608;gi|371560641;gi|371560649;gi|371560687;gi|371560719;gi|480895476;gi|480897130;gi|518669867;gi|502843662;gi|502842953;gi|739671343;gi|826041446;gi|499221580;gi|945504487;gi|946128980
BNW	Q20592_QEx2_Pos_Id97	F404881	6082	10491	468.564	3	1721	1	ASLEGNLAETENR		30	36	0.00078901	Q04695
BNW	Q20592_QEx2_Pos_Id97	F404881	6083	10594	702.342	2	1735	1	ASLEGNLAETENR		33	95	1.8206e-09	Q04695
BNW	Q20592_QEx2_Pos_Id97	F404881	6084	10519	702.342	2	1725	1	ASLEGNLAETENR		40	101	2.3582e-09	Q04695
BNW	Q20592_QEx2_Pos_Id97	F404881	6085	10438	702.342	2	1715	1	ASLEGNLAETENR		36	95	3.9162e-09	Q04695
BNW	Q20592_QEx2_Pos_Id97	F404881	6086	21299	702.399	2	3096	1	IGAAVELGGYVGIGK		28	43	0.00010056	gi|494647565;gi|723386066;gi|755135019;gi|759336165;gi|944800811
BNW	Q20592_QEx2_Pos_Id97	F404881	6087	21213	702.4	2	3086	1	IGAAVELGGYVGIGK		29	58	3.6589e-06	gi|494647565;gi|723386066;gi|755135019;gi|759336165;gi|944800811
BNW	Q20592_QEx2_Pos_Id97	F404881	6090	17740	702.852	2	2646	1	TGVPMGTPVFDGAR		31	43	0.00018963	gi|494645894;gi|497869616;gi|516603113;gi|755141394;gi|944667818;gi|944800304;gi|945139737
BNW	Q20592_QEx2_Pos_Id97	F404881	6091	14766	468.914	3	2259	1	YYVTIIDAPGHR		42	74	2.1667e-06	gi|944801523
BNW	Q20592_QEx2_Pos_Id97	F404881	6092	14849	468.914	3	2269	1	YYVTIIDAPGHR		41	49	0.00044904	gi|944801523
BNW	Q20592_QEx2_Pos_Id97	F404881	6093	17914	702.877	2	2669	1	GVEPYTATQLIGR		38	75	6.9558e-07	gi|495135199;gi|764507353;gi|946160974
BNW	Q20592_QEx2_Pos_Id97	F404881	6094	17839	702.88	2	2659	1	GVEPYTATQLIGR		34	52	4.7525e-05	gi|495135199;gi|764507353;gi|946160974
BNW	Q20592_QEx2_Pos_Id97	F404881	6095	5905	468.925	3	1099	1	VGVPSEIKPGEHR		30	40	0.00032337	gi|501241142;gi|494941320;gi|490754795;gi|499223863;gi|502846137;gi|654572869;gi|659863062;gi|737054035;gi|737093036;gi|737102329;gi|835223901;gi|945506586;gi|945781055;gi|945849152;gi|945874372;gi|946003420;gi|946011773
BNW	Q20592_QEx2_Pos_Id97	F404881	6097	11205	468.931	3	1807	1	FALGYVHNLSKR		30	55	1.0373e-05	gi|495131790;gi|944763848;gi|944770915;gi|946176306;gi|946178287
BNW	Q20592_QEx2_Pos_Id97	F404881	6099	18326	703.344	2	2715	1	DALESTLAETEAR		38	92	1.342e-08	Q92764
BNW	Q20592_QEx2_Pos_Id97	F404881	6100	18238	703.344	2	2705	1	DALESTLAETEAR		36	78	1.7415e-07	Q92764
BNW	Q20592_QEx2_Pos_Id97	F404881	6101	18140	703.344	2	2695	1	DALESTLAETEAR		38	79	1.875e-07	Q92764
BNW	Q20592_QEx2_Pos_Id97	F404881	6103	7212	703.35	2	1287	1	EVASNSELVQSSR		43	91	4.5466e-08	P08779
BNW	Q20592_QEx2_Pos_Id97	F404881	6104	7283	703.35	2	1297	1	EVASNSELVQSSR		43	93	2.5426e-08	P08779
BNW	Q20592_QEx2_Pos_Id97	F404881	6106	11602	703.372	2	1855	1	AAALSMIPTSTGAAK	Oxidation (M)	31	34	0.0013207	gi|501241819;gi|494947544;gi|490753979;gi|499223541;gi|502842875;gi|654570804;gi|659859862;gi|737052397;gi|737083117;gi|737100882;gi|835223493;gi|945775236;gi|945842440;gi|945873820;gi|946013556;gi|946015650
BNW	Q20592_QEx2_Pos_Id97	F404881	6107	25421	703.395	2	3560	1	VDPVLFGIGLGYR		29	62	1.611e-06	gi|394317637;gi|737217642
BNW	Q20592_QEx2_Pos_Id97	F404881	6109	23905	703.835	2	3408	1	DLNMDCVVAEIK		33	53	2.733e-05	Q61726
BNW	Q20592_QEx2_Pos_Id97	F404881	6110	24035	703.835	2	3421	1	DLNMDCVVAEIK		38	52	0.00010764	Q61726
BNW	Q20592_QEx2_Pos_Id97	F404881	6111	23747	469.56	3	3393	1	DLNMDCVVAEIK		29	37	0.0004861	Q61726
BNW	Q20592_QEx2_Pos_Id97	F404881	6112	23796	703.836	2	3397	1	DLNMDCVVAEIK		34	75	2.0789e-07	Q61726
BNW	Q20592_QEx2_Pos_Id97	F404881	6113	20960	703.837	2	3055	1	DLNMDCVVAEIK		41	60	2.9638e-05	Q61726
BNW	Q20592_QEx2_Pos_Id97	F404881	6114	23683	703.837	2	3387	1	DLNMDCVVAEIK		33	72	4.0884e-07	Q61726
BNW	Q20592_QEx2_Pos_Id97	F404881	6115	21043	703.838	2	3065	1	DLNMDCVVAEIK		35	70	1.0446e-06	Q61726
BNW	Q20592_QEx2_Pos_Id97	F404881	6120	20837	703.87	2	3040	1	AVAFGEALQPEFK		39	46	0.0005257	gi|505270458;gi|657923104;gi|755140419;gi|739671517;gi|815669817;gi|944674111;gi|944806889;gi|945665709;gi|946134336
BNW	Q20592_QEx2_Pos_Id97	F404881	6121	21303	703.878	2	3097	1	ASFTEDALLVNVK		43	48	0.00080033	gi|502842933
BNW	Q20592_QEx2_Pos_Id97	F404881	6123	24109	704.359	2	3428	1	ADTLTDEINFLR		41	54	0.00014567	P02538;P48668;P04259
BNW	Q20592_QEx2_Pos_Id97	F404881	6124	24169	469.909	3	3434	1	ADTLTDEINFLR		36	67	2.6609e-06	P02538;P48668;P04259
BNW	Q20592_QEx2_Pos_Id97	F404881	6125	24228	704.36	2	3439	1	ADTLTDEINFLR		42	83	2.3404e-07	P02538;P48668;P04259
BNW	Q20592_QEx2_Pos_Id97	F404881	6126	24334	704.361	2	3449	1	ADTLTDEINFLR		40	69	4.2406e-06	P02538;P48668;P04259
BNW	Q20592_QEx2_Pos_Id97	F404881	6127	20348	704.362	2	2977	1	LSDVIVFDDASAR		44	56	0.00018188	gi|835226477;gi|945502034
BNW	Q20592_QEx2_Pos_Id97	F404881	6128	24449	704.363	2	3461	1	ADTLTDEINFLR		37	48	0.00025044	P02538;P48668;P04259
BNW	Q20592_QEx2_Pos_Id97	F404881	6136	23427	705.423	2	3362	1	NIAAELILTVPQK		29	66	7.1244e-07	gi|492271148;gi|504826627;gi|942689131;gi|946088626
BNW	Q20592_QEx2_Pos_Id97	F404881	6141	13048	705.843	2	2037	1	VSLAGACGVGGYGSR		31	44	0.00015042	P13647
BNW	Q20592_QEx2_Pos_Id97	F404881	6142	12874	705.844	2	2017	1	VSLAGACGVGGYGSR		31	90	3.7549e-09	P13647
BNW	Q20592_QEx2_Pos_Id97	F404881	6143	12960	705.844	2	2027	1	VSLAGACGVGGYGSR		32	74	1.7141e-07	P13647
BNW	Q20592_QEx2_Pos_Id97	F404881	6144	12787	705.844	2	2007	1	VSLAGACGVGGYGSR		30	53	1.3848e-05	P13647
BNW	Q20592_QEx2_Pos_Id97	F404881	6145	14256	705.849	2	2193	1	VMVAGFTDTSGTPK		34	59	9.137e-06	gi|723383821;gi|755140525;gi|944808322
BNW	Q20592_QEx2_Pos_Id97	F404881	6146	28046	705.85	2	3914	1	VMVAGFTDTSGTPK		28	40	0.00018643	gi|723383821;gi|755140525;gi|944808322
BNW	Q20592_QEx2_Pos_Id97	F404881	6147	14518	705.85	2	2227	1	VMVAGFTDTSGTPK		29	54	8.9625e-06	gi|723383821;gi|755140525;gi|944808322
BNW	Q20592_QEx2_Pos_Id97	F404881	6149	14435	705.85	2	2217	1	VMVAGFTDTSGTPK		28	49	2.7955e-05	gi|723383821;gi|755140525;gi|944808322
BNW	Q20592_QEx2_Pos_Id97	F404881	6150	27534	705.85	2	3820	1	VMVAGFTDTSGTPK		28	49	2.7955e-05	gi|723383821;gi|755140525;gi|944808322
BNW	Q20592_QEx2_Pos_Id97	F404881	6151	15156	705.85	2	2309	1	VMVAGFTDTSGTPK		30	48	4.7089e-05	gi|723383821;gi|755140525;gi|944808322
BNW	Q20592_QEx2_Pos_Id97	F404881	6152	14165	705.85	2	2182	1	VMVAGFTDTSGTPK		27	34	0.00060462	gi|723383821;gi|755140525;gi|944808322
BNW	Q20592_QEx2_Pos_Id97	F404881	6153	15004	705.85	2	2288	1	VMVAGFTDTSGTPK		31	84	1.4851e-08	gi|723383821;gi|755140525;gi|944808322
BNW	Q20592_QEx2_Pos_Id97	F404881	6154	14924	705.851	2	2278	1	VMVAGFTDTSGTPK		29	58	4.0233e-06	gi|723383821;gi|755140525;gi|944808322
BNW	Q20592_QEx2_Pos_Id97	F404881	6155	28378	705.851	2	3972	1	VMVAGFTDTSGTPK		28	37	0.00036406	gi|723383821;gi|755140525;gi|944808322
BNW	Q20592_QEx2_Pos_Id97	F404881	6156	15084	705.851	2	2299	1	VMVAGFTDTSGTPK		29	56	6.1826e-06	gi|723383821;gi|755140525;gi|944808322
BNW	Q20592_QEx2_Pos_Id97	F404881	6157	14677	705.851	2	2247	1	VMVAGFTDTSGTPK		31	85	1.3564e-08	gi|723383821;gi|755140525;gi|944808322
BNW	Q20592_QEx2_Pos_Id97	F404881	6159	14837	705.851	2	2268	1	VMVAGFTDTSGTPK		31	88	6.2746e-09	gi|723383821;gi|755140525;gi|944808322
BNW	Q20592_QEx2_Pos_Id97	F404881	6160	29223	705.851	2	4113	1	VMVAGFTDTSGTPK		29	32	0.0014962	gi|723383821;gi|755140525;gi|944808322
BNW	Q20592_QEx2_Pos_Id97	F404881	6161	14602	705.851	2	2237	1	VMVAGFTDTSGTPK		32	78	7.0899e-08	gi|723383821;gi|755140525;gi|944808322
BNW	Q20592_QEx2_Pos_Id97	F404881	6162	28988	705.851	2	4074	1	VMVAGFTDTSGTPK		27	31	0.0011356	gi|723383821;gi|755140525;gi|944808322
BNW	Q20592_QEx2_Pos_Id97	F404881	6163	14755	705.851	2	2257	1	VMVAGFTDTSGTPK		31	89	4.5208e-09	gi|723383821;gi|755140525;gi|944808322
BNW	Q20592_QEx2_Pos_Id97	F404881	6165	28302	705.851	2	3959	1	VMVAGFTDTSGTPK		27	34	0.00060069	gi|723383821;gi|755140525;gi|944808322
BNW	Q20592_QEx2_Pos_Id97	F404881	6166	28438	705.851	2	3983	1	VMVAGFTDTSGTPK		29	53	1.0049e-05	gi|723383821;gi|755140525;gi|944808322
BNW	Q20592_QEx2_Pos_Id97	F404881	6167	28864	705.851	2	4054	1	VMVAGFTDTSGTPK		28	35	0.00052886	gi|723383821;gi|755140525;gi|944808322
BNW	Q20592_QEx2_Pos_Id97	F404881	6168	28115	705.851	2	3926	1	VMVAGFTDTSGTPK		28	36	0.0004547	gi|723383821;gi|755140525;gi|944808322
BNW	Q20592_QEx2_Pos_Id97	F404881	6169	28803	705.851	2	4044	1	VMVAGFTDTSGTPK		28	37	0.00033903	gi|723383821;gi|755140525;gi|944808322
BNW	Q20592_QEx2_Pos_Id97	F404881	6170	28673	705.852	2	4023	1	VMVAGFTDTSGTPK		27	30	0.0015597	gi|723383821;gi|755140525;gi|944808322
BNW	Q20592_QEx2_Pos_Id97	F404881	6171	28561	705.852	2	4003	1	VMVAGFTDTSGTPK		28	41	0.0001286	gi|723383821;gi|755140525;gi|944808322
BNW	Q20592_QEx2_Pos_Id97	F404881	6172	29298	705.852	2	4125	1	VMVAGFTDTSGTPK		28	41	0.00014608	gi|723383821;gi|755140525;gi|944808322
BNW	Q20592_QEx2_Pos_Id97	F404881	6174	13917	705.866	2	2151	1	SFSTASAITPSVSR		36	66	3.4014e-06	P13647;Q5XQN5
BNW	Q20592_QEx2_Pos_Id97	F404881	6175	12216	470.913	3	1932	1	TTAENEFVMLKK		29	58	3.5962e-06	P13647;Q5XQN5;Q922U2
BNW	Q20592_QEx2_Pos_Id97	F404881	6176	13999	705.866	2	2161	1	SFSTASAITPSVSR		30	66	7.9882e-07	P13647;Q5XQN5
BNW	Q20592_QEx2_Pos_Id97	F404881	6177	13833	705.868	2	2141	1	SFSTASAITPSVSR		31	55	1.0265e-05	P13647;Q5XQN5
BNW	Q20592_QEx2_Pos_Id97	F404881	6178	12298	470.915	3	1943	1	TTAENEFVMLKK		31	84	1.2908e-08	P13647;Q5XQN5;Q922U2
BNW	Q20592_QEx2_Pos_Id97	F404881	6179	12382	470.915	3	1953	1	TTAENEFVMLKK		29	52	1.4441e-05	P13647;Q5XQN5;Q922U2
BNW	Q20592_QEx2_Pos_Id97	F404881	6180	12242	705.869	2	1936	1	TTAENEFVMLKK		37	62	8.7262e-06	P13647;Q5XQN5;Q922U2
BNW	Q20592_QEx2_Pos_Id97	F404881	6181	12326	705.869	2	1946	1	TTAENEFVMLKK		37	44	0.00053694	P13647;Q5XQN5;Q922U2
BNW	Q20592_QEx2_Pos_Id97	F404881	6184	6558	470.924	3	1198	1	IIVVGHTDTSGSPK		28	30	0.0021671	gi|499223783;gi|502845996;gi|594552953
BNW	Q20592_QEx2_Pos_Id97	F404881	6186	6618	470.925	3	1208	1	IIVVGHTDTSGSPK		28	49	2.6489e-05	gi|499223783;gi|502845996;gi|594552953
BNW	Q20592_QEx2_Pos_Id97	F404881	6187	6632	705.883	2	1210	1	IIVVGHTDTSGSPK		35	59	1.2076e-05	gi|499223783;gi|502845996;gi|594552953
BNW	Q20592_QEx2_Pos_Id97	F404881	6188	6572	705.884	2	1200	1	IIVVGHTDTSGSPK		28	45	5.8742e-05	gi|499223783;gi|502845996;gi|594552953
BNW	Q20592_QEx2_Pos_Id97	F404881	6190	10396	471.226	3	1709	1	MRELDDLYQGR	Oxidation (M)	30	36	0.00070157	gi|501241142;gi|494941320;gi|490754795;gi|499223863;gi|502846137;gi|654572869;gi|659863062;gi|737054035;gi|737093036;gi|737102329;gi|835223901;gi|945506586;gi|945781055;gi|945849152;gi|945874372;gi|946003420;gi|946011773
BNW	Q20592_QEx2_Pos_Id97	F404881	6191	10313	471.226	3	1699	1	MRELDDLYQGR	Oxidation (M)	37	41	0.0011783	gi|501241142;gi|494941320;gi|490754795;gi|499223863;gi|502846137;gi|654572869;gi|659863062;gi|737054035;gi|737093036;gi|737102329;gi|835223901;gi|945506586;gi|945781055;gi|945849152;gi|945874372;gi|946003420;gi|946011773
BNW	Q20592_QEx2_Pos_Id97	F404881	6209	13341	706.871	2	2076	1	SAPQGTGIIAGGPMR		27	34	0.00059557	gi|494648182;gi|497812999;gi|498231581;gi|498089556;gi|505271241;gi|516604454;gi|518199480;gi|518345822;gi|740878121;gi|550938644;gi|644240920;gi|739679347;gi|648667654;gi|655877970;gi|695172100;gi|755141101;gi|728821507;gi|734983592;gi|739674123;gi|758502085;gi|758935198;gi|759434157;gi|761900190;gi|764357337;gi|810848874;gi|815670460;gi|944599512;gi|944611647;gi|944622654;gi|944678094;gi|944679…
BNW	Q20592_QEx2_Pos_Id97	F404881	6212	20224	706.913	2	2961	1	AIVSTIGPTVVMPK		37	53	7.7301e-05	gi|919367202
BNW	Q20592_QEx2_Pos_Id97	F404881	6215	18134	707.367	2	2694	1	GLTPGSYSYVELK		42	48	0.00059645	gi|835233097;gi|945503196
BNW	Q20592_QEx2_Pos_Id97	F404881	6216	14337	707.371	2	2204	1	GILLDGTTEGGQPR		35	82	5.2539e-08	gi|495128675;gi|946172915;gi|946181507
BNW	Q20592_QEx2_Pos_Id97	F404881	6217	14415	707.372	2	2214	1	GILLDGTTEGGQPR		37	73	8.5355e-07	gi|495128675;gi|946172915;gi|946181507
BNW	Q20592_QEx2_Pos_Id97	F404881	6218	22224	707.372	2	3219	1	GLSLTVDYYNIR		39	65	7.3145e-06	gi|494645725;gi|755136995;gi|759337118;gi|944806758
BNW	Q20592_QEx2_Pos_Id97	F404881	6219	22145	707.373	2	3208	1	GLSLTVDYYNIR		32	40	0.0004078	gi|494645725;gi|755136995;gi|759337118;gi|944806758
BNW	Q20592_QEx2_Pos_Id97	F404881	6224	21162	707.868	2	3080	1	GLDLSALTGSGPNGR		43	58	8.8676e-05	gi|494647529;gi|755134778;gi|944804895
BNW	Q20592_QEx2_Pos_Id97	F404881	6227	21075	707.87	2	3069	1	GLDLSALTGSGPNGR		44	62	3.4586e-05	gi|494647529;gi|755134778;gi|944804895
BNW	Q20592_QEx2_Pos_Id97	F404881	6228	16204	707.881	2	2452	1	GVGLVSNGLGEEVGK		31	53	1.6457e-05	gi|944801986
BNW	Q20592_QEx2_Pos_Id97	F404881	6235	15422	708.895	2	2347	1	ATVASGGIGSTINIR		43	70	4.8937e-06	gi|518200120;gi|944802164
BNW	Q20592_QEx2_Pos_Id97	F404881	6236	15349	708.895	2	2337	1	ATVASGGIGSTINIR		43	91	4.6412e-08	gi|518200120;gi|944802164
BNW	Q20592_QEx2_Pos_Id97	F404881	6244	23117	709.397	2	3329	1	QVGVPAIVVFMNK	Oxidation (M)	42	49	0.00062187	gi|371560645
BNW	Q20592_QEx2_Pos_Id97	F404881	6244	23117	709.397	2	3329	2	QVGVPALVVFMNK	Oxidation (M)	42	49	0.00062187	gi|500516608;gi|371560641;gi|371560649;gi|371560687;gi|371560719;gi|480895476;gi|480897130;gi|518669867;gi|502843662;gi|502842953;gi|739671343;gi|826041446;gi|499221580;gi|945504487;gi|946128980
BNW	Q20592_QEx2_Pos_Id97	F404881	6249	21935	709.867	2	3181	1	AGVEAGEIIQEFR		42	87	8.9271e-08	gi|492276576;gi|498153013;gi|496181917;gi|495123003;gi|504825086;gi|737257395;gi|764504773;gi|942690304;gi|944769783;gi|944773637;gi|945573557;gi|946080278;gi|946167967
BNW	Q20592_QEx2_Pos_Id97	F404881	6250	18863	709.868	2	2783	1	SPAITEVFNPTSR		31	74	1.5982e-07	gi|494646638;gi|740874579;gi|755140212;gi|755118574;gi|944807768
BNW	Q20592_QEx2_Pos_Id97	F404881	6251	18995	709.868	2	2803	1	SPAITEVFNPTSR		31	87	6.9399e-09	gi|494646638;gi|740874579;gi|755140212;gi|755118574;gi|944807768
BNW	Q20592_QEx2_Pos_Id97	F404881	6252	18929	709.868	2	2793	1	SPAITEVFNPTSR		31	87	7.0521e-09	gi|494646638;gi|740874579;gi|755140212;gi|755118574;gi|944807768
BNW	Q20592_QEx2_Pos_Id97	F404881	6260	25231	709.903	2	3541	1	FIGTSGLNLLDLR		41	61	2.2313e-05	gi|919367229
BNW	Q20592_QEx2_Pos_Id97	F404881	6260	25231	709.903	2	3541	2	FLGTSGLNLLDLR		41	61	2.2313e-05	gi|516602418;gi|944644985;gi|946226781
BNW	Q20592_QEx2_Pos_Id97	F404881	6261	24937	709.903	2	3510	1	FIGTSGLNLLDLR		40	100	2.6906e-09	gi|919367229
BNW	Q20592_QEx2_Pos_Id97	F404881	6261	24937	709.903	2	3510	2	FLGTSGLNLLDLR		40	100	2.6906e-09	gi|516602418;gi|944644985;gi|946226781
BNW	Q20592_QEx2_Pos_Id97	F404881	6262	25038	709.904	2	3521	1	FIGTSGLNLLDLR		40	118	5.0448e-11	gi|919367229
BNW	Q20592_QEx2_Pos_Id97	F404881	6262	25038	709.904	2	3521	2	FLGTSGLNLLDLR		40	118	5.0448e-11	gi|516602418;gi|944644985;gi|946226781
BNW	Q20592_QEx2_Pos_Id97	F404881	6263	25134	709.904	2	3531	1	FIGTSGLNLLDLR		40	110	2.7321e-10	gi|919367229
BNW	Q20592_QEx2_Pos_Id97	F404881	6263	25134	709.904	2	3531	2	FLGTSGLNLLDLR		40	110	2.7321e-10	gi|516602418;gi|944644985;gi|946226781
BNW	Q20592_QEx2_Pos_Id97	F404881	6273	21309	710.344	2	3098	1	VYFDTDEYVIR		32	48	7.3843e-05	gi|499223522
BNW	Q20592_QEx2_Pos_Id97	F404881	6274	21224	710.344	2	3087	1	VYFDTDEYVIR		29	39	0.00026934	gi|499223522
BNW	Q20592_QEx2_Pos_Id97	F404881	6277	23720	710.378	2	3390	1	QVGVPAMVVFMNK		36	54	4.7743e-05	gi|494648115;gi|516604472;gi|518345803;gi|550938663;gi|739679378;gi|655877997;gi|667774564;gi|740878160;gi|755141133;gi|758935201;gi|944611429;gi|944739549;gi|944808091;gi|945120769;gi|945274322;gi|945392973
BNW	Q20592_QEx2_Pos_Id97	F404881	6282	21475	710.384	2	3118	1	FTQAGAEVSALLGR		38	97	3.366e-09	gi|497506883;gi|501245710;gi|494647091;gi|498229714;gi|371560952;gi|371560956;gi|371560990;gi|371560994;gi|494957621;gi|494950252;gi|496105522;gi|490759576;gi|518198800;gi|518670291;gi|516602434;gi|518347215;gi|550939407;gi|644229646;gi|739677325;gi|739626263;gi|499223736;gi|502842455;gi|646531391;gi|654571649;gi|655879139;gi|659863559;gi|659890702;gi|740877398;gi|739675453;gi|723385627;gi|737051…
BNW	Q20592_QEx2_Pos_Id97	F404881	6284	21558	710.384	2	3128	1	FTQAGAEVSALLGR		41	97	6.7602e-09	gi|497506883;gi|501245710;gi|494647091;gi|498229714;gi|371560952;gi|371560956;gi|371560990;gi|371560994;gi|494957621;gi|494950252;gi|496105522;gi|490759576;gi|518198800;gi|518670291;gi|516602434;gi|518347215;gi|550939407;gi|644229646;gi|739677325;gi|739626263;gi|499223736;gi|502842455;gi|646531391;gi|654571649;gi|655879139;gi|659863559;gi|659890702;gi|740877398;gi|739675453;gi|723385627;gi|737051…
BNW	Q20592_QEx2_Pos_Id97	F404881	6288	19194	473.937	3	2832	1	LGLDIEIATYRR		33	35	0.0018661	Q14533;Q9NSB4;P78385;Q9NSB2;P78386;O43790;Q6NT21;Q6ISB0
BNW	Q20592_QEx2_Pos_Id97	F404881	6289	19122	473.937	3	2822	1	LGLDIEIATYRR		27	31	0.0011234	Q14533;Q9NSB4;P78385;Q9NSB2;P78386;O43790;Q6NT21;Q6ISB0
BNW	Q20592_QEx2_Pos_Id97	F404881	6291	19262	473.937	3	2842	1	LGLDIEIATYRR		29	31	0.0021516	Q14533;Q9NSB4;P78385;Q9NSB2;P78386;O43790;Q6NT21;Q6ISB0
BNW	Q20592_QEx2_Pos_Id97	F404881	6294	11043	473.949	3	1789	1	HKADGTPLVIIAGK		36	39	0.0013305	gi|550936729;gi|655881058;gi|944739992;gi|944804955
BNW	Q20592_QEx2_Pos_Id97	F404881	6296	23005	710.844	2	3318	1	DLNMDCIVAEIK		37	46	0.00033029	Q6NT21
BNW	Q20592_QEx2_Pos_Id97	F404881	6297	24845	710.845	2	3501	1	DLNMDCIVAEIK		39	65	7.2964e-06	Q6NT21
BNW	Q20592_QEx2_Pos_Id97	F404881	6298	24750	710.845	2	3491	1	DLNMDCIVAEIK		38	64	8.3654e-06	Q6NT21
BNW	Q20592_QEx2_Pos_Id97	F404881	6299	24807	474.233	3	3497	1	DLNMDCIVAEIK		37	56	3.8131e-05	Q6NT21
BNW	Q20592_QEx2_Pos_Id97	F404881	6306	17315	710.894	2	2593	1	ATYAINAVQASLAK		30	69	3.5245e-07	gi|502845235;gi|654574003;gi|657884942;gi|659859756
BNW	Q20592_QEx2_Pos_Id97	F404881	6320	17599	711.833	2	2628	1	DLNMDCVVAEIK	Oxidation (M)	30	72	1.7551e-07	Q61726
BNW	Q20592_QEx2_Pos_Id97	F404881	6321	17063	711.833	2	2561	1	DLNMDCVVAEIK	Oxidation (M)	33	69	8.4939e-07	Q61726
BNW	Q20592_QEx2_Pos_Id97	F404881	6322	17759	711.834	2	2649	1	DLNMDCVVAEIK	Oxidation (M)	33	81	4.1476e-08	Q61726
BNW	Q20592_QEx2_Pos_Id97	F404881	6323	17683	711.834	2	2638	1	DLNMDCVVAEIK	Oxidation (M)	33	83	2.6116e-08	Q61726
BNW	Q20592_QEx2_Pos_Id97	F404881	6324	16985	711.834	2	2551	1	DLNMDCVVAEIK	Oxidation (M)	35	69	1.1041e-06	Q61726
BNW	Q20592_QEx2_Pos_Id97	F404881	6325	17506	711.835	2	2618	1	DLNMDCVVAEIK	Oxidation (M)	28	39	0.00022397	Q61726
BNW	Q20592_QEx2_Pos_Id97	F404881	6327	25722	711.885	2	3593	1	VLFIAFAIEDER		31	80	4.0064e-08	gi|517062428;gi|755119172
BNW	Q20592_QEx2_Pos_Id97	F404881	6339	9693	712.821	2	1614	1	GSGGLGGACGGAGFGSR		33	120	5.5022e-12	P02538;P48668;P04259
BNW	Q20592_QEx2_Pos_Id97	F404881	6340	9615	712.821	2	1603	1	GSGGLGGACGGAGFGSR		29	55	6.304e-06	P02538;P48668;P04259
BNW	Q20592_QEx2_Pos_Id97	F404881	6341	9772	712.822	2	1624	1	GSGGLGGACGGAGFGSR		33	116	1.2416e-11	P02538;P48668;P04259
BNW	Q20592_QEx2_Pos_Id97	F404881	6342	9121	475.569	3	1541	1	ARLECEINTYR		30	34	0.0012377	O76009;O76011;Q14525;Q15323;Q92764;Q9UE12;Q8IUT8;Q6NTB9;Q497I4;A2A5Y0;Q9D646;REFSEQ:XP_986630
BNW	Q20592_QEx2_Pos_Id97	F404881	6343	9036	475.569	3	1530	1	ARLECEINTYR		30	51	2.168e-05	O76009;O76011;Q14525;Q15323;Q92764;Q9UE12;Q8IUT8;Q6NTB9;Q497I4;A2A5Y0;Q9D646;REFSEQ:XP_986630
BNW	Q20592_QEx2_Pos_Id97	F404881	6345	9044	712.851	2	1531	1	ARLECEINTYR		40	78	5.4083e-07	O76009;O76011;Q14525;Q15323;Q92764;Q9UE12;Q8IUT8;Q6NTB9;Q497I4;A2A5Y0;Q9D646;REFSEQ:XP_986630
BNW	Q20592_QEx2_Pos_Id97	F404881	6351	10963	713.324	2	1781	1	CQYETLVENNR		28	50	2.018e-05	Q92764;Q497I4
BNW	Q20592_QEx2_Pos_Id97	F404881	6353	24496	713.34	2	3465	1	VDALMDEINFMK		31	86	8.1145e-09	P13647;Q5XQN5;Q922U2
BNW	Q20592_QEx2_Pos_Id97	F404881	6355	24609	713.341	2	3477	1	VDALMDEINFMK		32	100	3.7929e-10	P13647;Q5XQN5;Q922U2
BNW	Q20592_QEx2_Pos_Id97	F404881	6359	10074	713.352	2	1667	1	APSTYGGGLSVSSSR		30	76	7.0121e-08	P02533
BNW	Q20592_QEx2_Pos_Id97	F404881	6360	9998	713.353	2	1656	1	APSTYGGGLSVSSSR		31	83	1.5675e-08	P02533
BNW	Q20592_QEx2_Pos_Id97	F404881	6361	9924	713.353	2	1646	1	APSTYGGGLSVSSSR		30	74	1.2003e-07	P02533
BNW	Q20592_QEx2_Pos_Id97	F404881	6367	12377	713.844	2	1952	1	QFGYTSPMQVPR	Oxidation (M)	27	32	0.00095554	gi|500127850;gi|492264421;gi|498152174;gi|495136898;gi|504828916;gi|519072077;gi|640182219;gi|651307686;gi|764508928;gi|942690994;gi|946166411
BNW	Q20592_QEx2_Pos_Id97	F404881	6368	13041	713.848	2	2037	1	VMVAGFTDTSGTPK	Oxidation (M)	28	38	0.00025941	gi|723383821;gi|755140525;gi|944808322
BNW	Q20592_QEx2_Pos_Id97	F404881	6369	12950	713.848	2	2026	1	VMVAGFTDTSGTPK	Oxidation (M)	30	68	4.5765e-07	gi|723383821;gi|755140525;gi|944808322
BNW	Q20592_QEx2_Pos_Id97	F404881	6370	12866	713.848	2	2016	1	VMVAGFTDTSGTPK	Oxidation (M)	30	73	1.3343e-07	gi|723383821;gi|755140525;gi|944808322
BNW	Q20592_QEx2_Pos_Id97	F404881	6371	12758	713.848	2	2003	1	VMVAGFTDTSGTPK	Oxidation (M)	27	29	0.0019777	gi|723383821;gi|755140525;gi|944808322
BNW	Q20592_QEx2_Pos_Id97	F404881	6374	10007	476.246	3	1657	1	TTAENEFVMLKK	Oxidation (M)	30	70	2.685e-07	P13647;Q5XQN5;Q922U2
BNW	Q20592_QEx2_Pos_Id97	F404881	6375	10082	476.246	3	1668	1	TTAENEFVMLKK	Oxidation (M)	29	59	2.7516e-06	P13647;Q5XQN5;Q922U2
BNW	Q20592_QEx2_Pos_Id97	F404881	6379	15626	476.261	3	2375	1	FSSVHLPAGVGIDK		29	52	1.2257e-05	gi|394317637;gi|737217642;gi|946167173;gi|946179239
BNW	Q20592_QEx2_Pos_Id97	F404881	6406	11544	477.264	3	1848	1	QLVESDINSLRR		35	38	0.0014775	Q14525
BNW	Q20592_QEx2_Pos_Id97	F404881	6407	11463	477.264	3	1837	1	QLVESDINSLRR		33	41	0.00050307	Q14525
BNW	Q20592_QEx2_Pos_Id97	F404881	6417	19769	715.886	2	2901	1	MAAGLGAEVVVLER	Oxidation (M)	44	79	9.5683e-07	gi|501241142;gi|494941320;gi|490754795;gi|499223863;gi|502846137;gi|654572869;gi|659863062;gi|737054035;gi|737093036;gi|737102329;gi|835223901;gi|945506586;gi|945781055;gi|945849152;gi|945874372;gi|946003420;gi|946011773
BNW	Q20592_QEx2_Pos_Id97	F404881	6418	19854	715.887	2	2911	1	MAAGLGAEVVVLER	Oxidation (M)	43	124	2.011e-11	gi|501241142;gi|494941320;gi|490754795;gi|499223863;gi|502846137;gi|654572869;gi|659863062;gi|737054035;gi|737093036;gi|737102329;gi|835223901;gi|945506586;gi|945781055;gi|945849152;gi|945874372;gi|946003420;gi|946011773
BNW	Q20592_QEx2_Pos_Id97	F404881	6419	16651	477.613	3	2513	1	LVPGWTHPIVVGR		27	32	0.0010552	gi|755137515;gi|944798915
BNW	Q20592_QEx2_Pos_Id97	F404881	6420	16746	477.614	3	2523	1	LVPGWTHPIVVGR		29	51	1.6192e-05	gi|755137515;gi|944798915
BNW	Q20592_QEx2_Pos_Id97	F404881	6421	16844	477.614	3	2534	1	LVPGWTHPIVVGR		27	31	0.0011858	gi|755137515;gi|944798915
BNW	Q20592_QEx2_Pos_Id97	F404881	6437	26389	716.379	2	3670	1	LLTDIADWLDTR		37	82	8.1467e-08	gi|497507531;gi|332014027;gi|498088437;gi|497873089;gi|402259299;gi|516604158;gi|544823857;gi|550939269;gi|612099163;gi|740881253;gi|755132970;gi|728813680;gi|730265313;gi|734983180;gi|738612582;gi|739668609;gi|739675931;gi|739714169;gi|764354307;gi|916665907;gi|944799993;gi|945121893;gi|945142333;gi|945275987
BNW	Q20592_QEx2_Pos_Id97	F404881	6438	20029	716.384	2	2934	1	EGNFQGGAINAILK		28	39	0.00022643	gi|494648789;gi|550938408;gi|667773815;gi|670492573;gi|944641234;gi|944742687;gi|945125304;gi|945401544
BNW	Q20592_QEx2_Pos_Id97	F404881	6439	20180	716.384	2	2954	1	EGNFQGGAINAILK		28	44	7.3528e-05	gi|494648789;gi|550938408;gi|667773815;gi|670492573;gi|944641234;gi|944742687;gi|945125304;gi|945401544
BNW	Q20592_QEx2_Pos_Id97	F404881	6440	20104	716.384	2	2944	1	EGNFQGGAINAILK		30	78	4.9109e-08	gi|494648789;gi|550938408;gi|667773815;gi|670492573;gi|944641234;gi|944742687;gi|945125304;gi|945401544
BNW	Q20592_QEx2_Pos_Id97	F404881	6444	15790	478.256	3	2399	1	DADYALLVGSRPR		27	31	0.0011653	gi|492280079;gi|498146042;gi|496181535;gi|495123650;gi|504827950;gi|640187253;gi|651308397;gi|942688459;gi|945570230;gi|946081122
BNW	Q20592_QEx2_Pos_Id97	F404881	6445	12400	717.347	2	1955	1	SGDVIDGGAGTDTLR		30	55	9.6532e-06	gi|946176171
BNW	Q20592_QEx2_Pos_Id97	F404881	6446	12312	717.348	2	1945	1	SGDVIDGGAGTDTLR		29	56	6.0499e-06	gi|946176171
BNW	Q20592_QEx2_Pos_Id97	F404881	6450	7726	478.579	3	1357	1	ASLENSLEETKGR		33	41	0.00044	P08779;P02533;Q3ZAW8;Q9Z2K1
BNW	Q20592_QEx2_Pos_Id97	F404881	6451	7952	478.579	3	1387	1	ASLENSLEETKGR		38	44	0.00066661	P08779;P02533;Q3ZAW8;Q9Z2K1
BNW	Q20592_QEx2_Pos_Id97	F404881	6452	7875	478.579	3	1377	1	ASLENSLEETKGR		32	67	9.4512e-07	P08779;P02533;Q3ZAW8;Q9Z2K1
BNW	Q20592_QEx2_Pos_Id97	F404881	6453	7756	717.366	2	1361	1	ASLENSLEETKGR		34	65	2.4785e-06	P08779;P02533;Q3ZAW8;Q9Z2K1
BNW	Q20592_QEx2_Pos_Id97	F404881	6454	7828	717.366	2	1371	1	ASLENSLEETKGR		37	86	3.1014e-08	P08779;P02533;Q3ZAW8;Q9Z2K1
BNW	Q20592_QEx2_Pos_Id97	F404881	6455	7797	478.58	3	1367	1	ASLENSLEETKGR		33	69	7.3895e-07	P08779;P02533;Q3ZAW8;Q9Z2K1
BNW	Q20592_QEx2_Pos_Id97	F404881	6459	8054	717.771	2	1402	1	ETYGEMADCCAK		26	42	6.4269e-05	P02768-1
BNW	Q20592_QEx2_Pos_Id97	F404881	6468	12109	478.928	3	1919	1	IRLENEIQTYR		43	47	0.0012537	P13645
BNW	Q20592_QEx2_Pos_Id97	F404881	6470	12189	478.928	3	1929	1	IRLENEIQTYR		43	45	0.001802	P13645
BNW	Q20592_QEx2_Pos_Id97	F404881	6471	11969	717.889	2	1900	1	IRLENEIQTYR		44	84	2.5313e-07	P13645
BNW	Q20592_QEx2_Pos_Id97	F404881	6474	12045	717.889	2	1910	1	IRLENEIQTYR		44	74	2.4505e-06	P13645
BNW	Q20592_QEx2_Pos_Id97	F404881	6476	12037	478.929	3	1909	1	IRLENEIQTYR		41	43	0.0019632	P13645
BNW	Q20592_QEx2_Pos_Id97	F404881	6478	24739	717.891	2	3489	1	FVGGFDGTVPLLGR		35	53	4.4786e-05	gi|494646638;gi|755140212;gi|755118574;gi|944807768
BNW	Q20592_QEx2_Pos_Id97	F404881	6479	24402	717.891	2	3456	1	FVGGFDGTVPLLGR		35	73	5.1219e-07	gi|494646638;gi|755140212;gi|755118574;gi|944807768
BNW	Q20592_QEx2_Pos_Id97	F404881	6480	24508	717.891	2	3466	1	FVGGFDGTVPLLGR		37	108	2.114e-10	gi|494646638;gi|755140212;gi|755118574;gi|944807768
BNW	Q20592_QEx2_Pos_Id97	F404881	6482	24615	717.892	2	3477	1	FVGGFDGTVPLLGR		35	42	0.00054005	gi|494646638;gi|755140212;gi|755118574;gi|944807768
BNW	Q20592_QEx2_Pos_Id97	F404881	6486	16467	718.351	2	2489	1	LTAFEVDPDTEAK		29	50	1.888e-05	gi|494645894;gi|516603113;gi|739675287;gi|667774534;gi|740875524;gi|755141394;gi|944599349;gi|944611445;gi|944620267;gi|944656311;gi|944667818;gi|944675678;gi|944679666;gi|944756146;gi|944800304;gi|945125356;gi|945405571
BNW	Q20592_QEx2_Pos_Id97	F404881	6487	16391	718.351	2	2479	1	LTAFEVDPDTEAK		28	47	4.32e-05	gi|494645894;gi|516603113;gi|739675287;gi|667774534;gi|740875524;gi|755141394;gi|944599349;gi|944611445;gi|944620267;gi|944656311;gi|944667818;gi|944675678;gi|944679666;gi|944756146;gi|944800304;gi|945125356;gi|945405571
BNW	Q20592_QEx2_Pos_Id97	F404881	6491	8943	718.373	2	1520	1	ATGGGLSSVGGGSSTIK		35	113	5.1673e-11	P04259
BNW	Q20592_QEx2_Pos_Id97	F404881	6496	21163	718.376	2	3080	1	QVGVPAMVVFMNK	Oxidation (M)	35	40	0.00074841	gi|494648115;gi|516604472;gi|518345803;gi|550938663;gi|739679378;gi|655877997;gi|667774564;gi|740878160;gi|755141133;gi|758935201;gi|944611429;gi|944739549;gi|944808091;gi|945120769;gi|945274322;gi|945392973
BNW	Q20592_QEx2_Pos_Id97	F404881	6498	20505	718.382	2	2998	1	FTQAGSEVSALLGR		33	67	1.2614e-06	gi|500509894;gi|497811189;gi|371560942;gi|371560944;gi|371560948;gi|371560950;gi|371560962;gi|371560970;gi|371560972;gi|371560974;gi|371560976;gi|371560978;gi|371560980;gi|371560982;gi|371560984;gi|371560992;gi|371560996;gi|371560998;gi|371561000;gi|371561002;gi|371561004;gi|371561006;gi|371561008;gi|371561010;gi|371561012;gi|371561016;gi|371561020;gi|371561022;gi|371561024;gi|498089959;gi|497869…
BNW	Q20592_QEx2_Pos_Id97	F404881	6499	20425	718.382	2	2988	1	FTQAGSEVSALLGR		37	76	3.3339e-07	gi|500509894;gi|497811189;gi|371560942;gi|371560944;gi|371560948;gi|371560950;gi|371560962;gi|371560970;gi|371560972;gi|371560974;gi|371560976;gi|371560978;gi|371560980;gi|371560982;gi|371560984;gi|371560992;gi|371560996;gi|371560998;gi|371561000;gi|371561002;gi|371561004;gi|371561006;gi|371561008;gi|371561010;gi|371561012;gi|371561016;gi|371561020;gi|371561022;gi|371561024;gi|498089959;gi|497869…
BNW	Q20592_QEx2_Pos_Id97	F404881	6500	22967	718.424	2	3314	1	LVPGWTQPIIVGR		29	35	0.00070851	gi|501244533;gi|494945918;gi|490760507;gi|499222839;gi|502843376;gi|654572820;gi|659868520;gi|737049359;gi|737082591;gi|835225863;gi|945500824;gi|945773391;gi|945875526;gi|946003745;gi|946014098
BNW	Q20592_QEx2_Pos_Id97	F404881	6507	19340	718.842	2	2852	1	DLNMDCIVAEIK	Oxidation (M)	31	42	0.00021894	Q6NT21
BNW	Q20592_QEx2_Pos_Id97	F404881	6508	20177	718.842	2	2954	1	DLNMDCIVAEIK	Oxidation (M)	35	87	1.6867e-08	Q6NT21
BNW	Q20592_QEx2_Pos_Id97	F404881	6509	20100	718.842	2	2944	1	DLNMDCIVAEIK	Oxidation (M)	38	93	8.0091e-09	Q6NT21
BNW	Q20592_QEx2_Pos_Id97	F404881	6510	20023	718.842	2	2933	1	DLNMDCIVAEIK	Oxidation (M)	35	80	9.1191e-08	Q6NT21
BNW	Q20592_QEx2_Pos_Id97	F404881	6511	19945	718.843	2	2923	1	DLNMDCIVAEIK	Oxidation (M)	31	80	4.1688e-08	Q6NT21
BNW	Q20592_QEx2_Pos_Id97	F404881	6514	19603	479.593	3	2882	1	WHIVDADGLVVGR		43	46	0.0012955	gi|332013886;gi|739675454;gi|695171931;gi|755137905;gi|734979918;gi|739671588;gi|739714380;gi|740875306;gi|944560718;gi|944575293;gi|944589620;gi|944614890;gi|944616367;gi|944806289;gi|946229842
BNW	Q20592_QEx2_Pos_Id97	F404881	6521	8465	719.851	2	1457	1	ILNEMRDQYEK		39	58	4.4501e-05	P02533;Q04695;Q6IFX2
BNW	Q20592_QEx2_Pos_Id97	F404881	6524	8308	719.854	2	1436	1	ILNEMRDQYEK		39	45	0.00074089	P02533;Q04695;Q6IFX2
BNW	Q20592_QEx2_Pos_Id97	F404881	6525	8380	480.238	3	1445	1	ILNEMRDQYEK		28	28	0.0025935	P02533;Q04695;Q6IFX2
BNW	Q20592_QEx2_Pos_Id97	F404881	6526	8388	719.854	2	1447	1	ILNEMRDQYEK		35	70	9.116e-07	P02533;Q04695;Q6IFX2
BNW	Q20592_QEx2_Pos_Id97	F404881	6528	3521	720.319	2	747	1	QSSSYGPHGYGSGR		31	72	2.1662e-07	Q86YZ3
BNW	Q20592_QEx2_Pos_Id97	F404881	6529	3558	480.548	3	753	1	QSSSYGPHGYGSGR		28	39	0.00022495	Q86YZ3
BNW	Q20592_QEx2_Pos_Id97	F404881	6530	16247	480.562	3	2459	1	SSYGMFHVLQDR		28	38	0.00027558	gi|755132188;gi|944801986
BNW	Q20592_QEx2_Pos_Id97	F404881	6531	17283	720.348	2	2589	1	VAEGDAFNSFQVR		32	54	1.7092e-05	gi|332013794;gi|723385132;gi|739714350;gi|755137540;gi|944798904
BNW	Q20592_QEx2_Pos_Id97	F404881	6532	17368	720.349	2	2600	1	VAEGDAFNSFQVR		32	81	3.8255e-08	gi|332013794;gi|723385132;gi|739714350;gi|755137540;gi|944798904
BNW	Q20592_QEx2_Pos_Id97	F404881	6533	12680	720.36	2	1992	1	GLGVGFGSGGGSSSSVK		37	105	4.1248e-10	P13647
BNW	Q20592_QEx2_Pos_Id97	F404881	6534	12603	720.361	2	1982	1	GLGVGFGSGGGSSSSVK		31	43	0.00020334	P13647
BNW	Q20592_QEx2_Pos_Id97	F404881	6536	25044	720.4	2	3521	1	VALSGLTIAEYFR		42	67	8.7597e-06	gi|497506883;gi|500509894;gi|330414312;gi|330414328;gi|330414330;gi|330414332;gi|330414342;gi|330414362;gi|330414374;gi|330414376;gi|330414384;gi|330414386;gi|330414388;gi|330414390;gi|330414392;gi|330414410;gi|330414412;gi|498229714;gi|371560942;gi|371560948;gi|371560950;gi|371560952;gi|371560956;gi|371560970;gi|371560972;gi|371560974;gi|371560976;gi|371560990;gi|371560992;gi|371560994;gi|371561…
BNW	Q20592_QEx2_Pos_Id97	F404881	6540	24297	720.905	2	3446	1	VDLDPVVASIGLSR		33	54	2.3139e-05	gi|499221745
BNW	Q20592_QEx2_Pos_Id97	F404881	6541	24211	480.94	3	3438	1	VDLDPVVASIGLSR		28	47	4.3421e-05	gi|499221745
BNW	Q20592_QEx2_Pos_Id97	F404881	6542	24186	720.907	2	3435	1	VDLDPVVASIGLSR		30	70	2.828e-07	gi|499221745
BNW	Q20592_QEx2_Pos_Id97	F404881	6547	22490	721.339	2	3253	1	VDALMDEINFMK	Oxidation (M)	30	82	2.1903e-08	P13647;Q5XQN5;Q922U2
BNW	Q20592_QEx2_Pos_Id97	F404881	6548	22629	721.339	2	3274	1	VDALMDEINFMK	Oxidation (M)	31	94	1.6749e-09	P13647;Q5XQN5;Q922U2
BNW	Q20592_QEx2_Pos_Id97	F404881	6549	22559	721.339	2	3263	1	VDALMDEINFMK	Oxidation (M)	32	100	4.0381e-10	P13647;Q5XQN5;Q922U2
BNW	Q20592_QEx2_Pos_Id97	F404881	6550	22180	721.34	2	3213	1	VDALMDEINFMK	Oxidation (M)	31	45	0.00012707	P13647;Q5XQN5;Q922U2
BNW	Q20592_QEx2_Pos_Id97	F404881	6552	20983	721.412	2	3058	1	AGVGSALGGLSLGAGVR		34	41	0.00051837	gi|944800557
[truncated: 15,596 more rows]

## Sheet: Table S2
Table S2. List of proteins, their spectral counts and associated GO terms
					RAWfile	['Q20592_QEx2_Pos_Id97.raw']	['Q20593_QEx2_Pos_Id98.raw']	['Q20594_QEx2_Pos_Id99.raw']	['Q20595_QEx2_Pos_Id100.raw']	['Q20592_QEx2_Pos_Id97.raw']	['Q20593_QEx2_Pos_Id98.raw']	['Q20594_QEx2_Pos_Id99.raw']	['Q20595_QEx2_Pos_Id100.raw']	['Q20592_QEx2_Pos_Id97.raw']	['Q20593_QEx2_Pos_Id98.raw']	['Q20594_QEx2_Pos_Id99.raw']	['Q20595_QEx2_Pos_Id100.raw']
					DATfile	F404881.dat	F404882.dat	F404884.dat	F404885.dat	F404881.dat	F404882.dat	F404884.dat	F404885.dat	F404881.dat	F404882.dat	F404884.dat	F404885.dat
Mascot version	2.61				DBs	subNCBInr1; contaminants	subNCBInr1; contaminants	subNCBInr1; contaminants	subNCBInr1; contaminants	subNCBInr1; contaminants	subNCBInr1; contaminants	subNCBInr1; contaminants	subNCBInr1; contaminants	subNCBInr1; contaminants	subNCBInr1; contaminants	subNCBInr1; contaminants	subNCBInr1; contaminants
Mascot pvalue	0.002612				#Spectra	14677	4657	25777	16052	14677	4657	25777	16052	14677	4657	25777	16052
# protein groups	583					Total Spectral counts (parcimony)				Total peptide counts (parcimony)				Total peptide counts
# proteins	695					3837	1917	6780	4195	1580	884	2039	1309	2111	1184	2517	1818	GOslim_MF	GOslim_MF	GOslim_MF	GOslim_MF	GOslim_MF	GOslim_MF	GOslim_MF	GOslim_MF	GOslim_MF	GOslim_MF	GOslim_MF	GOslim_MF	GOslim_MF	GOslim_MF	GOslim_MF	GOslim_MF	GOslim_MF	GOslim_MF	GOslim_MF	GOslim_MF	GOslim_MF	GOslim_MF	GOslim_MF	GOslim_MF	GOslim_MF	GOslim_MF	GOslim_MF	GOslim_MF	GOslim_MF	GOslim_MF	GOslim_MF	GOslim_MF
						Spectral counts (parcimony) per protein				Peptide counts (parcimony) per protein				Peptide counts per protein				transcription factor activity, protein binding	molecular_function	DNA binding	DNA binding transcription factor activity	RNA binding	mRNA binding	structural constituent of ribosome	GTPase activity	helicase activity	nuclease activity	signal transducer activity	structural molecule activity	cytoskeletal protein binding	transcription factor binding	translation factor activity, RNA binding	methyltransferase activity	peptidase activity	lipid binding	protein transporter activity	kinase activity	oxidoreductase activity	transferase activity, transferring acyl groups	transferase activity, transferring glycosyl groups	transferase activity, transferring alkyl or aryl (other than methyl) groups	nucleotidyltransferase activity	phosphatase activity	hydrolase activity, acting on glycosyl bonds	hydrolase activity, acting on carbon-nitrogen (but not peptide) bonds	lyase activity	isomerase activity	ligase activity	ATPase activity
Protein group	Protein accession	Description	Molecular weight (Da)	Database(s)	Organism origin [Genus]	BNW	TNW	BWW	TWW	BNW	TNW	BWW	TWW	BNW	TNW	BWW	TWW	GO:0000988	GO:0003674	GO:0003677	GO:0003700	GO:0003723	GO:0003729	GO:0003735	GO:0003924	GO:0004386	GO:0004518	GO:0004871	GO:0005198	GO:0008092	GO:0008134	GO:0008135	GO:0008168	GO:0008233	GO:0008289	GO:0008565	GO:0016301	GO:0016491	GO:0016746	GO:0016757	GO:0016765	GO:0016779	GO:0016791	GO:0016798	GO:0016810	GO:0016829	GO:0016853	GO:0016874	GO:0016887
3	gi|944808322	flagellar motor protein MotB		subNCBInr1	Sphingomonas	279	155	175	114	17	16	15	15	17	16	15	15	0	1	1	1	1	0	0	0	0	0	0	1	1	0	0	0	1	1	0	0	1	0	1	0	0	1	0	1	0	0	0	0
3	gi|944572692	flagellar motor protein MotB	38831.2	subNCBInr1	Sphingomonas	2	2	1	3	1	2	1	2	1	2	1	2	0	1	1	0	1	0	0	0	1	0	0	1	1	0	0	0	1	1	0	0	1	0	1	0	0	1	0	1	0	0	0	0
3	gi|516605036	hypothetical protein		subNCBInr1	Sphingomonas	1	0	0	0	1	0	0	0	3	2	2	2	0	1	1	1	0	0	0	0	0	0	0	1	1	0	0	0	0	1	0	0	0	0	0	0	0	1	0	0	0	0	0	0
5	gi|944807768	TonB-dependent receptor	18826.7	subNCBInr1	Sphingomonas	84	54	63	40	33	29	34	24	33	29	34	24	0	1	0	0	0	0	0	0	0	0	0	0	0	0	0	0	0	0	0	0	0	0	0	0	0	0	0	0	0	0	0	1
5	gi|494646638	MULTISPECIES: TonB-dependent receptor	199.59	subNCBInr1	Sphingomonas	3	4	4	2	1	1	1	1	14	11	13	11	0	1	0	0	0	0	0	0	0	0	0	0	0	0	0	0	0	0	0	0	0	0	0	0	0	0	0	0	0	0	0	1
6	gi|944808091	elongation factor Tu		subNCBInr1	Sphingomonas	106	47	75	46	21	16	24	21	21	16	24	21	0	1	0	0	0	0	0	1	0	0	0	0	0	0	1	0	0	0	0	0	0	0	0	0	0	0	0	0	0	0	0	0
6	gi|371560673	elongation factor Tu, partial	2563.2	subNCBInr1	Sphingomonas	1	2	0	2	1	2	0	2	4	4	1	3	0	1	0	0	0	0	0	1	0	0	0	0	0	0	1	0	0	0	0	0	0	0	0	0	0	0	0	0	0	0	0	0
6	gi|739671343	elongation factor Tu	43142.6	subNCBInr1	Sphingomonas	1	0	0	0	1	0	0	0	7	4	5	4	0	1	0	0	0	0	0	1	0	0	0	0	0	0	1	0	0	0	0	0	0	0	0	0	0	0	0	0	0	0	0	0
6	gi|516604472	elongation factor Tu		subNCBInr1	Sphingomonas	1	0	0	0	1	0	0	0	9	6	11	8	0	1	0	0	0	0	0	1	0	0	0	0	0	0	1	0	0	0	0	0	0	0	0	0	0	0	0	0	0	0	0	0
7	gi|755136999	TonB-dependent receptor		subNCBInr1	Sphingomonas	58	46	72	47	28	26	33	26	28	26	33	26	0	1	0	0	0	0	0	0	0	0	0	0	0	0	0	0	0	0	0	0	0	0	0	0	0	0	0	0	0	0	0	1
9	gi|919367229	TonB-dependent receptor	114174	subNCBInr1	Sphingomonas	93	51	34	26	24	20	22	19	24	20	22	19	0	1	0	0	0	0	0	0	0	0	0	0	0	0	0	0	0	0	1	0	0	0	0	0	0	0	0	0	0	0	0	1
10	gi|944800700	aldehyde dehydrogenase		subNCBInr1	Sphingomonas	16	24	83	55	10	12	24	20	10	12	24	20	0	1	0	0	0	0	0	0	0	0	0	0	0	0	0	0	0	0	0	0	1	0	0	0	0	0	0	0	0	0	0	0
11	gi|944805025	aromatic hydrocarbon degradation protein	4652.67	subNCBInr1	Sphingomonas	22	24	55	41	13	15	22	21	13	15	22	21	0	1	0	0	0	0	0	0	0	0	0	0	0	0	0	0	0	0	0	0	1	0	0	0	0	0	0	0	0	1	1	0
12	gi|944806758	TonB-dependent receptor	1917.6	subNCBInr1	Sphingomonas	33	29	24	15	20	19	18	12	20	19	18	12	0	1	0	0	0	0	0	0	0	0	0	0	0	0	0	0	0	0	1	0	0	0	0	0	0	0	0	0	0	0	0	1
13	gi|944808012	ATP synthase subunit beta	52216.1	subNCBInr1	Sphingomonas	36	22	32	21	19	14	19	16	19	14	19	16	0	1	0	0	0	0	0	0	0	0	0	0	0	0	0	0	0	0	0	0	0	0	0	0	0	0	0	0	0	0	0	1
13	gi|944567794	ATP synthase subunit beta	5187.75	subNCBInr1	Sphingomonas	2	0	0	1	1	0	0	1	13	9	10	10	0	1	0	0	0	0	0	0	0	0	0	0	0	0	0	0	0	0	0	0	0	0	0	0	0	0	0	0	0	0	0	1
14	gi|944808092	elongation factor G	76689.7	subNCBInr1	Sphingomonas	28	15	37	19	17	12	23	17	17	12	23	17	0	1	0	0	0	0	0	1	0	0	0	0	0	0	1	0	0	0	0	0	0	0	0	0	0	0	0	0	0	0	0	0
16	gi|944807057	molecular chaperone GroEL		subNCBInr1	Sphingomonas	19	12	30	22	8	7	20	15	8	7	20	15	0	1	0	0	0	0	0	0	0	0	0	0	0	0	0	0	0	0	0	0	0	0	0	0	0	0	0	0	0	0	0	0
16	gi|496105416	molecular chaperone GroEL		subNCBInr1	Sphingomonas	1	0	1	0	1	0	1	0	1	0	3	2	0	1	0	0	0	0	0	0	0	0	0	0	0	0	0	0	0	0	0	0	0	0	0	0	0	0	0	0	0	0	0	0
16	gi|655887035	molecular chaperone GroEL		subNCBInr1	Sphingomonas	0	0	1	0	0	0	1	0	3	3	9	6	0	1	0	0	0	0	0	0	0	0	0	0	0	0	0	0	0	0	0	0	0	0	0	0	0	0	0	0	0	0	0	0
17	gi|494648789	MULTISPECIES: TonB-dependent receptor	1245.27	subNCBInr1	Sphingomonas	24	13	14	11	14	9	11	9	14	9	11	9	1	1	1	1	1	0	1	0	0	0	0	1	1	1	0	0	0	0	0	0	0	0	0	0	0	0	1	0	0	0	0	0
17	gi|945125304	TonB-dependent receptor	12194.4	subNCBInr1	Sphingomonas	2	1	2	1	1	1	1	1	6	5	9	6	0	1	0	0	1	0	0	0	0	0	1	0	0	0	0	0	0	0	0	1	1	0	0	0	0	1	1	0	1	1	0	0
17	gi|945401544	TonB-dependent receptor	1212.18	subNCBInr1	Sphingomonas	3	2	2	2	1	1	1	1	5	4	6	4	1	1	1	1	1	0	1	0	0	0	0	1	0	1	0	0	0	0	0	0	0	0	0	0	0	0	1	0	0	0	0	0
18	gi|521975407	MULTISPECIES: aldehyde dismutase	44278	subNCBInr1	Sphingomonas	12	5	26	15	7	4	13	11	7	4	13	11	0	1	0	0	0	0	0	0	0	0	0	0	0	0	0	0	0	0	0	0	1	0	0	0	0	0	0	0	0	0	0	0
19	gi|494648953	MULTISPECIES: ATP synthase subunit alpha	54655.5	subNCBInr1	Sphingomonas	18	10	20	12	9	6	10	8	9	6	10	8	0	1	0	0	0	0	0	0	0	0	0	0	0	0	0	0	0	0	0	0	0	0	0	0	0	0	0	0	0	0	0	1
20	gi|944800701	alcohol dehydrogenase	35888.4	subNCBInr1	Sphingomonas	11	9	18	11	6	6	8	6	6	6	8	6	0	0	0	0	0	0	0	0	0	0	0	0	0	0	0	0	0	0	0	1	1	0	0	0	0	0	0	0	1	1	0	0
21	gi|944804697	acyl-CoA dehydrogenase	64722.5	subNCBInr1	Sphingomonas	1	3	31	14	1	3	19	11	1	3	19	11	0	0	0	0	0	0	0	0	0	0	0	0	0	0	0	0	0	0	0	0	1	0	0	0	0	0	0	0	0	0	1	0
22	gi|944804955	aconitate hydratase	97196.9	subNCBInr1	Sphingomonas	10	6	18	11	9	6	15	11	9	6	15	11	0	1	0	0	1	1	0	0	0	0	0	0	0	0	0	0	0	0	0	0	0	0	0	0	0	0	0	0	1	0	0	0
23	gi|494647872	MULTISPECIES: 30S ribosomal protein S1	61811.8	subNCBInr1	Sphingomonas	17	8	22	8	12	7	14	7	12	7	14	7	0	1	0	0	1	0	1	0	0	0	0	1	0	0	0	0	0	0	0	0	0	0	0	0	0	0	0	0	0	0	0	0
25	gi|494645769	MULTISPECIES: hypothetical protein	21935.9	subNCBInr1	Sphingomonas	12	10	9	7	7	7	4	4	7	7	4	4	1	1	1	0	1	0	0	0	0	0	1	0	0	1	1	0	0	1	0	1	1	0	0	0	0	0	1	0	0	0	1	1
26	gi|944799939	adenosylhomocysteinase		subNCBInr1	Sphingomonas	18	11	18	4	12	7	12	4	12	7	12	4	0	1	0	0	0	0	0	0	0	0	0	0	0	0	0	0	0	0	0	0	0	0	0	0	0	0	0	0	0	0	0	0
30	gi|944798915	isocitrate dehydrogenase	45951.1	subNCBInr1	Sphingomonas	10	7	15	7	5	5	10	7	5	5	10	7	0	1	0	0	0	0	0	0	0	0	0	0	0	0	0	0	0	0	0	0	1	0	0	0	0	0	0	0	0	0	0	0
31	gi|944802179	TonB-dependent receptor	18265.4	subNCBInr1	Sphingomonas	18	10	4	2	14	10	4	2	14	10	4	2	0	1	0	0	0	0	0	0	0	0	0	0	0	0	0	0	0	0	1	0	0	0	0	0	0	0	0	0	0	0	0	1
32	gi|944799580	succinyl-CoA synthetase subunit beta	42117.9	subNCBInr1	Sphingomonas	14	9	18	13	8	7	11	10	8	7	11	10	0	1	0	0	0	0	0	0	0	0	0	0	0	0	0	0	0	0	0	0	0	0	0	0	0	0	0	0	0	0	1	0
33	gi|498094613	catalase	79626.2	subNCBInr1	Sphingomonas	5	5	28	13	4	4	19	10	4	4	19	10	0	1	0	0	0	0	0	0	0	0	0	0	0	0	0	0	0	0	0	0	1	0	0	0	0	0	0	0	0	0	0	0
33	gi|944802196	catalase	79868.2	subNCBInr1	Sphingomonas	0	0	3	1	0	0	3	1	1	1	7	2	0	1	0	0	0	0	0	0	0	0	0	0	0	0	0	0	0	0	0	0	1	0	0	0	0	0	0	0	0	0	0	0
34	gi|944800529	TonB-dependent receptor	85323	subNCBInr1	Sphingomonas	19	11	0	1	14	10	0	1	14	10	0	1	0	0	0	0	0	0	0	0	0	0	1	0	0	0	0	0	0	0	0	0	0	0	0	0	0	0	0	0	0	0	0	1
34	gi|755135291	TonB-dependent receptor		subNCBInr1	Sphingomonas	2	2	0	0	1	1	0	0	9	7	0	0	0	1	0	0	0	0	0	0	0	0	1	0	0	0	0	0	0	0	0	0	0	0	0	0	0	0	0	0	0	0	0	1
36	gi|944804944	transketolase	7553.48	subNCBInr1	Sphingomonas	4	2	24	8	4	2	17	8	4	2	17	8	0	1	0	0	0	0	0	0	0	0	0	0	0	0	0	0	0	0	0	0	1	0	0	0	0	0	0	0	0	1	0	0
37	gi|755137710	pyruvate dehydrogenase		subNCBInr1	Sphingomonas	6	9	12	4	5	7	8	4	5	7	8	4	0	1	0	0	0	0	0	0	0	0	0	0	0	0	0	0	0	0	0	1	1	1	0	0	0	0	0	0	1	1	0	0
38	gi|944800314	TonB-dependent receptor		subNCBInr1	Sphingomonas	13	7	1	0	10	5	1	0	10	5	1	0	0	1	0	0	0	0	0	0	0	0	1	0	0	0	0	0	0	0	1	0	0	0	0	0	0	0	0	0	0	0	0	1
38	gi|723386589	putative TonB-dependent receptor		subNCBInr1	Sphingomonas	1	1	0	0	1	1	0	0	8	5	1	0	0	1	0	0	0	0	0	0	0	0	1	0	0	0	0	0	0	0	1	0	0	0	0	0	0	0	0	0	0	0	0	1
39	gi|944801986	peptidase M13	75265.1	subNCBInr1	Sphingomonas	8	4	14	5	8	4	10	5	8	4	10	5	0	1	0	0	0	0	0	0	0	0	1	0	0	0	0	1	1	0	0	0	0	0	0	0	0	0	0	0	0	0	0	0
39	gi|755132188	peptidase M13		subNCBInr1	Sphingomonas	1	1	0	0	1	1	0	0	5	2	4	3	0	1	0	0	0	0	0	0	0	0	1	0	0	0	0	1	1	0	0	0	0	0	0	0	0	0	0	0	0	0	0	0
40	gi|944800305	DNA-directed RNA polymerase subunit beta'		subNCBInr1	Sphingomonas	14	8	0	2	10	7	0	2	10	7	0	2	0	1	1	0	0	0	0	0	0	0	0	0	0	0	0	0	0	0	0	0	0	0	0	0	1	0	0	0	0	0	0	0
42	gi|944808267	isocitrate lyase	46368.8	subNCBInr1	Sphingomonas	0	6	19	12	0	4	10	8	0	4	10	8	0	1	0	0	0	0	0	0	0	0	0	0	0	0	0	0	0	0	0	0	0	1	0	0	0	0	0	0	1	0	0	0
42	gi|518197483	isocitrate lyase		subNCBInr1	Sphingomonas	0	0	1	0	0	0	1	0	0	1	2	1	0	1	0	0	0	0	0	0	0	0	0	0	0	0	0	0	0	0	0	0	0	1	0	0	0	0	0	0	1	0	0	0
43	gi|944804925	alanine dehydrogenase		subNCBInr1	Sphingomonas	12	7	2	2	7	5	2	2	7	5	2	2	0	1	0	0	0	0	0	0	0	0	0	0	0	0	0	0	0	0	0	0	1	0	0	0	0	0	0	0	0	0	0	0
44	gi|944799972	type II citrate synthase	47644.8	subNCBInr1	Sphingomonas	10	5	21	8	7	5	14	8	7	5	14	8	0	1	0	0	0	0	0	0	0	0	0	0	0	0	0	0	0	0	0	0	0	1	0	0	0	0	0	0	0	0	0	0
45	gi|494646258	MULTISPECIES: glyceraldehyde-3-phosphate dehydrogenase	36245.8	subNCBInr1	Sphingomonas	6	4	11	6	5	4	9	5	5	4	9	5	0	1	0	0	0	0	0	0	0	0	0	0	0	0	0	0	0	0	0	1	1	0	0	0	0	0	0	0	1	1	0	0
45	gi|944800001	glyceraldehyde-3-phosphate dehydrogenase	36259.8	subNCBInr1	Sphingomonas	0	0	1	0	0	0	1	0	5	4	9	5	0	1	0	0	0	0	0	0	0	0	0	0	0	0	0	0	0	0	0	1	1	0	0	0	0	0	0	0	1	1	0	0
46	gi|332011413	phosphoglycerate dehydrogenase	54264.7	subNCBInr1	Sphingomonas	5	6	11	2	5	6	7	2	5	6	7	2	0	1	0	0	0	0	0	0	0	0	0	0	0	0	0	0	0	0	0	0	1	0	0	0	0	0	0	0	0	0	0	0
46	gi|944808128	3-phosphoglycerate dehydrogenase	5536.24	subNCBInr1	Sphingomonas	1	1	1	1	1	1	1	1	5	5	7	2	0	1	0	0	0	0	0	0	0	0	0	0	0	0	0	0	0	0	0	0	1	0	0	0	0	0	0	0	0	0	0	0
47	gi|755136197	DNA-directed RNA polymerase subunit alpha	3848.1	subNCBInr1	Sphingomonas	7	3	8	5	5	2	7	5	5	2	7	5	0	1	1	0	0	0	0	0	0	0	0	0	0	0	0	0	0	0	0	0	0	0	0	0	1	0	0	0	0	0	0	0
48	gi|944806840	polyribonucleotide nucleotidyltransferase		subNCBInr1	Sphingomonas	12	5	16	5	11	5	14	5	11	5	14	5	0	1	0	0	1	0	0	0	0	0	0	0	0	0	0	0	0	0	0	0	0	0	0	0	1	0	0	0	0	0	0	0
49	gi|944802164	TonB-dependent receptor	1935.31	subNCBInr1	Sphingomonas	9	4	5	1	8	4	5	1	8	4	5	1	0	1	0	0	1	0	0	0	0	1	0	0	0	0	0	0	1	0	1	0	1	0	0	0	0	0	0	0	0	1	0	1
50	gi|494648593	MULTISPECIES: transcription termination factor NusA	59469.7	subNCBInr1	Sphingomonas	4	0	14	6	4	0	12	6	4	0	12	6	0	1	0	1	1	0	0	0	0	0	0	0	0	0	0	0	0	0	0	0	0	0	0	0	0	0	0	0	0	0	0	0
51	gi|755139982	glutamine synthetase	52287.7	subNCBInr1	Sphingomonas	3	3	15	11	3	2	10	8	3	2	10	8	0	1	0	0	0	0	0	0	0	0	0	0	0	0	0	0	0	0	0	0	0	0	0	0	0	0	0	0	0	1	1	0
52	gi|494648103	MULTISPECIES: 30S ribosomal protein S3	26647.2	subNCBInr1	Sphingomonas	8	5	5	4	6	4	4	3	6	4	4	3	0	1	0	0	1	0	1	0	0	0	0	1	0	0	0	0	0	0	0	0	0	0	0	0	0	0	0	0	0	0	0	0
53	gi|944804784	catalase	31723.3	subNCBInr1	Sphingomonas	0	1	14	6	0	1	8	4	0	1	8	4	0	1	1	0	0	0	0	1	1	0	0	0	1	0	1	0	0	0	0	0	1	0	0	0	1	0	0	0	0	0	0	1
54	gi|944806610	Tat pathway signal protein	6542.76	subNCBInr1	Sphingomonas	2	1	16	6	2	1	11	6	2	1	11	6	0	1	0	1	0	0	0	1	0	0	1	1	1	0	0	0	0	0	0	1	1	0	0	0	0	0	0	0	0	1	0	0
55	gi|944799428	peptidase M61	713.33	subNCBInr1	Sphingomonas	6	4	8	5	5	4	7	5	5	4	7	5	0	1	0	1	0	0	0	0	0	0	0	0	0	0	0	0	1	0	0	0	0	0	0	0	0	0	0	0	0	0	0	0
56	gi|755139888	cell division protein FtsZ	52462.7	subNCBInr1	Sphingomonas	3	2	9	2	3	2	7	2	3	2	7	2	0	1	0	0	0	0	0	1	0	0	0	0	0	0	0	0	0	0	0	0	0	0	0	0	0	0	0	0	0	0	0	0
57	gi|944804943	transaldolase	419.56	subNCBInr1	Sphingomonas	2	3	8	7	2	3	4	5	2	3	4	5	0	1	0	0	0	0	0	0	0	0	0	0	0	0	0	0	0	0	0	0	1	0	0	0	0	0	0	0	0	1	0	0
57	gi|944601094	transaldolase		subNCBInr1	Sphingomonas	0	0	1	0	0	0	1	0	0	0	2	1	0	1	0	0	0	0	0	0	0	0	0	0	0	0	0	0	0	0	0	0	1	0	0	0	0	0	0	0	0	1	0	0
58	gi|944798904	outer membrane protein assembly factor BamA		subNCBInr1	Sphingomonas	10	9	14	4	8	9	11	4	8	9	11	4	0	0	0	0	0	0	0	0	0	0	0	0	0	0	0	0	0	0	0	0	0	0	0	0	0	0	0	0	0	0	0	0
59	gi|755134420	adenylosuccinate lyase		subNCBInr1	Sphingomonas	6	4	4	2	5	4	3	2	5	4	3	2	0	1	0	0	0	0	0	0	0	0	0	0	0	0	0	0	0	0	0	0	0	0	0	0	0	0	0	0	1	1	0	0
60	gi|944800391	dihydrolipoamide dehydrogenase	48491.2	subNCBInr1	Sphingomonas	7	5	13	9	6	4	8	8	6	4	8	8	0	1	0	0	0	0	0	0	0	0	0	0	0	0	0	0	0	0	0	1	1	1	0	0	0	0	0	0	1	1	0	0
60	gi|494647491	MULTISPECIES: dihydrolipoamide dehydrogenase		subNCBInr1	Sphingomonas	4	4	4	2	3	3	4	1	3	3	4	1	0	1	0	0	0	0	0	0	0	0	0	0	0	0	0	0	0	0	0	1	1	0	0	0	0	0	0	0	1	1	0	0
62	gi|755140419	serine hydroxymethyltransferase	45975.3	subNCBInr1	Sphingomonas	3	3	8	3	3	3	6	3	3	3	6	3	0	1	0	0	0	0	0	0	0	0	0	0	0	0	0	0	0	0	0	0	0	0	0	0	0	0	0	0	0	0	0	0
63	gi|494647287	MULTISPECIES: transcription termination factor Rho	46635.5	subNCBInr1	Sphingomonas	3	3	2	2	3	2	2	2	3	2	2	2	0	1	0	0	1	0	0	0	1	0	0	0	0	0	0	0	0	0	0	0	0	0	0	0	0	0	0	0	0	0	0	1
64	gi|944802093	malate synthase G	75425.3	subNCBInr1	Sphingomonas	0	0	17	5	0	0	11	5	0	0	11	5	0	1	0	0	0	0	0	0	0	0	0	0	0	0	0	0	0	0	0	0	0	1	0	0	0	0	0	0	0	0	0	0
64	gi|755138628	malate synthase	7526.41	subNCBInr1	Sphingomonas	0	0	3	1	0	0	1	1	0	0	9	5	0	1	0	0	0	0	0	0	0	0	0	0	0	0	0	0	0	0	0	0	0	1	0	0	0	0	0	0	0	0	0	0
64	gi|332014831	malate synthase G		subNCBInr1	Sphingomonas	0	0	1	0	0	0	1	0	0	0	6	3	0	1	0	0	0	0	0	0	0	0	0	0	0	0	0	0	0	0	0	0	0	1	0	0	0	0	0	0	0	0	0	0
65	gi|494645520	MULTISPECIES: enolase	4564.96	subNCBInr1	Sphingomonas	3	2	7	3	3	2	6	3	3	2	6	3	0	0	0	0	0	0	0	0	0	0	0	0	0	0	0	0	0	0	0	1	1	0	0	0	0	0	0	0	1	1	0	0
65	gi|945405858	enolase		subNCBInr1	Sphingomonas	1	1	1	0	1	1	1	0	2	1	3	0	0	0	0	0	0	0	0	0	0	0	0	0	0	0	0	0	0	0	0	1	1	0	0	0	0	0	0	0	1	1	0	0
66	gi|944806659	hydroperoxidase	81267.3	subNCBInr1	Sphingomonas	1	0	19	6	1	0	14	4	1	0	14	4	0	1	0	0	0	0	0	0	0	0	0	0	0	0	0	0	0	0	0	0	1	0	0	0	0	0	0	0	0	0	0	0
66	gi|723383611	catalase-peroxidase	8189.29	subNCBInr1	Sphingomonas	0	0	1	1	0	0	1	1	1	0	12	4	0	1	0	0	0	0	0	0	0	0	0	0	0	0	0	0	0	0	0	0	1	0	0	0	0	0	0	0	0	0	0	0
66	gi|944664578	hydroperoxidase	8135	subNCBInr1	Sphingomonas	0	0	1	1	0	0	1	1	1	0	5	2	0	1	0	0	0	0	0	0	0	0	0	0	0	0	0	0	0	0	0	0	1	0	0	0	0	0	0	0	0	0	0	0
67	gi|944807985	flagellar motor protein MotA	27148.4	subNCBInr1	Sphingomonas	4	5	7	8	2	3	3	4	2	3	3	4	0	0	0	0	0	0	0	0	0	0	0	0	0	0	0	0	0	0	0	0	0	0	0	0	0	0	0	0	0	0	0	0
69	gi|755141127	50S ribosomal protein L4	22152.2	subNCBInr1	Sphingomonas	5	2	2	1	3	2	2	1	3	2	2	1	0	0	0	0	1	0	1	0	0	0	0	1	0	0	0	0	0	0	0	0	0	0	0	0	0	0	0	0	0	0	0	0
70	gi|944800461	dihydrolipoamide succinyltransferase		subNCBInr1	Sphingomonas	6	5	7	4	4	5	6	3	4	5	6	3	0	1	0	0	0	0	0	0	0	0	0	0	0	0	0	0	0	0	0	0	0	1	0	0	0	0	0	0	0	0	0	0
71	gi|723385058	pyruvate dehydrogenase E1 component subunit alpha	38876.4	subNCBInr1	Sphingomonas	7	4	5	3	4	4	4	3	4	4	4	3	0	1	0	0	0	0	0	0	0	0	0	0	0	0	0	0	0	0	0	1	1	1	0	0	0	0	0	0	1	1	0	0
72	gi|944799733	alcohol dehydrogenase	4272.19	subNCBInr1	Sphingomonas	0	1	13	9	0	1	8	6	0	1	8	6	0	1	0	0	0	0	0	0	0	0	0	0	0	0	0	0	0	0	0	0	1	0	0	0	0	0	0	0	0	0	0	0
74	gi|755136139	energy transducer TonB	23788.4	subNCBInr1	Sphingomonas	1	1	9	3	1	1	3	2	1	1	3	2	0	1	1	0	1	0	0	0	0	0	1	1	1	0	0	1	0	0	0	1	1	0	0	0	0	1	0	0	1	1	0	0
75	gi|944804698	3-hydroxyacyl-CoA dehydrogenase		subNCBInr1	Sphingomonas	1	1	15	5	1	1	12	4	1	1	12	4	0	1	0	0	0	0	0	0	0	0	0	0	0	0	0	0	0	0	0	0	1	0	0	0	0	0	0	0	1	1	1	0
75	gi|755133315	3-hydroxyacyl-CoA dehydrogenase	8335.59	subNCBInr1	Sphingomonas	0	0	1	1	0	0	1	1	1	1	10	5	0	1	0	0	0	0	0	0	0	0	0	0	0	0	0	0	0	0	0	0	1	0	0	0	0	0	0	0	1	1	1	0
76	gi|494648486	MULTISPECIES: argininosuccinate synthase		subNCBInr1	Sphingomonas	2	1	8	0	2	1	6	0	2	1	6	0	0	1	0	0	0	0	0	0	0	0	0	0	0	0	0	0	0	0	0	0	0	0	0	0	0	0	0	0	0	0	1	0
76	gi|550939595	argininosuccinate synthase		subNCBInr1	Sphingomonas	0	0	1	0	0	0	1	0	1	1	5	0	0	1	0	0	0	0	0	0	0	0	0	0	0	0	0	0	0	0	0	0	0	0	0	0	0	0	0	0	0	0	1	0
77	gi|494645700	MULTISPECIES: methylmalonate-semialdehyde dehydrogenase	5415.45	subNCBInr1	Sphingomonas	6	4	4	2	4	3	3	1	4	3	3	1	0	1	0	0	1	0	0	0	0	0	0	0	0	0	0	0	0	0	0	0	1	0	0	0	0	0	0	0	0	0	0	0
78	gi|944807111	hypothetical protein ASF14_15210	391.75	subNCBInr1	Sphingomonas	3	4	9	3	2	4	5	2	2	4	5	2	1	1	1	1	1	0	1	1	0	0	0	1	0	1	0	0	0	0	0	0	1	0	1	0	0	1	1	0	0	0	0	0
78	gi|723386389	hypothetical protein SP5_019_00050		subNCBInr1	Sphingomonas	0	1	0	0	0	1	0	0	2	3	3	1	0	1	1	1	1	0	0	0	1	0	0	0	0	0	0	0	0	0	0	1	1	0	0	0	0	1	0	0	1	1	0	1
79	gi|944799163	TonB-dependent receptor	12262.9	subNCBInr1	Sphingomonas	6	3	7	2	4	3	7	2	4	3	7	2	0	1	1	1	0	0	0	1	0	0	1	0	0	1	0	0	0	0	0	1	0	0	0	0	0	0	1	0	0	0	0	1
80	gi|755134410	molecular chaperone DnaK		subNCBInr1	Sphingomonas	7	6	17	7	6	6	13	5	6	6	13	5	0	1	0	0	0	0	0	0	0	0	0	0	0	0	0	0	0	0	0	0	0	0	0	0	0	0	0	0	0	0	0	0
81	gi|944802012	aminopeptidase	5775.19	subNCBInr1	Sphingomonas	6	4	5	3	5	4	5	3	5	4	5	3	0	1	0	0	0	0	0	0	0	0	0	0	0	0	0	0	1	0	0	0	0	0	0	0	0	0	0	0	0	0	0	0
82	gi|944805739	fumarate reductase		subNCBInr1	Sphingomonas	5	4	13	6	5	3	10	5	5	3	10	5	0	1	0	0	0	0	0	0	0	0	0	0	0	0	0	0	0	0	0	0	1	0	0	0	0	0	0	0	0	0	0	0
83	gi|944804699	acetyl-CoA acetyltransferase	39139.1	subNCBInr1	Sphingomonas	1	0	10	3	1	0	8	3	1	0	8	3	0	1	0	0	0	0	0	0	0	0	0	0	0	0	0	0	0	0	0	0	0	1	0	0	0	0	0	0	0	0	1	0
84	gi|755140406	30S ribosomal protein S4		subNCBInr1	Sphingomonas	10	7	9	3	7	5	8	2	7	5	8	2	0	0	0	0	1	0	1	0	0	0	0	1	0	0	0	0	0	0	0	0	0	0	0	0	0	0	0	0	0	0	0	0
85	gi|944806262	hypothetical protein ASF14_17645	45489.6	subNCBInr1	Sphingomonas	1	0	8	2	1	0	6	2	1	0	6	2	0	1	0	0	0	0	0	1	0	0	0	0	0	0	1	0	0	0	0	0	1	0	0	0	1	0	0	0	0	0	1	0
86	gi|944800099	peptidyl-dipeptidase		subNCBInr1	Sphingomonas	6	4	5	3	5	4	3	3	5	4	3	3	0	1	0	0	0	0	0	0	0	0	0	0	1	0	0	0	1	0	0	1	0	0	0	0	0	0	0	0	0	0	0	0
87	gi|944806717	peptidase M28	58731.8	subNCBInr1	Sphingomonas	0	0	13	2	0	0	9	2	0	0	9	2	0	1	0	0	0	0	0	0	0	0	0	0	0	0	0	0	1	0	0	0	0	0	0	0	0	0	0	1	0	0	0	0
87	gi|755140480	peptidase M28	58794.9	subNCBInr1	Sphingomonas	0	0	0	1	0	0	0	1	0	0	3	1	0	1	0	0	0	0	0	0	0	0	0	0	0	0	0	0	1	0	0	1	1	0	0	0	0	0	0	0	1	1	0	0
88	gi|755134778	branched-chain alpha-keto acid dehydrogenase subunit E2		subNCBInr1	Sphingomonas	8	3	10	3	6	2	10	3	6	2	10	3	0	1	0	0	0	0	0	0	0	0	0	0	0	0	0	0	0	0	0	1	1	1	0	0	0	0	0	0	1	1	0	0
89	gi|944801998	phosphoenolpyruvate carboxykinase [ATP]	58536.4	subNCBInr1	Sphingomonas	0	0	13	3	0	0	12	3	0	0	12	3	0	1	0	0	0	0	0	0	0	0	0	0	0	0	0	0	0	0	0	0	0	0	0	0	0	0	0	0	1	0	0	0
90	gi|755133809	malate dehydrogenase		subNCBInr1	Sphingomonas	5	5	9	4	3	4	8	4	3	4	8	4	0	1	0	0	0	0	0	0	0	0	0	0	0	0	0	0	0	0	0	0	1	0	0	0	0	0	0	0	0	0	0	0
91	gi|944801523	elongation factor 1-alpha	569.56	subNCBInr1	Sphingomonas	7	0	1	3	4	0	1	2	4	0	1	2	0	1	0	0	1	1	0	1	0	0	0	0	0	0	1	0	0	0	0	1	0	0	0	0	0	0	0	0	0	0	0	0
92	gi|723386113	hypothetical protein SP5_031_00180	33457.9	subNCBInr1	Sphingomonas	1	0	6	2	1	0	4	2	1	0	4	2	0	1	0	0	0	0	0	0	0	0	0	0	0	0	0	0	0	0	0	1	1	0	0	0	0	1	0	0	0	0	0	0
92	gi|944800812	hypothetical protein ASF14_07600	3335.85	subNCBInr1	Sphingomonas	0	0	1	1	0	0	1	1	1	0	4	2	0	1	0	0	1	0	1	0	0	0	0	1	1	0	0	0	1	0	0	1	1	0	0	0	0	1	0	0	0	0	0	0
93	gi|944800622	hypothetical protein ASF14_07595	35214.7	subNCBInr1	Sphingomonas	0	0	9	3	0	0	5	2	0	0	5	2	1	1	0	0	0	0	0	0	0	0	1	0	0	1	0	0	1	0	0	1	0	0	0	0	0	0	1	0	0	0	1	0
93	gi|755134984	hypothetical protein	35238.7	subNCBInr1	Sphingomonas	0	0	1	1	0	0	1	1	0	0	4	3	1	1	0	0	1	0	0	0	0	0	0	1	0	1	0	0	1	0	0	0	1	0	0	0	0	0	1	0	0	0	1	1
94	gi|944805001	50S ribosomal protein L25	2172.22	subNCBInr1	Sphingomonas	4	2	6	3	3	1	4	3	3	1	4	3	0	0	0	0	1	0	1	0	0	0	0	1	0	0	0	0	0	0	0	0	0	0	0	0	0	0	0	0	0	0	0	0
95	gi|944806784	cold-shock protein		subNCBInr1	Sphingomonas	2	2	3	1	1	2	2	1	1	2	2	1	1	1	1	1	1	1	0	1	1	1	0	1	0	1	1	1	0	0	0	0	0	0	0	0	0	0	0	0	0	1	0	1
96	gi|332013897	amidophosphoribosyltransferase	52616.7	subNCBInr1	Sphingomonas	3	1	1	1	1	1	1	1	1	1	1	1	0	1	0	0	0	0	0	0	0	0	0	0	0	0	0	0	0	0	0	0	0	0	1	0	0	0	0	0	0	0	0	0
98	gi|332012647	DNA polymerase III, beta subunit	41376.7	subNCBInr1	Sphingomonas	4	1	4	3	4	1	4	3	4	1	4	3	0	1	1	0	0	0	0	0	0	1	0	0	0	0	0	0	0	0	0	0	0	0	0	0	1	0	0	0	0	0	0	0
99	gi|944804976	glycine dehydrogenase		subNCBInr1	Sphingomonas	3	1	5	0	2	1	4	0	2	1	4	0	0	1	0	0	0	0	0	0	0	0	0	0	0	0	0	0	0	0	0	0	1	0	0	0	0	0	0	0	0	0	0	0
101	gi|494648133	MULTISPECIES: 30S ribosomal protein S7	17587.2	subNCBInr1	Sphingomonas	3	1	3	2	2	1	2	2	2	1	2	2	0	0	0	0	1	0	1	0	0	0	0	1	0	0	0	0	0	0	0	0	0	0	0	0	0	0	0	0	0	0	0	0
102	gi|944804817	trigger factor		subNCBInr1	Sphingomonas	6	4	6	1	5	4	5	1	5	4	5	1	0	0	0	0	0	0	0	0	0	0	0	0	0	0	0	0	0	0	0	0	0	0	0	0	0	0	0	0	0	1	0	0
103	gi|755138595	glutamine--fructose-6-phosphate aminotransferase		subNCBInr1	Sphingomonas	2	2	9	4	2	2	5	4	2	2	5	4	0	1	0	0	0	0	0	0	0	0	0	0	0	0	0	0	0	0	0	0	0	0	0	0	0	0	0	0	0	0	0	0
104	gi|944800304	DNA-directed RNA polymerase subunit beta		subNCBInr1	Sphingomonas	11	7	4	1	9	7	4	1	9	7	4	1	0	1	1	0	0	0	0	0	0	0	0	0	0	0	0	0	0	0	0	0	0	0	0	0	1	0	0	0	0	0	0	0
105	gi|494645303	MULTISPECIES: oxidoreductase	25643.4	subNCBInr1	Sphingomonas	0	1	7	1	0	1	5	1	0	1	5	1	0	1	0	0	0	0	0	0	0	0	0	0	0	0	0	0	0	0	0	0	1	0	0	0	0	0	0	0	0	0	0	0
105	gi|944802200	oxidoreductase		subNCBInr1	Sphingomonas	0	0	1	0	0	0	1	0	0	1	5	1	0	1	0	0	0	0	0	0	0	0	0	0	0	0	0	0	0	0	0	0	1	0	0	0	0	0	0	0	0	0	0	0
106	gi|494649103	MULTISPECIES: 50S ribosomal protein L1	2416.8	subNCBInr1	Sphingomonas	2	2	1	1	2	2	1	1	2	2	1	1	0	0	0	0	1	0	1	0	0	0	0	1	0	0	0	0	0	0	0	0	0	0	0	0	0	0	0	0	0	0	0	0
107	gi|755138309	cytochrome d terminal oxidase subunit I		subNCBInr1	Sphingomonas	5	4	1	0	4	4	1	0	4	4	1	0	0	1	0	0	0	0	0	0	0	0	0	0	0	0	0	0	0	0	0	0	1	0	0	0	0	0	0	0	0	0	0	0
108	gi|494645379	MULTISPECIES: heat-shock protein	17732.2	subNCBInr1	Sphingomonas	2	1	2	2	2	1	2	2	2	1	2	2	0	1	0	0	0	0	0	0	0	0	0	0	0	0	0	0	0	0	0	0	0	0	0	0	0	0	0	0	0	0	0	0
109	gi|494645450	MULTISPECIES: ABC transporter ATP-binding protein	62788.8	subNCBInr1	Sphingomonas	4	2	2	1	3	2	2	1	3	2	2	1	0	1	1	0	1	0	0	0	0	0	0	0	0	0	0	0	0	0	0	0	0	0	0	0	0	0	0	0	0	0	1	1
110	gi|944808089	50S ribosomal protein L3		subNCBInr1	Sphingomonas	5	3	5	2	3	2	3	2	3	2	3	2	0	0	0	0	1	0	1	0	0	0	0	1	0	0	0	0	0	0	0	0	0	0	0	0	0	0	0	0	0	0	0	0
111	gi|944799801	50S ribosomal protein L9		subNCBInr1	Sphingomonas	2	2	6	1	2	2	4	1	2	2	4	1	0	0	0	0	1	0	1	0	0	0	0	1	0	0	0	0	0	0	0	0	0	0	0	0	0	0	0	0	0	0	0	0
112	gi|494648161	MULTISPECIES: 50S ribosomal protein L14	13355.4	subNCBInr1	Sphingomonas	3	2	1	1	2	2	1	1	2	2	1	1	0	0	0	0	1	0	1	0	0	0	0	1	0	0	0	0	0	0	0	0	0	0	0	0	0	0	0	0	0	0	0	0
113	gi|944800697	cytochrome d ubiquinol oxidase subunit 2	4151.65	subNCBInr1	Sphingomonas	2	3	1	1	1	2	1	1	1	2	1	1	0	1	0	0	0	0	0	0	0	0	0	0	0	0	0	0	0	0	0	0	1	0	0	0	0	0	0	1	1	1	1	1
114	gi|755133718	50S ribosomal protein L10	17911.5	subNCBInr1	Sphingomonas	4	3	2	5	2	3	2	4	2	3	2	4	0	0	0	0	1	0	1	0	0	0	0	1	0	0	0	0	0	0	0	0	0	0	0	0	0	0	0	0	0	0	0	0
116	gi|332012638	hypothetical protein SUS17_2335	277.36	subNCBInr1	Sphingomonas	3	1	2	1	2	1	1	1	2	1	1	1	0	1	1	1	0	0	0	0	0	0	0	1	0	1	0	0	0	0	0	0	0	1	0	0	0	0	0	1	0	1	1	0
116	gi|944800588	opacity protein	2144.6	subNCBInr1	Sphingomonas	1	1	1	1	1	1	1	1	2	1	1	1	0	1	1	0	0	0	0	0	0	0	0	1	0	0	0	0	0	0	0	0	0	0	0	0	0	0	0	1	0	0	1	1
117	gi|944807124	branched-chain alpha-keto acid dehydrogenase subunit E2		subNCBInr1	Sphingomonas	4	3	1	0	3	3	1	0	3	3	1	0	0	1	0	0	0	0	0	0	0	0	0	0	0	0	0	0	0	1	0	1	1	1	0	0	0	0	0	0	1	1	0	0
119	gi|494648182	MULTISPECIES: 30S ribosomal protein S5	24484.8	subNCBInr1	Sphingomonas	3	1	0	1	3	1	0	1	3	1	0	1	0	0	0	0	1	0	1	0	0	0	0	1	0	0	0	0	0	0	0	0	0	0	0	0	0	0	0	0	0	0	0	0
120	gi|494646542	MULTISPECIES: 30S ribosomal protein S2	29279.8	subNCBInr1	Sphingomonas	2	1	5	2	2	1	5	2	2	1	5	2	0	0	0	0	0	0	1	0	0	0	0	1	0	0	0	0	0	0	0	0	0	0	0	0	0	0	0	0	0	0	0	0
122	gi|755139871	arginine--tRNA ligase	62434.2	subNCBInr1	Sphingomonas	1	0	4	1	1	0	4	1	1	0	4	1	0	1	0	0	0	0	0	0	0	0	0	0	0	0	0	0	0	0	0	0	0	0	0	0	0	0	0	0	0	0	1	0
123	gi|494645352	MULTISPECIES: glucose-6-phosphate 1-dehydrogenase	5483.83	subNCBInr1	Sphingomonas	1	1	2	1	1	1	2	1	1	1	2	1	0	1	0	0	0	0	0	0	0	0	0	0	0	0	0	0	0	0	0	0	1	0	0	0	0	0	0	0	0	1	0	0
124	gi|755136409	membrane protein	18735.5	subNCBInr1	Sphingomonas	1	1	3	1	1	1	3	1	1	1	3	1	0	1	0	0	0	0	0	0	0	0	0	1	0	0	0	0	0	0	0	0	0	0	0	0	0	0	0	0	0	0	0	0
125	gi|494646044	electron transfer flavoprotein subunit beta	26263.2	subNCBInr1	Sphingomonas	0	0	8	4	0	0	6	4	0	0	6	4	0	1	0	0	0	0	0	0	0	0	0	0	0	0	0	0	0	0	0	0	1	0	0	0	0	0	0	0	0	0	1	0
125	gi|944799581	electron transfer flavoprotein subunit beta, partial	23365.5	subNCBInr1	Sphingomonas	0	0	2	2	0	0	1	2	0	0	4	4	0	1	0	0	0	0	0	0	0	0	0	0	0	0	0	0	0	0	0	0	1	0	0	0	0	0	0	0	0	0	1	0
126	gi|516605820	MULTISPECIES: S-(hydroxymethyl)glutathione dehydrogenase		subNCBInr1	Sphingomonas	3	1	2	1	3	1	2	1	3	1	2	1	0	1	0	0	0	0	0	0	0	0	0	0	0	0	0	0	0	1	0	0	1	0	0	0	0	0	0	0	0	0	0	0
127	gi|494646125	MULTISPECIES: fructose-bisphosphate aldolase	321.47	subNCBInr1	Sphingomonas	1	1	4	2	1	1	2	1	1	1	2	1	0	1	0	0	1	0	0	0	1	0	0	0	0	0	0	0	0	0	0	1	1	0	0	0	0	0	0	0	1	1	0	0
128	gi|944800018	peptidase M3	78779.1	subNCBInr1	Sphingomonas	4	0	8	2	4	0	8	2	4	0	8	2	0	1	0	0	0	0	0	0	0	0	0	0	0	0	0	0	1	0	0	0	0	0	0	0	0	0	0	0	0	0	0	0
129	gi|944806882	esterase	42816.5	subNCBInr1	Sphingomonas	0	0	7	6	0	0	6	5	0	0	6	5	0	1	1	1	0	0	0	0	0	0	1	0	0	1	0	0	1	0	0	1	1	1	0	0	0	1	1	0	1	1	0	0
129	gi|755137454	esterase	42894.6	subNCBInr1	Sphingomonas	0	0	3	1	0	0	2	1	0	0	6	5	0	1	1	1	0	0	0	0	0	0	1	0	0	1	0	0	0	0	0	1	1	1	0	0	0	1	1	0	1	1	0	0
131	gi|944799990	NADH dehydrogenase	73373.3	subNCBInr1	Sphingomonas	0	0	7	4	0	0	7	4	0	0	7	4	0	1	0	0	0	0	0	0	0	0	0	0	0	0	0	0	0	0	0	0	1	0	0	0	0	0	0	0	0	0	0	0
132	gi|494645429	MULTISPECIES: inosine-5-monophosphate dehydrogenase	51541.7	subNCBInr1	Sphingomonas	2	0	8	1	2	0	8	1	2	0	8	1	0	1	0	0	0	0	0	0	0	0	0	0	0	0	0	0	0	0	0	0	1	0	0	0	0	0	0	0	0	0	0	0
132	gi|505270222	inosine-5-monophosphate dehydrogenase		subNCBInr1	Sphingomonas	0	0	1	0	0	0	1	0	1	0	2	0	0	1	0	0	0	0	0	0	0	0	0	0	0	0	0	0	0	0	0	0	1	0	0	0	0	0	0	0	0	0	0	0
133	gi|919367202	hypothetical protein		subNCBInr1	Sphingomonas	3	1	6	3	2	1	3	2	2	1	3	2	0	1	0	0	1	0	1	0	0	0	0	1	0	0	0	1	0	0	0	0	0	0	0	0	0	0	1	0	1	1	1	0
135	gi|494648127	MULTISPECIES: 50S ribosomal protein L16	15895.6	subNCBInr1	Sphingomonas	3	1	0	1	2	1	0	1	2	1	0	1	0	0	0	0	1	0	1	0	0	0	0	1	0	0	0	0	0	0	0	0	0	0	0	0	0	0	0	0	0	0	0	0
136	gi|944799774	electron transfer flavoprotein-ubiquinone oxidoreductase		subNCBInr1	Sphingomonas	1	1	8	1	1	1	7	1	1	1	7	1	0	1	0	0	0	0	0	0	0	0	0	0	0	0	0	0	0	0	0	0	1	0	0	0	0	0	0	0	0	0	1	0
136	gi|755132522	electron transfer flavoprotein-ubiquinone oxidoreductase		subNCBInr1	Sphingomonas	0	0	1	0	0	0	1	0	0	0	6	1	0	1	0	0	0	0	0	0	0	0	0	0	0	0	0	0	0	0	0	0	1	0	0	0	0	0	0	0	0	0	1	0
137	gi|494645862	MULTISPECIES: dihydroorotase	47766.3	subNCBInr1	Sphingomonas	1	0	5	1	1	0	4	1	1	0	4	1	0	1	0	0	0	0	0	0	0	0	0	0	0	0	0	0	0	0	0	0	0	0	0	0	0	0	0	1	0	0	0	0
137	gi|655880778	dihydroorotase		subNCBInr1	Sphingomonas	1	0	0	0	1	0	0	0	2	0	2	1	0	1	0	0	0	0	0	0	0	0	0	0	0	0	0	0	0	0	0	0	0	0	0	0	0	0	0	1	0	0	0	0
138	gi|944800811	structural protein MipA		subNCBInr1	Sphingomonas	5	1	4	1	4	1	3	1	4	1	3	1	0	1	1	1	1	0	0	0	0	1	0	0	0	0	0	0	1	1	0	1	0	1	0	0	0	0	0	0	0	0	1	0
138	gi|723386066	hypothetical protein SP5_032_00080	3952.85	subNCBInr1	Sphingomonas	0	0	1	0	0	0	1	0	2	1	2	1	0	1	1	1	1	1	0	0	1	1	0	1	0	0	0	0	1	0	0	1	0	0	0	0	0	0	0	0	0	0	1	1
140	gi|498094618	glutathione-dependent formaldehyde dehydrogenase		subNCBInr1	Sphingomonas	1	1	7	4	1	1	5	3	1	1	5	3	0	1	0	0	0	0	0	0	0	0	0	0	0	0	0	0	0	0	0	0	1	0	0	0	0	0	0	0	0	0	0	0
141	gi|755135999	acetyl-CoA acetyltransferase	4954.58	subNCBInr1	Sphingomonas	2	1	2	2	2	1	2	2	2	1	2	2	0	1	0	0	0	0	0	0	0	0	0	0	0	0	0	0	0	0	0	0	0	1	0	0	0	0	0	0	0	0	1	0
142	gi|494647303	MULTISPECIES: raiA ribosome-associated inhibitor A	21525.8	subNCBInr1	Sphingomonas	0	0	5	1	0	0	4	1	0	0	4	1	0	1	0	0	0	0	0	1	1	0	0	0	0	0	1	0	0	0	0	0	1	1	0	0	1	0	0	0	0	0	1	0
143	gi|944804821	glutamyl-tRNA amidotransferase	51728.3	subNCBInr1	Sphingomonas	1	1	1	1	1	1	1	1	1	1	1	1	0	1	0	0	0	0	0	0	0	0	0	0	0	0	0	0	0	0	0	0	0	0	0	0	0	0	0	1	0	0	1	0
145	gi|332014027	NADH dehydrogenase (quinone), D subunit		subNCBInr1	Sphingomonas	4	2	3	0	3	2	3	0	3	2	3	0	0	1	0	0	0	0	0	0	0	0	0	0	0	0	0	0	0	0	0	0	1	0	0	0	0	0	0	0	0	0	0	0
145	gi|755132970	NADH dehydrogenase		subNCBInr1	Sphingomonas	0	1	0	0	0	1	0	0	3	3	2	0	0	1	0	0	0	0	0	0	0	0	0	0	0	0	0	0	0	0	0	0	1	0	0	0	0	0	0	0	0	0	0	0
146	gi|494647244	MULTISPECIES: F0F1 ATP synthase subunit gamma		subNCBInr1	Sphingomonas	2	1	3	0	2	1	3	0	2	1	3	0	0	0	0	0	0	0	0	0	0	0	0	0	0	0	0	0	0	0	0	0	0	0	0	0	0	0	0	0	0	0	0	1
147	gi|755139325	acetyl-CoA carboxylase		subNCBInr1	Sphingomonas	3	2	0	0	2	1	0	0	2	1	0	0	0	1	0	0	0	0	0	0	0	0	0	0	0	0	0	0	0	0	0	0	0	0	0	0	0	0	0	0	0	0	1	0
147	gi|494648861	MULTISPECIES: acetyl/propionyl-CoA carboxylase subuit alpha		subNCBInr1	Sphingomonas	1	0	1	0	1	0	1	0	2	0	1	0	0	1	0	0	0	0	0	0	0	0	0	0	0	0	0	0	0	0	0	0	0	0	0	0	0	0	0	0	0	0	1	0
148	gi|944804991	pyruvate phosphate dikinase		subNCBInr1	Sphingomonas	1	1	13	3	1	1	11	3	1	1	11	3	0	1	0	0	0	0	0	0	0	0	0	0	0	0	0	0	0	0	0	1	0	0	0	0	0	0	0	0	0	0	0	0
149	gi|755132222	bacterioferritin	244.17	subNCBInr1	Sphingomonas	1	1	2	1	1	1	2	1	1	1	2	1	0	0	0	0	0	0	0	0	0	0	0	0	0	0	0	0	0	0	0	0	1	0	0	0	0	0	0	0	0	0	0	0
151	gi|944807154	glucose-6-phosphate isomerase	53535.2	subNCBInr1	Sphingomonas	1	1	6	3	1	1	6	3	1	1	6	3	0	0	0	0	0	0	0	0	0	0	0	0	0	0	0	0	0	0	0	1	1	0	0	0	0	0	0	0	1	1	0	0
151	gi|755133962	glucose-6-phosphate isomerase		subNCBInr1	Sphingomonas	0	0	1	0	0	0	1	0	1	1	5	2	0	0	0	0	0	0	0	0	0	0	0	0	0	0	0	0	0	0	0	1	1	0	0	0	0	0	0	0	1	1	0	0
152	gi|755133816	succinate--CoA ligase	359.57	subNCBInr1	Sphingomonas	2	0	4	3	2	0	3	2	2	0	3	2	0	1	0	0	1	0	0	0	0	0	0	0	0	0	0	0	0	0	0	0	0	0	0	0	0	0	0	0	0	0	1	0
155	gi|755136201	30S ribosomal protein S11	13918.3	subNCBInr1	Sphingomonas	1	1	1	1	1	1	1	1	1	1	1	1	0	0	0	0	1	0	1	0	0	0	0	1	0	0	0	0	0	0	0	0	0	0	0	0	0	0	0	0	0	0	0	0
158	gi|494647540	MULTISPECIES: 50S ribosomal protein L21		subNCBInr1	Sphingomonas	3	2	0	0	2	1	0	0	2	1	0	0	0	1	0	0	1	0	1	0	0	0	0	1	0	0	0	0	0	0	0	0	0	0	0	0	0	0	0	0	0	0	0	0
159	gi|755137528	elongation factor Ts		subNCBInr1	Sphingomonas	2	1	3	0	2	1	2	0	2	1	2	0	0	0	0	0	0	0	0	0	0	0	0	0	0	0	1	0	0	0	0	0	0	0	0	0	0	0	0	0	0	0	0	0
159	gi|494646430	MULTISPECIES: elongation factor Ts		subNCBInr1	Sphingomonas	0	0	1	0	0	0	1	0	1	0	3	0	0	0	0	0	0	0	0	0	0	0	0	0	0	0	1	0	0	0	0	0	0	0	0	0	0	0	0	0	0	0	0	0
161	gi|944807047	hypothetical protein ASF14_14820	18135.5	subNCBInr1	Sphingomonas	0	0	6	1	0	0	4	1	0	0	4	1	0	1	1	1	0	0	0	0	1	0	0	0	1	0	0	1	0	0	0	0	0	0	0	0	0	1	0	0	0	0	0	1
162	gi|944802275	hypothetical protein ASF14_05700	15745.1	subNCBInr1	Sphingomonas	0	0	4	2	0	0	3	2	0	0	3	2	0	1	1	0	1	0	0	0	1	0	0	0	0	0	0	0	0	0	0	0	0	0	0	0	0	0	0	0	0	1	1	1
165	gi|944807840	hypothetical protein ASF14_00625		subNCBInr1	Sphingomonas	0	0	11	2	0	0	8	2	0	0	8	2	0	1	0	0	1	0	0	0	1	0	1	1	0	0	0	0	0	0	0	0	0	0	0	0	0	0	1	0	0	0	0	0
166	gi|944806767	hypothetical protein ASF14_15840		subNCBInr1	Sphingomonas	0	0	5	1	0	0	5	1	0	0	5	1	0	1	0	0	0	0	0	0	0	0	0	1	0	0	0	0	0	0	0	0	1	0	0	0	0	0	0	0	0	0	0	0
167	gi|755136133	biopolymer transporter ExbD		subNCBInr1	Sphingomonas	2	1	2	0	2	1	2	0	2	1	2	0	0	1	0	0	0	0	0	0	0	0	0	0	0	0	0	1	0	0	0	0	0	0	0	0	0	0	0	0	1	1	0	0
169	gi|944800702	acetyl-CoA hydrolase		subNCBInr1	Sphingomonas	0	0	8	1	0	0	7	1	0	0	7	1	0	1	0	0	0	0	0	0	0	0	0	1	0	0	0	0	0	0	0	0	0	0	0	0	0	0	0	0	0	0	0	0
170	gi|944806241	peptidase S11		subNCBInr1	Sphingomonas	2	1	4	0	2	1	4	0	2	1	4	0	0	1	0	0	0	0	1	0	0	0	1	1	0	0	0	0	1	0	0	0	0	0	0	0	0	0	0	0	0	0	0	0
171	gi|755133782	mammalian cell entry protein		subNCBInr1	Sphingomonas	0	1	7	0	0	1	7	0	0	1	7	0	0	1	0	0	0	0	0	0	0	0	0	0	0	0	0	0	0	0	0	1	0	0	0	0	0	0	0	0	0	0	1	0
172	gi|494646471	MULTISPECIES: 30S ribosomal protein S9	1966.44	subNCBInr1	Sphingomonas	2	1	0	1	2	1	0	1	2	1	0	1	0	0	0	0	1	0	1	0	0	0	0	1	0	0	0	0	0	0	0	0	0	0	0	0	0	0	0	0	0	0	0	0
173	gi|755139489	GTP-binding protein		subNCBInr1	Sphingomonas	4	1	1	0	4	1	1	0	4	1	1	0	0	1	0	0	0	0	0	1	0	0	0	0	0	0	1	0	0	0	0	0	0	0	0	0	0	0	0	0	0	0	0	0
174	gi|94424850	cytochrome b/b6-like protein		subNCBInr1	Sphingomonas	2	1	1	0	1	1	1	0	1	1	1	0	0	1	0	0	0	0	0	0	0	0	0	0	0	0	0	0	0	0	0	0	1	0	0	0	0	0	0	0	0	0	0	0
175	gi|755133817	2-oxoglutarate dehydrogenase subunit E1		subNCBInr1	Sphingomonas	4	1	7	1	4	1	7	1	4	1	7	1	0	1	0	0	0	0	0	0	0	0	0	0	0	0	0	0	0	0	0	1	1	0	0	0	0	0	0	0	1	1	0	0
176	gi|944806884	hypothetical protein ASF14_16535	1997.92	subNCBInr1	Sphingomonas	0	0	6	1	0	0	4	1	0	0	4	1	0	1	0	0	0	0	0	0	0	0	0	0	0	0	0	0	0	1	0	0	0	0	0	0	1	0	0	0	0	0	0	0
178	gi|494648877	MULTISPECIES: adenylosuccinate synthetase	46437	subNCBInr1	Sphingomonas	0	0	8	1	0	0	7	1	0	0	7	1	0	1	0	0	0	0	0	0	0	0	0	0	0	0	0	0	0	0	0	0	0	0	0	0	0	0	0	0	0	0	1	0
179	gi|494648116	MULTISPECIES: peptidase S10		subNCBInr1	Sphingomonas	3	1	1	0	3	1	1	0	3	1	1	0	0	1	1	0	0	0	0	0	0	0	1	0	0	0	0	0	1	0	0	1	1	0	0	0	0	0	0	0	0	0	0	0
179	gi|944808313	peptidase S10		subNCBInr1	Sphingomonas	0	0	1	0	0	0	1	0	3	1	1	0	0	1	0	0	0	0	0	0	0	0	1	0	0	0	0	0	1	0	0	0	0	1	0	0	0	0	0	0	1	0	0	0
180	gi|944804703	multidrug ABC transporter permease		subNCBInr1	Sphingomonas	1	0	6	0	1	0	6	0	1	0	6	0	0	1	0	0	0	0	0	0	0	0	0	0	0	0	0	0	0	0	0	0	0	0	0	0	0	0	0	0	0	0	0	0
181	gi|944802127	RND transporter		subNCBInr1	Sphingomonas	1	1	1	0	1	1	1	0	1	1	1	0	0	0	0	0	0	0	0	0	0	0	0	0	0	0	0	0	0	1	0	0	0	0	0	0	0	0	0	0	0	0	0	0
182	gi|494647215	MULTISPECIES: GMP synthetase	56182	subNCBInr1	Sphingomonas	0	0	3	1	0	0	3	1	0	0	3	1	0	1	0	0	0	0	0	0	0	0	0	0	0	0	0	0	0	0	0	0	0	0	0	0	0	0	0	0	0	0	1	0
183	gi|755134194	acetylornithine aminotransferase	4321.52	subNCBInr1	Sphingomonas	1	0	6	2	1	0	5	2	1	0	5	2	0	1	0	0	0	0	0	0	0	0	0	0	0	0	0	0	0	0	0	0	0	0	0	0	0	0	0	0	0	0	0	0
184	gi|148499439	SSU ribosomal protein S13P		subNCBInr1	Sphingomonas	1	1	0	0	1	1	0	0	1	1	0	0	0	1	0	0	1	0	1	0	0	0	0	1	0	0	0	0	0	0	0	0	0	0	0	0	0	0	0	0	0	0	0	0
185	gi|494646140	MULTISPECIES: aspartate-semialdehyde dehydrogenase		subNCBInr1	Sphingomonas	1	2	5	0	1	1	5	0	1	1	5	0	0	1	0	0	1	0	0	0	0	0	0	0	0	0	0	0	0	0	0	0	1	0	0	0	0	0	0	0	0	0	0	0
185	gi|755132740	aspartate-semialdehyde dehydrogenase		subNCBInr1	Sphingomonas	0	0	1	0	0	0	1	0	0	0	6	0	0	1	0	0	1	0	0	0	0	0	0	0	0	0	0	0	0	0	0	0	1	0	0	0	0	0	0	0	0	0	0	0
186	gi|944804700	dicarboxylate--CoA ligase PimA		subNCBInr1	Sphingomonas	0	0	7	0	0	0	7	0	0	0	7	0	0	1	0	0	0	0	0	0	0	0	0	0	0	0	0	0	0	1	0	0	0	1	0	0	0	0	0	0	0	0	1	0
187	gi|332011678	translation initiation factor IF-2		subNCBInr1	Sphingomonas	1	1	3	0	1	1	3	0	1	1	3	0	0	1	0	0	0	0	0	1	0	0	0	0	0	0	1	0	0	0	0	0	0	0	0	0	0	0	0	0	0	0	0	0
188	gi|755141106	30S ribosomal protein S8		subNCBInr1	Sphingomonas	1	1	6	0	1	1	5	0	1	1	5	0	0	0	0	0	1	0	1	0	0	0	0	1	0	0	0	0	0	0	0	0	0	0	0	0	0	0	0	0	0	0	0	0
192	gi|728827278	DNA helicase II	863.19	subNCBInr1	Sphingomonas	2	0	1	1	1	0	1	1	1	0	1	1	0	1	1	0	0	0	0	0	1	0	0	0	0	0	0	0	0	0	0	0	0	0	0	0	0	0	0	0	0	0	0	1
193	gi|944801987	peptidase M13		subNCBInr1	Sphingomonas	3	1	2	0	3	1	2	0	3	1	2	0	0	1	0	0	0	0	0	0	0	0	1	0	0	0	0	1	1	0	0	0	0	0	0	0	0	0	0	0	0	0	0	0
194	gi|944800326	enoyl-CoA hydratase		subNCBInr1	Sphingomonas	3	0	0	0	3	0	0	0	3	0	0	0	0	1	0	0	0	0	0	0	0	0	0	0	0	0	0	0	0	0	0	0	0	0	0	0	0	0	0	0	1	1	1	0
195	gi|755132767	3-oxoacyl-ACP synthase		subNCBInr1	Sphingomonas	2	0	4	0	2	0	4	0	2	0	4	0	0	1	0	0	0	0	0	0	0	0	0	0	0	0	0	0	0	0	0	0	0	1	0	0	0	0	0	0	0	0	0	0
197	gi|944805724	hypothetical protein ASF14_18700		subNCBInr1	Sphingomonas	1	1	3	1	1	1	3	1	1	1	3	1	0	1	0	0	1	0	0	0	0	0	1	0	0	0	0	0	0	0	0	0	0	0	0	0	0	0	0	0	0	1	1	0
198	gi|94424688	4-hydroxyphenylpyruvate dioxygenase	414.96	subNCBInr1	Sphingomonas	1	1	0	1	1	1	0	1	1	1	0	1	0	1	0	0	0	0	0	0	0	0	0	0	0	0	0	0	0	0	0	0	1	0	0	0	0	0	0	0	0	0	0	0
199	gi|806905951	DNA helicase	5485.4	subNCBInr1	Sphingomonas	0	0	0	0	0	0	0	0	0	0	0	1	0	1	1	0	0	0	0	0	1	1	0	0	0	0	0	0	0	0	0	0	0	0	0	0	0	0	0	0	0	0	0	0
200	gi|944799991	NADH dehydrogenase		subNCBInr1	Sphingomonas	0	0	4	0	0	0	4	0	0	0	4	0	0	1	0	0	0	0	0	0	0	0	0	0	0	0	0	0	0	0	0	0	1	0	0	0	0	0	0	0	0	0	0	0
201	gi|755141124	50S ribosomal protein L23		subNCBInr1	Sphingomonas	2	2	0	0	1	1	0	0	1	1	0	0	0	0	0	0	1	0	1	0	0	0	0	1	0	0	0	0	0	0	0	0	0	0	0	0	0	0	0	0	0	0	0	0
202	gi|755137544	outer membrane family protein	2323.19	subNCBInr1	Sphingomonas	1	1	4	4	1	1	4	4	1	1	4	4	0	1	0	0	0	0	0	1	0	0	1	0	0	0	1	0	0	0	0	1	1	1	0	0	0	0	0	0	1	1	0	0
205	gi|497905406	molecular chaperone DnaK	67759.1	subNCBInr1	Sphingomonas	1	0	2	1	1	0	1	1	1	0	1	1	0	1	0	0	0	0	0	0	0	0	0	0	0	0	0	0	0	0	0	0	0	0	0	0	0	0	0	0	0	0	0	0
206	gi|944800324	acyl-CoA dehydrogenase		subNCBInr1	Sphingomonas	5	1	1	0	5	1	1	0	5	1	1	0	0	1	0	0	0	0	0	0	0	0	0	0	0	0	0	0	0	0	0	0	1	0	0	0	0	0	0	0	0	1	1	0
206	gi|755133632	acyl-CoA dehydrogenase		subNCBInr1	Sphingomonas	0	1	0	0	0	1	0	0	4	2	1	0	0	1	0	0	0	0	0	0	0	0	0	0	0	0	0	0	0	0	0	0	1	0	0	0	0	0	0	0	0	1	1	0
207	gi|332012782	carbamoyl-phosphate synthase L chain, N-terminal domain protein		subNCBInr1	Sphingomonas	1	0	2	0	1	0	2	0	1	0	2	0	0	1	0	0	0	0	0	0	0	0	0	0	0	0	0	0	0	0	0	0	0	0	0	0	0	0	0	0	0	0	1	0
208	gi|332011424	carboxyl transferase domain protein		subNCBInr1	Sphingomonas	4	0	2	0	4	0	2	0	4	0	2	0	0	1	0	0	0	0	0	0	0	0	0	0	0	0	0	0	0	0	0	0	0	0	0	0	0	0	0	0	1	0	1	0
209	gi|494647555	MULTISPECIES: cyclopropane-fatty-acyl-phospholipid synthase	46855.8	subNCBInr1	Sphingomonas	1	0	2	1	1	0	2	1	1	0	2	1	0	1	0	0	0	0	0	0	0	0	0	0	0	0	0	1	0	0	0	0	0	0	0	0	0	0	0	0	0	0	0	0
210	gi|944569473	deoxyhypusine synthase		subNCBInr1	Sphingomonas	4	3	2	0	3	3	1	0	3	3	1	0	0	1	0	0	0	0	0	0	0	0	0	0	0	0	0	0	0	0	0	0	0	0	0	1	0	0	0	0	0	0	0	0
211	gi|755139005	peptidoglycan-binding protein	51744.7	subNCBInr1	Sphingomonas	0	0	5	2	0	0	4	2	0	0	4	2	0	1	0	0	1	0	0	0	0	0	0	0	0	0	0	0	1	0	0	0	0	1	1	1	0	0	0	0	1	1	1	0
212	gi|944799579	phosphoribosylpyrophosphate synthetase		subNCBInr1	Sphingomonas	3	1	3	0	3	1	3	0	3	1	3	0	0	1	0	0	0	0	0	0	0	0	0	0	0	0	0	0	0	0	0	1	0	0	0	0	0	0	0	0	0	0	0	0
213	gi|494645951	MULTISPECIES: 50S ribosomal protein L7/L12	12684.8	subNCBInr1	Sphingomonas	1	0	2	1	1	0	2	1	1	0	2	1	0	0	0	0	0	0	1	0	0	0	0	1	0	0	0	0	0	0	0	0	0	0	0	0	0	0	0	0	0	0	0	0
215	gi|755134356	ABC transporter substrate-binding protein	39957.9	subNCBInr1	Sphingomonas	0	0	3	1	0	0	3	1	0	0	3	1	0	1	0	0	1	0	0	0	0	0	0	1	0	0	0	0	0	0	0	0	0	1	0	0	0	0	1	0	1	0	1	0
216	gi|944804696	hypothetical protein ASF14_03070		subNCBInr1	Sphingomonas	0	0	3	1	0	0	3	1	0	0	3	1	0	1	1	0	1	0	0	0	0	1	0	1	1	0	0	1	1	1	0	1	1	0	1	0	1	1	1	0	1	1	0	1
217	gi|518344772	DNA recombination/repair protein RecA		subNCBInr1	Sphingomonas	2	1	0	0	2	1	0	0	2	1	0	0	0	1	1	0	0	0	0	0	0	0	0	0	0	0	0	0	0	0	0	0	0	0	0	0	0	0	0	0	0	0	0	1
220	gi|944799487	peptidase M20		subNCBInr1	Sphingomonas	0	0	7	0	0	0	5	0	0	0	5	0	0	1	0	0	0	0	0	0	0	0	0	0	0	0	0	0	1	0	0	0	0	0	0	0	0	0	0	1	0	0	0	0
221	gi|755138488	multidrug efflux RND transporter permease subunit		subNCBInr1	Sphingomonas	3	1	0	0	2	1	0	0	2	1	0	0	0	1	0	0	0	0	0	0	0	0	0	0	0	0	0	0	0	0	0	0	0	0	0	0	0	0	0	0	0	0	0	0
222	gi|332013886	ribosomal protein L13	17125.2	subNCBInr1	Sphingomonas	2	2	0	1	2	1	0	1	2	1	0	1	0	0	0	0	0	0	1	0	0	0	0	1	0	0	0	0	0	0	0	0	0	0	0	0	0	0	0	0	0	0	0	0
223	gi|494647314	MULTISPECIES: aspartate aminotransferase		subNCBInr1	Sphingomonas	0	0	3	0	0	0	3	0	0	0	3	0	0	1	0	0	0	0	0	0	0	0	0	0	0	0	0	0	0	0	0	0	0	0	0	0	0	0	0	0	0	0	0	0
224	gi|516605825	MULTISPECIES: excinuclease ABC subunit B		subNCBInr1	Sphingomonas	0	0	7	0	0	0	6	0	0	0	6	0	0	1	1	0	0	0	0	0	1	1	0	0	0	0	0	0	0	0	0	0	0	0	0	0	0	0	0	0	0	0	0	1
225	gi|496107761	MULTISPECIES: aromatic hydrocarbon degradation protein	45946.4	subNCBInr1	Sphingomonas	0	0	3	2	0	0	1	1	0	0	1	1	0	1	0	0	0	0	0	0	0	0	0	0	0	0	0	0	0	0	0	0	1	0	0	1	0	0	0	0	0	0	1	0
226	gi|944806150	peroxidase	5341.35	subNCBInr1	Sphingomonas	0	0	5	1	0	0	5	1	0	0	5	1	0	1	1	0	1	0	0	0	1	0	0	0	0	0	0	0	0	0	0	0	1	0	0	0	1	0	0	0	0	0	0	0
227	gi|944597329	glutamate dehydrogenase		subNCBInr1	Sphingomonas	2	0	1	0	1	0	1	0	1	0	1	0	1	1	1	0	1	0	0	0	0	0	0	0	0	1	0	1	0	0	0	0	1	0	0	0	0	0	0	0	0	0	1	0
228	gi|944806654	polysaccharide biosynthesis protein		subNCBInr1	Sphingomonas	2	0	1	0	2	0	1	0	2	0	1	0	1	1	0	0	1	0	0	0	0	0	0	0	0	1	0	0	0	0	0	0	0	0	0	0	0	0	1	0	0	1	1	1
231	gi|494649119	MULTISPECIES: 50S ribosomal protein L11	1538.2	subNCBInr1	Sphingomonas	2	2	0	1	2	2	0	1	2	2	0	1	0	0	0	0	1	0	1	0	0	0	0	1	0	0	0	0	0	0	0	0	0	0	0	0	0	0	0	0	0	0	0	0
233	gi|517062428	MULTISPECIES: hypothetical protein		subNCBInr1	Sphingomonas	2	0	1	0	2	0	1	0	2	0	1	0	0	1	1	0	0	0	0	0	0	0	0	0	0	0	0	0	0	0	0	0	1	0	0	0	1	0	0	0	1	0	0	0
235	gi|944804695	electron transfer flavoprotein subunit beta, partial	2344.5	subNCBInr1	Sphingomonas	0	0	1	1	0	0	1	1	0	0	1	1	0	1	0	0	0	0	0	0	0	0	0	0	0	0	0	0	0	0	0	0	1	0	0	0	0	0	0	0	0	0	1	0
236	gi|944807796	phospho-2-dehydro-3-deoxyheptonate aldolase		subNCBInr1	Sphingomonas	0	0	2	0	0	0	2	0	0	0	2	0	0	1	0	0	0	0	0	0	0	0	0	0	0	0	0	0	0	0	0	0	1	0	0	1	0	0	0	0	0	0	1	0
237	gi|944808279	hypothetical protein ASF14_01045		subNCBInr1	Sphingomonas	0	0	5	1	0	0	5	1	0	0	5	1	0	1	0	0	0	0	0	1	0	0	0	1	1	0	1	0	0	1	0	0	0	0	0	0	0	0	0	0	0	0	0	0
239	gi|755133318	RND transporter		subNCBInr1	Sphingomonas	0	0	2	1	0	0	2	1	0	0	2	1	0	0	0	0	0	0	0	0	0	0	0	0	0	0	0	0	0	1	0	0	0	0	0	0	0	0	0	0	0	0	0	0
240	gi|332013469	dehydrogenase E1 component family protein		subNCBInr1	Sphingomonas	1	1	0	0	1	1	0	0	1	1	0	0	0	1	0	0	0	0	0	0	0	0	0	0	0	0	0	0	0	0	0	1	1	0	0	0	0	0	0	0	1	1	0	0
242	gi|944800725	peptidase M20		subNCBInr1	Sphingomonas	0	0	4	0	0	0	4	0	0	0	4	0	0	1	0	0	0	0	0	0	0	0	0	0	0	0	0	0	1	0	0	0	0	0	0	0	0	0	0	0	0	0	0	0
243	gi|919367449	hypothetical protein		subNCBInr1	Sphingomonas	1	1	0	0	1	1	0	0	1	1	0	0	0	1	0	0	0	0	0	0	0	0	1	0	0	0	0	0	0	0	0	0	0	0	0	0	0	0	0	0	0	0	0	1
244	gi|755141112	50S ribosomal protein L5		subNCBInr1	Sphingomonas	3	0	6	0	3	0	5	0	3	0	5	0	0	0	0	0	1	0	1	0	0	0	0	1	0	0	0	0	0	0	0	0	0	0	0	0	0	0	0	0	0	0	0	0
245	gi|755139020	phosphoribosylformylglycinamidine synthase		subNCBInr1	Sphingomonas	0	0	4	1	0	0	4	1	0	0	4	1	0	1	0	0	0	0	0	0	0	0	0	0	0	0	0	0	0	0	0	0	0	0	0	0	0	0	0	0	0	0	1	0
246	gi|332015014	UDP-N-acetylglucosamine diphosphorylase/glucosamine-1-phosphate N-acetyltransferase		subNCBInr1	Sphingomonas	1	1	0	0	1	1	0	0	1	1	0	0	0	1	0	0	0	0	0	0	0	0	0	0	0	0	0	0	0	0	0	0	0	1	0	0	1	0	0	0	0	0	0	0
247	gi|944802065	prolyl oligopeptidase		subNCBInr1	Sphingomonas	0	0	6	0	0	0	6	0	0	0	6	0	0	1	0	0	0	0	0	0	0	0	0	0	0	0	0	0	1	0	0	0	0	0	0	0	0	0	0	0	0	0	0	0
248	gi|494649003	MULTISPECIES: F0F1 ATP synthase subunit C		subNCBInr1	Sphingomonas	1	0	1	0	1	0	1	0	1	0	1	0	0	0	0	0	0	0	0	0	0	0	0	0	0	0	0	0	0	1	0	0	0	0	0	0	0	0	0	0	0	0	0	1
249	gi|755138726	acetyl-CoA carboxyltransferase		subNCBInr1	Sphingomonas	1	0	1	0	1	0	1	0	1	0	1	0	0	1	0	0	0	0	0	0	0	0	0	0	0	0	0	0	0	0	0	0	0	0	0	0	0	0	0	0	0	0	1	0
251	gi|944808257	TonB-dependent receptor		subNCBInr1	Sphingomonas	1	1	0	0	1	1	0	0	1	1	0	0	0	1	0	0	0	0	0	0	0	0	1	0	0	0	0	0	0	0	1	0	0	0	0	0	0	0	0	0	0	0	0	1
254	gi|494648887	MULTISPECIES: phosphoserine aminotransferase		subNCBInr1	Sphingomonas	1	0	4	0	1	0	4	0	1	0	4	0	0	1	0	0	0	0	0	0	0	0	0	0	0	0	0	0	0	0	0	0	0	0	0	0	0	0	0	0	0	0	0	0
255	gi|944799599	cell envelope protein SmpA		subNCBInr1	Sphingomonas	1	0	2	0	1	0	2	0	1	0	2	0	1	1	1	1	1	0	0	1	0	0	1	1	0	1	0	1	0	0	0	0	0	1	1	0	0	0	0	0	0	0	0	0
258	gi|755138866	glucose-fructose oxidoreductase		subNCBInr1	Sphingomonas	0	0	3	2	0	0	3	2	0	0	3	2	0	0	0	0	0	0	0	0	0	0	0	0	0	0	0	0	0	0	0	0	1	0	0	0	0	0	0	0	0	0	0	0
258	gi|944802082	glucose-fructose oxidoreductase		subNCBInr1	Sphingomonas	0	0	1	0	0	0	1	0	0	0	3	1	0	0	0	0	0	0	0	0	0	0	0	0	0	0	0	0	0	0	0	0	1	0	0	0	0	0	0	0	0	0	0	0
259	gi|944806623	alcohol dehydrogenase		subNCBInr1	Sphingomonas	0	0	2	0	0	0	1	0	0	0	1	0	0	1	0	0	0	0	0	0	0	0	0	0	0	0	0	0	0	0	0	0	1	0	0	0	0	0	0	0	0	0	0	0
260	gi|723386917	putative dipeptidyl peptidase		subNCBInr1	Sphingomonas	0	0	2	0	0	0	2	0	0	0	2	0	0	1	0	0	0	0	0	0	0	0	0	0	0	0	0	0	1	0	0	0	0	0	0	0	0	0	0	0	0	0	0	0
261	gi|945671389	glutathione S-transferase	2231.3	subNCBInr1	Sphingomonas	1	0	0	1	1	0	0	1	1	0	0	1	1	1	0	1	0	0	0	0	0	0	0	0	0	1	0	0	0	0	0	0	1	0	0	1	0	0	0	0	0	0	0	0
262	gi|332014951	ribosomal protein S6		subNCBInr1	Sphingomonas	0	1	2	0	0	1	2	0	0	1	2	0	0	0	0	0	1	0	1	0	0	0	0	1	0	0	0	0	0	0	0	0	0	0	0	0	0	0	0	0	0	0	0	0
263	gi|944799928	preprotein translocase subunit SecA		subNCBInr1	Sphingomonas	2	1	3	0	2	1	3	0	2	1	3	0	0	1	0	0	0	0	0	0	0	0	0	0	0	0	0	0	0	0	0	0	0	0	0	0	0	0	0	0	0	0	0	0
264	gi|944800392	pyruvate kinase		subNCBInr1	Sphingomonas	0	0	4	1	0	0	4	1	0	0	4	1	0	1	0	0	0	0	0	0	0	0	0	0	0	0	0	0	0	0	0	1	1	0	0	0	0	0	0	0	1	1	0	0
265	gi|755132212	peptidase M28		subNCBInr1	Sphingomonas	1	0	1	0	1	0	1	0	1	0	1	0	0	1	0	0	0	0	0	0	0	0	0	0	0	0	0	0	1	0	0	0	0	0	0	0	0	0	0	1	0	0	0	0
267	gi|944800330	acetyl-CoA acetyltransferase		subNCBInr1	Sphingomonas	1	1	5	0	1	1	5	0	1	1	5	0	0	1	0	0	0	0	0	0	0	0	0	0	0	0	0	0	0	0	0	0	0	1	0	0	0	0	0	0	0	0	1	0
267	gi|516602419	acetyl-CoA acetyltransferase		subNCBInr1	Sphingomonas	0	0	1	0	0	0	1	0	0	0	2	0	0	1	0	0	0	0	0	0	0	0	0	0	0	0	0	0	0	0	0	0	0	1	0	0	0	0	0	0	0	0	1	0
268	gi|494647088	MULTISPECIES: glutamyl-tRNA amidotransferase subunit B		subNCBInr1	Sphingomonas	1	0	1	0	1	0	1	0	1	0	1	0	0	1	0	0	0	0	0	0	0	0	0	0	0	0	0	0	0	0	0	0	0	0	0	0	0	0	0	0	0	0	1	0
269	gi|332014369	acetoacetyl-CoA reductase family protein		subNCBInr1	Sphingomonas	1	0	1	0	1	0	1	0	1	0	1	0	0	1	0	0	0	0	0	0	0	0	0	0	0	0	0	0	0	0	0	0	1	1	0	0	0	0	0	0	0	0	0	0
270	gi|944802224	peptidase M13		subNCBInr1	Sphingomonas	0	0	3	0	0	0	3	0	0	0	3	0	0	1	0	0	0	0	0	0	0	0	1	0	0	0	0	1	1	0	0	0	0	0	0	0	0	0	0	0	0	0	0	0
271	gi|755134031	ubiquinol-cytochrome c reductase iron-sulfur subunit	2128.82	subNCBInr1	Sphingomonas	0	1	1	1	0	1	1	1	0	1	1	1	0	1	0	0	0	0	0	0	0	0	0	0	0	0	0	0	0	0	0	0	1	0	0	0	0	0	0	0	0	0	0	0
272	gi|494646841	MULTISPECIES: glycosyl transferases group 1 family protein	41276.7	subNCBInr1	Sphingomonas	2	0	1	1	1	0	1	1	1	0	1	1	0	1	0	0	0	0	0	0	0	0	0	0	0	0	0	0	0	0	0	0	0	0	1	0	0	0	0	0	0	0	0	0
273	gi|740879081	50S ribosomal protein L28	11361.1	subNCBInr1	Sphingomonas	0	0	1	1	0	0	1	1	0	0	1	1	0	0	0	0	0	0	1	0	0	0	0	1	0	0	0	0	0	0	0	0	0	0	0	0	0	0	0	0	0	0	0	0
277	gi|755132627	NAD-dependent succinate-semialdehyde dehydrogenase		subNCBInr1	Sphingomonas	0	0	5	0	0	0	4	0	0	0	4	0	0	1	0	0	0	0	0	0	0	0	0	0	0	0	0	0	0	0	0	0	1	0	0	0	0	0	0	0	1	0	0	0
278	gi|332013123	ATP-dependent Clp protease, ATP-binding subunit ClpX		subNCBInr1	Sphingomonas	2	0	2	0	2	0	2	0	2	0	2	0	0	1	0	0	0	0	0	0	0	0	0	0	0	0	0	0	1	0	0	0	0	0	0	0	0	0	0	0	0	0	0	1
281	gi|723386063	hypothetical protein SP5_032_00050		subNCBInr1	Sphingomonas	0	0	2	0	0	0	1	0	0	0	1	0	0	1	1	0	1	0	0	0	0	1	0	0	1	0	0	0	1	0	0	0	0	0	1	0	1	0	0	0	0	1	1	1
282	gi|494646816	MULTISPECIES: 2-oxoisovalerate dehydrogenase subunit beta		subNCBInr1	Sphingomonas	2	0	0	0	2	0	0	0	2	0	0	0	0	1	0	0	0	0	0	0	0	0	0	0	0	0	0	0	0	0	0	1	1	0	0	0	0	0	0	0	1	1	0	0
283	gi|944802315	TonB-dependent receptor		subNCBInr1	Sphingomonas	2	0	1	0	2	0	1	0	2	0	1	0	0	1	0	0	0	0	0	0	0	0	0	0	0	0	0	0	0	0	0	0	0	0	0	0	0	0	0	0	0	0	0	1
284	gi|494645750	MULTISPECIES: phosphoglucosamine mutase		subNCBInr1	Sphingomonas	1	0	1	0	1	0	1	0	1	0	1	0	0	0	0	0	0	0	0	0	0	0	0	0	0	0	0	0	0	0	0	0	0	0	0	0	0	0	0	0	0	1	0	0
286	gi|944800213	phosphoglucomutase		subNCBInr1	Sphingomonas	2	0	2	0	2	0	2	0	2	0	2	0	0	1	0	0	0	0	0	0	0	0	0	0	0	0	0	0	0	0	0	1	1	0	0	0	0	0	0	0	1	1	0	0
287	gi|755139778	ketol-acid reductoisomerase		subNCBInr1	Sphingomonas	0	0	4	1	0	0	3	1	0	0	3	1	0	1	0	0	0	0	0	0	0	0	0	0	0	0	0	0	0	0	0	0	1	0	0	0	0	0	0	0	1	0	0	0
288	gi|755137171	flagellin		subNCBInr1	Sphingomonas	3	0	1	1	3	0	1	1	3	0	1	1	0	1	0	0	0	0	0	0	0	0	0	1	0	0	0	0	0	0	0	0	0	0	0	0	0	0	0	0	0	0	0	0
291	gi|498094625	MULTISPECIES: antibiotic biosynthesis monooxygenase		subNCBInr1	Sphingomonas	0	0	3	0	0	0	3	0	0	0	3	0	0	1	0	0	1	0	1	0	0	0	0	1	1	0	0	0	1	0	1	0	1	0	0	1	1	0	0	1	1	0	1	0
292	gi|755139450	S-adenosylmethionine synthetase		subNCBInr1	Sphingomonas	2	0	4	0	2	0	3	0	2	0	3	0	0	1	0	0	0	0	0	0	0	0	0	0	0	0	0	0	0	0	0	0	0	0	0	1	0	0	0	0	0	0	0	0
293	gi|517061749	cytochrome C oxidase subunit II		subNCBInr1	Sphingomonas	0	0	5	2	0	0	3	2	0	0	3	2	0	1	0	0	0	0	0	0	0	0	0	0	0	0	0	0	0	0	0	0	1	0	0	0	0	0	0	0	0	0	0	0
295	gi|654590125	exopolysaccharide biosynthesis protein		subNCBInr1	Sphingomonas	1	0	2	0	1	0	2	0	1	0	2	0	0	1	0	0	0	0	0	0	0	0	0	0	0	0	0	0	0	0	0	1	0	0	0	0	0	0	0	0	0	0	0	0
296	gi|944807107	ornithine carbamoyltransferase		subNCBInr1	Sphingomonas	1	0	1	0	1	0	1	0	1	0	1	0	0	1	0	0	0	0	0	0	0	0	0	0	0	0	0	0	0	0	0	0	0	0	0	0	0	0	0	0	0	0	0	0
297	gi|944800327	3-hydroxyisobutyrate dehydrogenase		subNCBInr1	Sphingomonas	2	0	0	0	2	0	0	0	2	0	0	0	0	1	0	0	0	0	0	0	0	0	0	0	0	0	0	0	0	0	0	0	1	0	0	0	0	0	0	0	0	0	0	0
298	gi|944804942	6-phosphogluconate dehydrogenase		subNCBInr1	Sphingomonas	1	0	3	1	1	0	3	1	1	0	3	1	0	1	0	0	0	0	0	0	0	0	0	0	0	0	0	0	0	0	0	0	1	0	0	0	0	0	0	0	0	1	0	0
299	gi|944799582	translocation protein TolB		subNCBInr1	Sphingomonas	0	0	3	0	0	0	2	0	0	0	2	0	0	0	0	0	0	0	0	0	0	0	0	0	0	0	0	0	0	0	0	0	0	0	0	0	0	0	0	0	0	0	0	0
300	gi|383386275	50S ribosomal protein L29	7442.91	subNCBInr1	Sphingomonas	0	0	1	1	0	0	1	1	0	0	1	1	0	0	0	0	0	0	1	0	0	0	0	1	0	0	0	0	0	0	0	0	0	0	0	0	0	0	0	0	0	0	0	0
302	gi|494649164	MULTISPECIES: cytochrome C		subNCBInr1	Sphingomonas	1	0	0	0	1	0	0	0	1	0	0	0	0	1	0	0	0	0	0	0	0	0	0	0	0	0	0	0	0	0	0	0	1	0	0	0	0	0	0	0	0	0	0	0
303	gi|755134246	preprotein translocase subunit SecD		subNCBInr1	Sphingomonas	1	0	0	0	1	0	0	0	1	0	0	0	0	0	0	0	0	0	0	0	0	0	0	0	0	0	0	0	0	0	1	0	0	0	0	0	0	0	0	0	0	0	0	0
304	gi|944805725	mechanosensitive ion channel protein MscL		subNCBInr1	Sphingomonas	0	0	2	0	0	0	2	0	0	0	2	0	0	0	0	0	0	0	0	0	0	0	0	0	0	0	0	0	0	0	0	0	0	0	0	0	0	0	0	0	0	0	0	0
306	gi|944806585	hypothetical protein ASF14_16635		subNCBInr1	Sphingomonas	0	0	2	0	0	0	2	0	0	0	2	0	0	1	0	0	0	0	0	0	0	1	0	0	0	0	0	0	0	0	0	0	0	0	0	0	0	0	0	0	0	0	0	0
308	gi|944802278	two-component system sensor histidine kinase/response regulator		subNCBInr1	Sphingomonas	1	1	0	0	1	1	0	0	1	1	0	0	0	1	0	0	0	0	0	0	0	0	1	0	0	0	0	0	0	0	0	1	0	0	0	0	0	0	0	0	0	0	0	0
309	gi|494648132	MULTISPECIES: ATP-dependent Clp protease ATP-binding subunit ClpA		subNCBInr1	Sphingomonas	4	0	0	0	4	0	0	0	4	0	0	0	0	1	0	0	0	0	0	0	0	0	0	0	0	0	0	0	1	0	0	0	0	0	0	0	0	0	0	0	0	0	0	1
310	gi|332014313	hypothetical protein SUS17_1052	19488.8	subNCBInr1	Sphingomonas	0	0	1	1	0	0	1	1	0	0	1	1	0	1	1	1	1	0	0	0	0	0	0	1	0	0	1	1	0	0	0	0	0	0	0	0	1	0	0	0	0	0	1	0
311	gi|944808071	50S ribosomal protein L15		subNCBInr1	Sphingomonas	1	1	1	0	1	1	1	0	1	1	1	0	0	0	0	0	1	0	1	0	0	0	0	1	0	0	0	0	0	0	0	0	0	0	0	0	0	0	0	0	0	0	0	0
312	gi|944805728	malic enzyme		subNCBInr1	Sphingomonas	0	0	2	0	0	0	2	0	0	0	2	0	0	1	0	0	0	0	0	0	0	0	0	0	0	0	0	0	0	0	0	0	1	1	0	0	0	0	0	0	1	0	0	0
318	gi|944806179	hypothetical protein ASF14_18015		subNCBInr1	Sphingomonas	0	0	3	0	0	0	2	0	0	0	2	0	0	1	1	1	1	0	0	1	0	0	1	0	0	0	0	0	0	0	0	1	1	0	1	0	0	0	0	0	1	0	1	0
319	gi|494648139	MULTISPECIES: 30S ribosomal protein S14		subNCBInr1	Sphingomonas	0	0	1	0	0	0	1	0	0	0	1	0	0	0	0	0	1	0	1	0	0	0	0	1	0	0	0	0	0	0	0	0	0	0	0	0	0	0	0	0	0	0	0	0
320	gi|332014380	homoserine dehydrogenase, NAD binding domain protein		subNCBInr1	Sphingomonas	0	0	3	0	0	0	3	0	0	0	3	0	0	1	0	0	0	0	0	0	0	0	0	0	0	0	0	0	0	0	0	1	1	0	0	0	0	0	0	0	0	0	0	0
321	gi|944805059	UDP-N-acetylmuramoylalanyl-D-glutamate--2,6-diaminopimelate ligase		subNCBInr1	Sphingomonas	1	0	1	0	1	0	1	0	1	0	1	0	0	1	0	0	0	0	0	0	0	0	0	0	0	0	0	0	0	0	0	0	0	0	0	0	0	0	0	0	0	0	1	0
322	gi|723385871	NAD(P) transhydrogenase subunit alpha 1		subNCBInr1	Sphingomonas	0	0	2	0	0	0	2	0	0	0	2	0	0	1	0	0	0	0	0	0	0	0	0	0	0	0	0	0	0	0	0	0	1	0	0	0	0	0	0	0	0	0	0	0
323	gi|944805071	glycine dehydrogenase		subNCBInr1	Sphingomonas	1	0	2	0	1	0	2	0	1	0	2	0	0	1	0	0	0	0	0	0	0	0	0	0	0	0	0	0	0	0	0	0	1	0	0	0	0	0	0	0	0	0	0	0
324	gi|944800465	peptidase M28		subNCBInr1	Sphingomonas	0	0	2	0	0	0	2	0	0	0	2	0	0	1	0	0	0	0	0	0	0	0	0	0	0	0	0	0	1	0	0	0	0	0	0	0	0	0	0	1	0	0	0	0
325	gi|755132317	oxidoreductase		subNCBInr1	Sphingomonas	0	0	1	0	0	0	1	0	0	0	1	0	0	1	0	0	0	0	0	0	0	0	0	0	0	0	0	0	0	0	0	0	1	1	0	0	0	0	0	0	0	0	0	0
327	gi|494646394	MULTISPECIES: valine--tRNA ligase		subNCBInr1	Sphingomonas	1	0	1	0	1	0	1	0	1	0	1	0	0	1	0	0	0	0	0	0	0	0	0	0	0	0	0	0	0	0	0	0	0	0	0	0	0	0	0	0	0	0	1	0
328	gi|944800557	hypothetical protein ASF14_07185		subNCBInr1	Sphingomonas	3	0	0	0	3	0	0	0	3	0	0	0	0	0	0	0	0	0	0	0	0	0	1	0	0	0	0	0	0	0	0	0	0	0	0	0	0	0	0	0	0	0	0	1
329	gi|494647226	MULTISPECIES: phosphoribosylaminoimidazole-succinocarboxamide synthase		subNCBInr1	Sphingomonas	1	1	0	0	1	1	0	0	1	1	0	0	0	1	0	0	0	0	0	0	0	0	0	0	0	0	0	0	0	0	0	0	0	0	0	0	0	0	0	0	0	0	1	0
330	gi|944799731	hypothetical protein ASF14_10190		subNCBInr1	Sphingomonas	0	0	3	0	0	0	3	0	0	0	3	0	0	1	1	1	1	1	0	1	0	1	0	1	0	0	0	0	0	1	0	0	1	1	1	0	0	0	0	0	0	1	1	0
331	gi|944799785	CTP synthetase		subNCBInr1	Sphingomonas	1	0	2	0	1	0	2	0	1	0	2	0	0	1	0	0	0	0	0	0	0	0	0	0	0	0	0	0	0	0	0	0	0	0	0	0	0	0	0	0	0	0	1	0
332	gi|944806790	transcriptional regulator		subNCBInr1	Sphingomonas	0	0	1	0	0	0	1	0	0	0	1	0	0	1	1	0	1	1	1	0	0	0	0	1	0	0	0	0	0	0	0	0	1	0	0	0	1	0	0	0	0	0	0	0
335	gi|944799468	threonine synthase		subNCBInr1	Sphingomonas	0	0	2	0	0	0	2	0	0	0	2	0	0	1	0	0	0	0	0	0	0	0	1	0	0	0	0	0	0	0	0	0	0	0	0	0	0	0	0	0	1	0	0	0
336	gi|755141252	transcription termination/antitermination factor NusG	19776.3	subNCBInr1	Sphingomonas	0	0	1	1	0	0	1	1	0	0	1	1	0	0	0	0	0	0	0	0	0	0	0	0	0	0	0	0	0	0	0	0	0	0	0	0	0	0	0	0	0	0	0	0
338	gi|332012674	bacterial NAD-glutamate dehydrogenase family protein		subNCBInr1	Sphingomonas	1	0	0	0	1	0	0	0	1	0	0	0	0	1	1	0	0	0	0	0	0	0	0	0	0	0	0	0	0	0	0	0	1	0	0	0	0	0	0	0	0	0	1	0
339	gi|332012555	heat shock protein HslVU, ATPase subunit HslU		subNCBInr1	Sphingomonas	1	0	0	0	1	0	0	0	1	0	0	0	0	1	0	0	0	0	0	0	0	0	0	0	0	0	0	0	1	0	0	0	0	0	0	0	0	0	0	0	0	0	0	1
340	gi|517061904	MULTISPECIES: rod shape-determining protein MreB		subNCBInr1	Sphingomonas	0	0	2	0	0	0	2	0	0	0	2	0	0	1	0	0	0	0	0	0	0	0	0	0	0	0	0	0	0	0	0	0	0	0	0	0	0	0	0	0	0	0	0	0
340	gi|494645498	MULTISPECIES: rod shape-determining protein MreB		subNCBInr1	Sphingomonas	1	0	0	0	1	0	0	0	1	0	1	0	0	1	0	0	0	0	0	0	0	0	0	0	0	0	0	0	0	0	0	0	0	0	0	0	0	0	0	0	0	0	0	0
341	gi|332012169	preprotein translocase, SecY subunit		subNCBInr1	Sphingomonas	0	0	1	0	0	0	1	0	0	0	1	0	0	0	0	0	0	0	0	0	0	0	0	0	0	0	0	0	0	0	0	0	0	0	0	0	0	0	0	0	0	0	0	0
342	gi|332012899	peptidase M28 family protein		subNCBInr1	Sphingomonas	0	0	1	0	0	0	1	0	0	0	1	0	0	1	0	0	0	0	0	0	0	0	0	0	0	0	0	0	1	0	0	0	0	0	0	0	0	0	0	0	0	0	0	0
343	gi|723387141	putative organic solvent tolerance protein		subNCBInr1	Sphingomonas	1	0	0	0	1	0	0	0	1	0	0	0	0	0	0	0	0	0	0	0	0	0	0	0	0	0	0	0	0	0	0	0	0	0	0	0	0	0	0	0	0	0	0	0
344	gi|755134215	transporter		subNCBInr1	Sphingomonas	0	0	2	0	0	0	2	0	0	0	2	0	0	1	0	0	0	0	0	0	0	0	0	0	1	0	0	0	0	0	0	0	1	0	0	0	0	0	1	0	0	0	0	0
345	gi|755136989	peptidase M16		subNCBInr1	Sphingomonas	3	0	0	0	3	0	0	0	3	0	0	0	0	1	0	0	0	0	0	0	0	0	0	0	0	0	0	0	1	0	0	0	0	0	0	0	0	0	0	0	0	0	0	0
346	gi|755140668	acyl-CoA dehydrogenase		subNCBInr1	Sphingomonas	2	0	1	0	2	0	1	0	2	0	1	0	0	1	0	0	0	0	0	0	0	0	0	0	0	0	0	0	0	0	0	0	1	0	0	0	0	0	0	0	0	0	1	0
347	gi|494645373	MULTISPECIES: methionine--tRNA ligase		subNCBInr1	Sphingomonas	0	0	1	0	0	0	1	0	0	0	1	0	0	1	0	0	1	0	0	0	0	0	0	0	0	0	0	0	0	0	0	0	0	0	0	0	0	0	0	0	0	0	1	0
349	gi|944806595	hypothetical protein ASF14_16690		subNCBInr1	Sphingomonas	0	0	2	0	0	0	2	0	0	0	2	0	0	1	0	0	0	0	0	0	0	0	0	0	0	0	0	0	0	0	0	1	0	0	0	0	0	0	0	0	0	0	0	0
350	gi|723384694	hypothetical protein SP5_068_00600		subNCBInr1	Sphingomonas	0	0	4	0	0	0	2	0	0	0	2	0	0	1	1	0	0	0	0	0	0	1	0	0	0	0	0	0	0	0	0	0	0	0	0	0	0	0	0	1	0	0	0	1
351	gi|944798978	TonB-dependent receptor		subNCBInr1	Sphingomonas	0	0	2	0	0	0	2	0	0	0	2	0	0	1	0	0	0	0	0	0	0	1	1	0	0	0	0	1	0	0	0	0	1	0	0	1	0	0	0	0	1	1	1	0
353	gi|494646344	MULTISPECIES: cysteine synthase		subNCBInr1	Sphingomonas	2	0	1	0	2	0	1	0	2	0	1	0	0	1	1	0	0	0	0	0	0	0	0	0	0	1	0	0	0	0	0	0	0	0	0	1	0	0	0	0	1	0	0	0
354	gi|494646117	MULTISPECIES: glutamate--tRNA ligase		subNCBInr1	Sphingomonas	0	0	2	0	0	0	2	0	0	0	2	0	0	1	0	0	1	0	0	0	0	0	0	0	0	0	0	0	0	0	0	0	0	0	0	0	0	0	0	0	0	0	1	0
355	gi|494647859	MULTISPECIES: acetyl-CoA carboxylase biotin carboxylase subunit		subNCBInr1	Sphingomonas	0	0	1	0	0	0	1	0	0	0	1	0	0	1	0	0	0	0	0	0	0	0	0	0	0	0	0	0	0	0	0	0	0	0	0	0	0	0	0	0	0	0	1	0
356	gi|944806709	UDP-glucose 4-epimerase		subNCBInr1	Sphingomonas	0	0	2	0	0	0	2	0	0	0	2	0	0	1	0	0	0	0	0	0	0	0	0	0	0	0	0	0	0	0	0	1	1	0	0	0	1	0	0	0	1	1	0	0
357	gi|494648157	MULTISPECIES: class II fumarate hydratase	4916.4	subNCBInr1	Sphingomonas	0	0	0	1	0	0	0	1	0	0	0	1	0	1	0	0	0	0	0	0	0	0	0	0	0	0	0	0	0	0	0	0	0	0	0	0	0	0	0	0	1	0	0	0
359	gi|944802295	beta-glucosidase		subNCBInr1	Sphingomonas	1	0	0	0	1	0	0	0	1	0	0	0	0	1	0	0	0	0	0	0	0	0	0	0	0	0	0	0	0	0	0	0	0	0	0	0	0	0	1	0	0	0	0	0
360	gi|494648843	MULTISPECIES: glucoamylase		subNCBInr1	Sphingomonas	0	0	1	0	0	0	1	0	0	0	1	0	0	1	1	0	0	0	0	0	0	0	0	0	0	0	0	1	0	0	0	1	1	1	0	0	1	0	1	0	0	0	1	0
361	gi|944799070	hypothetical protein ASF14_13365		subNCBInr1	Sphingomonas	1	0	3	0	1	0	3	0	1	0	3	0	0	1	0	0	0	0	0	0	0	0	0	0	0	0	0	0	1	0	0	0	0	0	0	0	0	0	0	0	0	0	0	0
364	gi|518347249	UDP-N-acetylglucosamine 1-carboxyvinyltransferase		subNCBInr1	Sphingomonas	0	0	1	0	0	0	1	0	0	0	1	0	0	1	0	0	0	0	0	0	0	0	0	0	0	0	0	0	0	0	0	0	0	0	0	1	0	0	0	0	0	0	0	0
365	gi|944806664	hypothetical protein ASF14_16890		subNCBInr1	Sphingomonas	0	0	2	0	0	0	2	0	0	0	2	0	0	1	0	0	0	0	0	0	0	0	0	0	0	0	0	1	0	0	0	0	0	0	0	0	0	0	0	0	0	0	0	0
366	gi|944805074	glycine--tRNA ligase subunit beta		subNCBInr1	Sphingomonas	0	0	1	0	0	0	1	0	0	0	1	0	0	1	0	0	0	0	0	0	0	0	0	0	0	0	0	0	0	0	0	0	0	0	0	0	0	0	0	0	0	0	1	0
367	gi|944799696	pyrrolo-quinoline quinone		subNCBInr1	Sphingomonas	1	0	2	0	1	0	2	0	1	0	2	0	0	1	0	0	0	0	0	0	0	0	0	0	0	0	0	0	0	0	0	1	1	0	0	0	0	0	0	0	0	0	0	0
368	gi|723386992	peptidase S10 family protein		subNCBInr1	Sphingomonas	0	0	4	0	0	0	4	0	0	0	4	0	1	1	1	1	0	0	0	0	0	0	0	0	0	1	0	0	0	0	0	1	1	0	0	0	0	0	1	1	1	0	1	0
373	gi|494645511	MULTISPECIES: aspartate--tRNA(Asp/Asn) ligase		subNCBInr1	Sphingomonas	0	0	3	0	0	0	3	0	0	0	3	0	0	1	0	0	0	0	0	0	0	0	0	0	0	0	0	0	0	0	0	0	0	0	0	0	0	0	0	0	0	0	1	0
374	gi|494647174	MULTISPECIES: acetolactate synthase		subNCBInr1	Sphingomonas	0	0	2	0	0	0	2	0	0	0	2	0	0	1	0	0	0	0	0	0	0	0	0	0	0	0	0	0	0	0	0	0	1	0	0	0	0	0	0	0	1	0	0	0
375	gi|755138652	glycogen debranching protein		subNCBInr1	Sphingomonas	0	0	2	0	0	0	2	0	0	0	2	0	0	1	0	0	0	0	0	0	0	0	0	0	0	0	0	0	0	0	0	0	0	0	0	0	0	0	1	0	0	0	0	0
377	gi|494647877	MULTISPECIES: succinyl-CoA--3-ketoacid-CoA transferase		subNCBInr1	Sphingomonas	0	0	1	0	0	0	1	0	0	0	1	0	0	1	0	0	0	0	0	0	0	0	0	0	0	0	0	0	0	0	0	0	0	0	0	0	0	0	0	0	0	0	0	0
379	gi|755133794	xanthine dehydrogenase		subNCBInr1	Sphingomonas	0	0	1	0	0	0	1	0	0	0	1	0	0	1	0	0	0	0	0	0	0	0	0	0	0	0	0	0	0	0	0	0	1	0	0	0	0	0	0	0	0	0	0	0
380	gi|944800300	AMP-dependent synthetase		subNCBInr1	Sphingomonas	0	0	2	0	0	0	2	0	0	0	2	0	0	1	0	0	0	0	0	0	0	0	0	0	0	0	0	0	0	0	0	0	0	0	0	0	0	0	0	0	0	0	1	0
381	gi|494648196	MULTISPECIES: hypothetical protein		subNCBInr1	Sphingomonas	0	0	1	0	0	0	1	0	0	0	1	0	0	1	0	0	0	0	0	1	0	0	0	0	1	0	0	0	1	1	0	1	1	0	1	0	0	0	0	0	0	1	1	0
382	gi|944800275	protease		subNCBInr1	Sphingomonas	0	0	3	1	0	0	3	1	0	0	3	1	0	1	0	0	0	0	0	0	0	0	0	0	0	0	0	0	1	0	0	0	0	0	0	0	0	0	0	0	0	0	0	0
383	gi|332012552	hypothetical protein SUS17_2491		subNCBInr1	Sphingomonas	0	0	1	0	0	0	1	0	0	0	1	0	0	1	1	1	0	0	0	1	0	0	1	1	0	0	1	0	1	0	0	1	1	1	0	0	0	0	0	0	1	1	0	0
384	gi|332014755	peptidase M1 family protein		subNCBInr1	Sphingomonas	0	0	2	0	0	0	2	0	0	0	2	0	0	1	0	0	0	0	0	0	0	0	1	0	0	0	0	0	1	0	0	0	0	0	0	0	0	0	0	0	0	0	0	0
385	gi|516602638	NADP-dependent aryl-alcohol dehydrogenase		subNCBInr1	Sphingomonas	0	0	1	0	0	0	1	0	0	0	1	0	0	0	0	0	0	0	0	0	0	0	0	0	0	0	0	0	0	0	0	0	1	0	0	0	0	0	0	0	0	0	0	0
386	gi|332014590	putative lipoprotein		subNCBInr1	Sphingomonas	0	0	1	0	0	0	1	0	0	0	1	0	0	1	1	1	0	0	0	0	0	0	1	0	0	0	0	0	0	0	0	1	1	0	0	0	1	0	1	0	1	0	1	0
387	gi|755137612	hypothetical protein		subNCBInr1	Sphingomonas	0	0	1	0	0	0	1	0	0	0	1	0	0	1	1	0	1	1	0	0	0	1	1	1	1	0	0	0	0	0	0	0	0	0	0	0	0	1	0	0	0	0	0	0
388	gi|497810955	alanine--tRNA ligase		subNCBInr1	Sphingomonas	2	0	0	0	2	0	0	0	2	0	0	0	0	1	0	0	1	0	0	0	0	0	0	0	0	0	0	0	0	0	0	0	0	0	0	0	0	0	0	0	0	0	1	0
389	gi|944807908	acetylornithine deacetylase		subNCBInr1	Sphingomonas	0	1	3	1	0	1	3	1	0	1	3	1	0	1	0	0	0	0	0	0	0	0	0	0	0	0	0	0	1	0	0	0	0	0	0	0	0	0	0	1	0	0	0	0
390	gi|755135827	8-amino-7-oxononanoate synthase		subNCBInr1	Sphingomonas	1	0	0	0	1	0	0	0	1	0	0	0	0	1	0	0	0	0	0	0	0	0	0	0	0	0	0	0	0	0	0	0	0	1	0	0	0	0	0	0	0	0	0	0
391	gi|739674113	MULTISPECIES: 50S ribosomal protein L22		subNCBInr1	Sphingomonas	0	1	0	0	0	1	0	0	0	1	0	0	0	0	0	0	1	0	1	0	0	0	0	1	0	0	0	0	0	0	0	0	0	0	0	0	0	0	0	0	0	0	0	0
392	gi|644221966	DNA-binding response regulator		subNCBInr1	Sphingomonas	0	0	1	0	0	0	1	0	0	0	1	0	0	1	1	0	1	0	0	0	0	1	1	0	0	0	0	0	1	0	0	1	1	0	0	0	0	0	0	0	1	1	0	0
393	gi|494645275	MULTISPECIES: cytochrome ubiquinol oxidase subunit I		subNCBInr1	Sphingomonas	1	0	0	0	1	0	0	0	1	0	0	0	0	1	0	0	0	0	0	0	0	0	0	0	0	0	0	0	0	0	0	0	1	0	0	0	0	0	0	0	0	0	0	0
394	gi|944803798	autotransporter protein		subNCBInr1	Sphingomonas	2	0	0	0	1	0	0	0	1	0	0	0	0	1	0	0	0	0	0	0	0	1	0	0	0	0	0	0	0	0	0	0	0	0	0	0	0	0	0	0	0	0	0	0
395	gi|332013958	tRNA:m(5)U-54 methyltransferase		subNCBInr1	Sphingomonas	1	0	0	0	1	0	0	0	1	0	0	0	0	1	0	0	0	0	0	0	0	0	0	0	0	0	0	1	0	0	0	0	0	0	0	0	0	0	0	0	0	0	0	0
396	gi|332014714	dihydroxy-acid dehydratase		subNCBInr1	Sphingomonas	0	0	1	0	0	0	1	0	0	0	1	0	0	1	0	0	0	0	0	0	0	0	0	0	0	0	0	0	0	0	0	0	1	0	0	0	0	0	0	0	1	0	0	0
397	gi|944806893	methionine gamma-lyase		subNCBInr1	Sphingomonas	0	0	1	0	0	0	1	0	0	0	1	0	0	1	0	1	0	0	0	0	0	0	0	0	0	0	0	0	0	0	0	0	0	0	0	1	0	0	0	0	1	0	0	0
398	gi|944800284	flavonol synthase		subNCBInr1	Sphingomonas	0	0	2	0	0	0	2	0	0	0	2	0	0	0	0	0	0	0	0	0	0	0	0	0	0	0	0	0	0	0	0	0	1	0	0	0	0	0	0	0	0	0	0	0
400	gi|755132869	peptidylprolyl isomerase		subNCBInr1	Sphingomonas	1	0	0	0	1	0	0	0	1	0	0	0	0	1	0	0	0	0	0	1	0	0	0	0	0	0	1	0	0	0	0	1	0	0	0	0	1	0	0	0	0	0	0	1
401	gi|755133502	superoxide dismutase		subNCBInr1	Sphingomonas	0	0	2	0	0	0	2	0	0	0	2	0	0	0	0	0	0	0	0	0	0	0	0	0	0	0	0	0	0	0	0	0	1	0	0	0	0	0	0	0	0	0	0	0
404	gi|755140444	lipoprotein		subNCBInr1	Sphingomonas	0	0	1	0	0	0	1	0	0	0	1	0	1	1	1	1	1	0	0	0	0	0	1	1	0	1	0	0	1	1	0	1	0	1	0	0	0	0	0	0	0	0	1	0
405	gi|494648505	MULTISPECIES: DNA polymerase I		subNCBInr1	Sphingomonas	1	0	0	0	1	0	0	0	1	0	0	0	0	1	1	0	0	0	0	0	0	1	0	0	0	0	0	0	0	0	0	0	0	0	0	0	1	0	0	0	0	0	0	0
408	gi|332013943	branched-chain amino acid aminotransferase		subNCBInr1	Sphingomonas	1	0	0	0	1	0	0	0	1	0	0	0	0	1	0	0	0	0	0	0	0	0	0	0	0	0	0	0	0	0	0	0	1	0	0	0	0	0	0	0	1	0	0	0
411	gi|723385190	aminopeptidase N		subNCBInr1	Sphingomonas	1	0	0	0	1	0	0	0	1	0	0	0	0	1	0	0	0	0	0	0	0	0	0	0	0	0	0	0	1	0	0	0	0	0	0	0	0	0	0	0	0	0	0	0
412	gi|944799125	quinone oxidoreductase		subNCBInr1	Sphingomonas	0	0	1	0	0	0	1	0	0	0	1	0	0	1	1	0	1	1	0	0	0	0	0	1	0	0	0	0	0	0	0	0	1	1	0	0	0	0	0	0	0	0	1	0
413	gi|944804918	NAD(P)H:quinone oxidoreductase		subNCBInr1	Sphingomonas	0	0	1	0	0	0	1	0	0	0	1	0	0	1	0	0	0	0	0	0	0	0	0	0	0	0	0	0	0	0	0	0	1	0	0	0	0	0	0	0	0	0	0	0
414	gi|944800334	hypothetical protein ASF14_09340		subNCBInr1	Sphingomonas	0	0	1	0	0	0	1	0	0	0	1	0	0	1	0	0	0	0	0	0	0	0	0	1	1	0	0	0	0	1	0	0	1	0	0	0	0	0	0	0	0	0	1	1
416	gi|944799736	aromatic amino acid aminotransferase		subNCBInr1	Sphingomonas	0	0	1	0	0	0	1	0	0	0	1	0	0	1	0	0	0	0	0	0	0	0	0	0	0	0	0	0	0	0	0	0	0	0	0	0	0	0	0	0	0	0	0	0
418	gi|332011105	delta-1-pyrroline-5-carboxylate dehydrogenase		subNCBInr1	Sphingomonas	1	0	0	0	1	0	0	0	1	0	0	0	0	1	1	1	0	0	0	0	0	0	0	0	0	0	0	0	0	0	0	0	1	0	0	0	0	0	0	0	0	0	0	0
419	gi|494645261	MULTISPECIES: arabinose ABC transporter permease		subNCBInr1	Sphingomonas	1	0	0	0	1	0	0	0	1	0	0	0	0	1	0	0	0	0	0	0	0	0	0	0	0	0	0	0	0	0	0	0	0	0	0	0	0	0	0	0	0	0	0	0
420	gi|944800247	methionine gamma-lyase		subNCBInr1	Sphingomonas	1	0	0	0	1	0	0	0	1	0	0	0	0	1	0	1	0	0	0	0	0	0	0	0	0	0	0	0	0	0	0	0	0	0	0	1	0	0	0	0	1	0	0	0
421	gi|945405337	peptidase M28		subNCBInr1	Sphingomonas	0	0	1	0	0	0	1	0	0	0	1	0	0	1	0	0	0	0	0	0	0	0	0	0	0	0	0	0	1	0	0	0	0	0	0	0	0	0	0	1	0	0	0	0
422	gi|494647160	MULTISPECIES: S-(hydroxymethyl)glutathione dehydrogenase		subNCBInr1	Sphingomonas	0	0	1	0	0	0	1	0	0	0	1	0	0	1	0	0	0	0	0	0	0	0	0	0	0	0	0	0	0	1	0	0	1	0	0	0	0	0	0	0	0	0	0	0
424	gi|755134758	formate dehydrogenase		subNCBInr1	Sphingomonas	0	0	3	0	0	0	3	0	0	0	3	0	0	1	0	0	0	0	0	0	0	0	0	0	0	0	0	0	0	0	0	0	1	0	0	0	0	0	0	0	0	0	0	0
425	gi|494647652	MULTISPECIES: phosphoenolpyruvate carboxylase		subNCBInr1	Sphingomonas	0	0	1	0	0	0	1	0	0	0	1	0	0	1	0	0	0	0	0	0	0	0	0	0	0	0	0	0	0	0	0	0	0	0	0	0	0	0	0	0	1	0	0	0
426	gi|755140264	beta-glucosidase		subNCBInr1	Sphingomonas	0	0	1	0	0	0	1	0	0	0	1	0	0	1	0	0	0	0	0	0	0	0	0	0	0	0	0	0	0	0	0	0	0	0	0	0	0	0	1	0	0	0	0	0
427	gi|734980662	NAD(P)H:quinone oxidoreductase		subNCBInr1	Sphingomonas	1	0	0	0	1	0	0	0	1	0	0	0	0	1	0	0	0	0	0	0	0	0	0	0	0	0	0	0	0	0	0	0	1	0	0	0	0	0	0	0	0	0	0	0
428	gi|494647229	MULTISPECIES: hypothetical protein		subNCBInr1	Sphingomonas	0	0	2	0	0	0	2	0	0	0	2	0	0	1	0	0	0	0	0	0	0	0	0	0	0	0	0	0	0	0	0	0	0	0	0	0	0	0	0	0	0	0	0	0
429	gi|494646301	MULTISPECIES: MBL fold hydrolase		subNCBInr1	Sphingomonas	1	0	0	0	1	0	0	0	1	0	0	0	0	1	0	0	1	0	0	0	0	1	0	0	0	0	0	0	0	0	0	0	0	0	0	0	0	0	0	0	0	0	0	0
431	gi|944806860	3-beta hydroxysteroid dehydrogenase		subNCBInr1	Sphingomonas	0	0	1	0	0	0	1	0	0	0	1	0	0	1	0	0	0	0	0	0	0	0	0	0	0	0	0	0	0	0	0	0	1	0	0	0	0	0	0	0	0	0	0	0
432	gi|755139344	glucose-1-phosphate adenylyltransferase		subNCBInr1	Sphingomonas	0	0	2	0	0	0	2	0	0	0	2	0	0	1	0	0	0	0	0	0	0	0	0	0	0	0	0	0	0	0	0	0	0	0	0	0	1	0	0	0	0	0	0	0
433	gi|944805067	hypothetical protein ASF14_04400		subNCBInr1	Sphingomonas	0	0	2	0	0	0	1	0	0	0	1	0	0	0	0	0	1	0	0	0	0	0	0	0	0	0	1	0	0	0	0	0	0	0	0	0	0	0	0	0	0	0	0	0
434	gi|826047840	thioredoxin		subNCBInr1	Sphingomonas	0	0	1	0	0	0	1	0	0	0	1	0	0	1	0	0	0	0	0	0	0	0	0	0	0	0	0	0	0	0	0	0	1	0	0	0	0	0	0	0	0	0	0	0
435	gi|494645533	MULTISPECIES: ketohydroxyglutarate aldolase		subNCBInr1	Sphingomonas	0	0	1	0	0	0	1	0	0	0	1	0	1	1	0	0	0	0	0	0	0	0	0	0	0	1	0	1	0	0	0	1	1	0	0	1	0	0	0	0	1	0	0	1
438	gi|944802072	hypothetical protein ASF14_05720		subNCBInr1	Sphingomonas	0	0	1	0	0	0	1	0	0	0	1	0	0	1	1	1	1	0	0	0	0	0	1	0	1	0	0	1	0	0	0	1	0	0	0	0	0	0	0	0	0	0	0	0
439	gi|944574213	TonB-dependent receptor		subNCBInr1	Sphingomonas	0	0	1	0	0	0	1	0	0	0	1	0	0	1	0	0	0	0	0	0	0	0	1	0	0	0	0	0	0	0	1	0	0	0	0	0	0	0	0	0	0	0	0	1
440	gi|764360412	agmatine deiminase		subNCBInr1	Sphingomonas	1	0	0	0	1	0	0	0	1	0	0	0	0	1	0	0	0	0	0	0	0	0	0	0	0	0	0	0	0	0	0	0	0	0	0	0	0	0	0	1	0	0	0	0
441	gi|755136169	TonB-dependent receptor		subNCBInr1	Sphingomonas	0	0	2	0	0	0	2	0	0	0	2	0	0	0	0	0	0	0	0	0	0	0	1	0	0	0	0	0	0	0	0	0	0	0	0	0	0	0	0	0	0	0	0	1
442	gi|755140537	glucose-fructose oxidoreductase		subNCBInr1	Sphingomonas	0	0	2	0	0	0	2	0	0	0	2	0	0	0	0	0	0	0	0	0	0	0	0	0	0	0	0	0	0	0	0	0	1	0	0	0	0	0	0	0	0	0	0	0
443	gi|723385161	putative protein-L-isoaspartate O-methyltransferase		subNCBInr1	Sphingomonas	0	0	1	0	0	0	1	0	0	0	1	0	0	1	0	0	0	0	0	0	0	0	0	0	0	0	0	1	0	0	0	0	0	0	0	0	0	0	0	0	0	0	0	0
444	gi|944802210	TonB-dependent receptor		subNCBInr1	Sphingomonas	0	0	1	0	0	0	1	0	0	0	1	0	0	1	0	0	0	0	0	0	0	0	1	0	0	0	0	0	0	1	1	0	0	0	0	0	0	0	0	0	0	0	0	1
445	gi|944613775	alpha-N-arabinofuranosidase		subNCBInr1	Sphingomonas	1	0	0	0	1	0	0	0	1	0	0	0	0	1	0	0	0	0	0	0	0	0	0	0	0	0	0	0	0	0	0	0	0	0	0	0	0	0	1	0	0	0	0	0
449	gi|755133389	NAD(P)-dependent oxidoreductase		subNCBInr1	Sphingomonas	0	0	2	1	0	0	2	1	0	0	2	1	0	1	0	0	0	0	0	0	0	0	0	0	0	0	0	0	0	0	0	0	1	1	0	0	0	0	0	0	0	0	0	0
453	gi|944800000	phosphoglycerate kinase		subNCBInr1	Sphingomonas	0	0	1	0	0	0	1	0	0	0	1	0	0	1	0	0	0	0	0	0	0	0	0	0	0	0	0	0	0	0	0	1	1	0	0	0	0	0	0	0	1	1	0	0
454	gi|494646741	MULTISPECIES: leucine dehydrogenase		subNCBInr1	Sphingomonas	0	0	1	0	0	0	1	0	0	0	1	0	0	1	0	0	0	0	0	0	0	0	0	0	0	0	0	0	0	0	0	0	1	0	0	0	0	0	0	0	0	0	0	0
455	gi|654589759	Tat pathway signal protein		subNCBInr1	Sphingomonas	0	0	1	0	0	0	1	0	0	0	1	0	0	1	1	0	0	0	0	0	0	0	1	0	0	0	1	0	0	0	0	0	0	0	1	1	1	0	1	0	1	0	1	1
458	gi|764360790	toxic anion resistance protein		subNCBInr1	Sphingomonas	0	0	1	0	0	0	1	0	0	0	1	0	0	1	0	0	1	0	1	0	0	1	0	1	0	0	0	0	0	0	0	0	0	1	0	0	0	0	0	0	0	0	1	0
459	gi|755134686	DNA-binding response regulator		subNCBInr1	Sphingomonas	0	0	2	0	0	0	2	0	0	0	2	0	0	0	1	0	0	0	0	0	0	0	1	0	0	0	0	0	0	0	0	0	0	0	0	0	0	0	0	0	0	0	0	0
460	gi|516603841	MULTISPECIES: HPr kinase		subNCBInr1	Sphingomonas	1	0	0	0	1	0	0	0	1	0	0	0	0	1	0	0	0	0	0	0	0	0	0	0	0	0	0	0	0	0	0	1	0	0	0	0	0	0	0	0	0	0	0	0
461	gi|944800090	hypothetical protein ASF14_10865		subNCBInr1	Sphingomonas	0	0	1	0	0	0	1	0	0	0	1	0	0	1	1	0	1	0	0	1	1	0	0	0	0	0	0	0	1	0	0	1	1	0	1	0	0	0	0	0	1	0	1	1
463	gi|755136498	hydroxyacid dehydrogenase	38311.7	subNCBInr1	Sphingomonas	0	0	0	1	0	0	0	1	0	0	0	1	0	0	0	0	0	0	0	0	0	0	0	0	0	0	0	0	0	0	0	0	1	0	0	0	0	0	0	0	0	0	0	0
464	gi|494646024	MULTISPECIES: elongation factor P		subNCBInr1	Sphingomonas	1	0	0	0	1	0	0	0	1	0	0	0	0	0	0	0	0	0	0	0	0	0	0	0	0	0	1	0	0	0	0	0	0	0	0	0	0	0	0	0	0	0	0	0
466	gi|496103726	MULTISPECIES: 50S ribosomal protein L22		subNCBInr1	Sphingomonas	1	0	0	0	1	0	0	0	1	0	0	0	0	0	0	0	1	0	1	0	0	0	0	1	0	0	0	0	0	0	0	0	0	0	0	0	0	0	0	0	0	0	0	0
467	gi|944611709	catalase		subNCBInr1	Sphingomonas	0	0	1	0	0	0	1	0	0	0	1	0	0	1	0	0	0	0	0	0	0	0	0	0	0	0	0	0	0	0	0	0	1	0	0	0	0	0	0	0	0	0	0	0
468	gi|826043655	F420-dependent NADP reductase	22394.8	subNCBInr1	Sphingomonas	0	0	0	0	0	0	0	0	0	0	0	1	0	1	0	0	0	0	0	0	0	0	0	0	0	0	0	0	0	0	0	0	1	1	0	0	0	0	0	0	1	0	0	0
470	gi|944799985	NADH-quinone oxidoreductase chain 13		subNCBInr1	Sphingomonas	0	0	1	0	0	0	1	0	0	0	1	0	0	1	0	0	0	0	0	0	0	0	0	0	0	0	0	0	0	0	0	0	1	0	0	0	0	0	0	0	0	0	0	0
471	gi|944806603	UDP-glucose 6-dehydrogenase		subNCBInr1	Sphingomonas	0	0	1	0	0	0	1	0	0	0	1	0	0	1	0	0	0	0	0	0	0	0	0	0	0	0	0	0	0	0	0	0	1	0	0	0	0	0	0	0	0	0	0	0
472	gi|944804826	DEAD/DEAH box helicase		subNCBInr1	Sphingomonas	1	0	0	0	1	0	0	0	1	0	0	0	0	1	0	0	1	1	0	0	1	0	0	0	0	0	0	0	0	0	0	0	0	0	0	0	0	0	0	0	0	0	0	1
473	gi|945118931	hypothetical protein ASG07_12975		subNCBInr1	Sphingomonas	0	0	1	0	0	0	1	0	0	0	1	0	1	1	1	1	0	0	1	1	0	0	1	1	0	1	0	1	0	0	0	1	0	1	0	0	0	0	0	0	0	0	1	0
474	gi|498088605	sigma-54-dependent Fis family transcriptional regulator		subNCBInr1	Sphingomonas	0	0	1	0	0	0	1	0	0	0	1	0	0	1	1	1	0	0	0	0	0	0	1	0	0	1	0	0	0	0	0	0	0	0	0	0	0	0	0	0	1	0	0	0
475	gi|494648954	MULTISPECIES: ATP synthase subunit delta		subNCBInr1	Sphingomonas	0	0	1	0	0	0	1	0	0	0	1	0	0	0	0	0	0	0	0	0	0	0	0	0	0	0	0	0	0	0	0	0	0	0	0	0	0	0	0	0	0	0	0	1
476	gi|755141122	50S ribosomal protein L2		subNCBInr1	Sphingomonas	0	1	0	0	0	1	0	0	0	1	0	0	0	1	0	0	1	0	1	0	0	0	0	1	0	0	0	0	0	0	0	0	0	0	0	0	0	0	0	0	0	0	0	0
477	gi|755133883	photosystem reaction center subunit H		subNCBInr1	Sphingomonas	0	0	1	0	0	0	1	0	0	0	1	0	0	1	1	1	0	0	0	0	0	0	0	0	0	1	0	0	0	0	0	0	0	0	0	0	0	0	0	0	0	0	0	0
478	gi|944806747	phosphoglyceromutase		subNCBInr1	Sphingomonas	0	0	2	0	0	0	2	0	0	0	2	0	0	1	0	0	0	0	0	0	0	0	0	0	0	0	0	0	0	0	0	1	1	0	0	0	0	0	0	0	1	1	0	0
482	gi|494648264	MULTISPECIES: argininosuccinate lyase		subNCBInr1	Sphingomonas	0	0	1	0	0	0	1	0	0	0	1	0	0	1	0	0	0	0	0	0	0	0	0	0	0	0	0	0	0	0	0	0	0	0	0	0	0	0	0	0	1	0	0	0
483	gi|497848221	pyruvate dehydrogenase		subNCBInr1	Sphingomonas	0	0	1	0	0	0	1	0	0	0	1	0	0	1	0	0	0	0	0	0	0	0	0	0	0	0	0	0	0	1	0	0	1	0	0	0	0	0	0	0	1	0	0	0
484	gi|494646582	MULTISPECIES: molybdopterin oxidoreductase		subNCBInr1	Sphingomonas	0	0	1	0	0	0	1	0	0	0	1	0	0	1	0	0	0	0	0	0	0	0	0	0	0	0	0	0	0	0	0	0	1	0	0	0	0	0	0	0	0	0	0	0
485	gi|944802288	hypothetical protein ASF14_06045		subNCBInr1	Sphingomonas	1	0	1	0	1	0	1	0	1	0	1	0	0	1	1	1	0	0	1	1	0	0	1	1	1	0	1	0	1	0	0	1	1	1	0	0	0	0	0	0	1	1	1	0
486	gi|494646698	MULTISPECIES: fructose 1,6-bisphosphatase		subNCBInr1	Sphingomonas	0	0	1	0	0	0	1	0	0	0	1	0	0	1	0	0	0	0	0	0	0	0	0	0	0	0	0	0	0	0	0	0	0	0	0	0	0	1	0	0	0	0	0	0
487	gi|755138504	cation acetate symporter		subNCBInr1	Sphingomonas	0	0	1	0	0	0	1	0	0	0	1	0	0	0	0	0	0	0	0	0	0	0	0	0	0	0	0	0	0	0	0	0	0	0	0	0	0	0	0	0	0	0	0	0
488	gi|944807141	aldose epimerase		subNCBInr1	Sphingomonas	1	0	0	0	1	0	0	0	1	0	0	0	0	1	0	0	0	0	0	0	0	0	0	0	0	0	0	0	0	0	0	0	0	0	0	0	0	0	0	0	0	1	0	0
489	gi|494649092	MULTISPECIES: ATPase AAA		subNCBInr1	Sphingomonas	0	0	2	0	0	0	2	0	0	0	2	0	0	1	0	0	1	0	0	0	0	0	0	0	1	0	0	0	1	1	0	0	0	0	0	0	1	1	0	0	0	0	1	1
490	gi|494963471	MULTISPECIES: phenylalanine--tRNA ligase subunit alpha		subNCBInr1	Sphingomonas	0	0	1	0	0	0	1	0	0	0	1	0	0	1	0	0	1	0	0	0	0	0	0	0	0	0	0	0	0	0	0	0	0	0	0	0	0	0	0	0	0	0	1	0
491	gi|659888430	sulfite reductase		subNCBInr1	Sphingomonas	0	0	1	0	0	0	1	0	0	0	1	0	0	0	0	0	0	0	0	0	0	0	0	0	0	0	0	0	0	0	0	0	0	0	0	0	0	0	0	0	0	0	0	0
492	gi|944808056	carbohydrate kinase		subNCBInr1	Sphingomonas	0	0	1	0	0	0	1	0	0	0	1	0	0	1	0	0	0	0	0	0	0	0	0	0	0	0	0	0	0	0	0	1	0	0	0	0	0	0	0	0	0	0	0	0
496	gi|494647363	MULTISPECIES: 2-keto-4-pentenoate hydratase		subNCBInr1	Sphingomonas	0	0	2	0	0	0	2	0	0	0	2	0	0	1	0	0	0	0	0	0	0	0	0	1	0	0	0	0	0	0	0	0	1	1	0	0	1	0	0	0	0	1	1	0
497	gi|917542980	hypothetical protein		subNCBInr1	Sphingomonas	0	0	1	0	0	0	1	0	0	0	1	0	1	1	1	0	0	0	0	0	1	0	0	0	0	1	1	0	1	0	0	0	1	1	0	0	0	0	0	0	0	0	1	0
498	gi|755135250	organic hydroperoxide resistance protein	14513.2	subNCBInr1	Sphingomonas	0	0	0	1	0	0	0	1	0	0	0	1	0	1	0	0	0	0	0	0	0	1	0	0	0	0	0	0	0	0	0	0	0	0	0	0	0	0	0	0	0	0	0	0
499	gi|723384082	putative acid phosphatase		subNCBInr1	Sphingomonas	0	0	1	0	0	0	1	0	0	0	1	0	0	1	1	0	1	1	0	0	0	0	0	0	0	0	0	0	1	0	0	0	1	0	1	0	0	0	1	0	1	1	1	0
500	gi|944805746	peptidoglycan-binding protein		subNCBInr1	Sphingomonas	0	0	1	0	0	0	1	0	0	0	1	0	0	1	0	0	0	0	0	1	0	0	1	0	0	0	0	0	1	0	0	1	0	1	1	0	0	0	0	0	0	0	0	0
501	gi|944808292	XRE family transcriptional regulator		subNCBInr1	Sphingomonas	0	0	1	0	0	0	1	0	0	0	1	0	0	1	1	1	0	0	0	0	0	0	1	0	0	0	0	0	0	0	0	0	0	0	0	0	0	0	0	0	0	0	0	0
502	gi|723386524	putative beta-galactosidase		subNCBInr1	Sphingomonas	1	0	0	0	1	0	0	0	1	0	0	0	0	1	0	0	0	0	0	0	0	0	0	0	0	0	0	0	0	0	0	0	0	0	0	0	0	0	1	0	0	0	0	0
503	gi|494645265	MULTISPECIES: hemolysin D		subNCBInr1	Sphingomonas	0	0	1	0	0	0	1	0	0	0	1	0	0	1	0	0	0	0	0	0	0	0	0	0	0	0	0	0	0	0	0	0	0	0	0	0	0	0	0	0	0	0	0	0
505	gi|944807791	peptidylprolyl isomerase		subNCBInr1	Sphingomonas	0	0	2	0	0	0	2	0	0	0	2	0	0	1	0	0	0	0	0	0	0	0	0	0	0	0	0	0	0	0	0	0	0	0	0	0	0	0	0	0	0	1	0	0
506	gi|494647433	MULTISPECIES: UDP-N-acetylmuramate--alanine ligase		subNCBInr1	Sphingomonas	0	0	1	0	0	0	1	0	0	0	1	0	0	1	0	0	0	0	0	0	0	0	0	0	0	0	0	0	0	0	0	0	0	0	0	0	0	0	0	0	0	0	1	0
507	gi|148503043	hypothetical protein Swit_5185		subNCBInr1	Sphingomonas	0	0	1	0	0	0	1	0	0	0	1	0	0	1	1	1	1	0	0	1	0	0	0	0	1	0	0	0	1	1	0	0	1	1	1	0	1	0	1	0	0	0	0	0
508	gi|944807172	multidrug transporter		subNCBInr1	Sphingomonas	1	0	0	0	1	0	0	0	1	0	0	0	0	1	1	1	0	0	0	0	0	0	0	0	0	1	0	1	0	0	0	0	0	1	1	1	0	0	0	1	0	0	0	1
510	gi|494645468	MULTISPECIES: phosphogluconate dehydratase		subNCBInr1	Sphingomonas	0	0	1	0	0	0	1	0	0	0	1	0	0	1	0	0	0	0	0	0	0	0	0	0	0	0	0	0	0	0	0	0	1	0	0	0	0	0	0	0	1	0	0	0
511	gi|517062427	MULTISPECIES: peptidase C14		subNCBInr1	Sphingomonas	0	0	1	0	0	0	1	0	0	0	1	0	0	0	0	0	0	0	0	0	0	0	0	0	0	0	0	0	0	0	0	0	0	0	0	0	0	0	0	0	0	0	0	0
513	gi|516602987	hypothetical protein		subNCBInr1	Sphingomonas	0	0	1	0	0	0	1	0	0	0	1	0	0	1	0	0	0	0	0	0	0	0	0	0	0	0	0	0	0	0	0	1	0	1	0	0	0	0	0	0	0	1	1	0
515	gi|494646261	MULTISPECIES: anthranilate synthase subunit I		subNCBInr1	Sphingomonas	0	0	1	0	0	0	1	0	0	0	1	0	0	0	0	0	0	0	0	0	0	0	0	0	0	0	0	0	0	0	0	0	0	0	0	0	0	0	0	0	1	0	0	0
517	gi|494648201	MULTISPECIES: 50S ribosomal protein L30		subNCBInr1	Sphingomonas	0	0	1	0	0	0	1	0	0	0	1	0	0	0	0	0	0	0	1	0	0	0	0	1	0	0	0	0	0	0	0	0	0	0	0	0	0	0	0	0	0	0	0	0
518	gi|944802265	peptidylprolyl isomerase		subNCBInr1	Sphingomonas	0	0	1	0	0	0	1	0	0	0	1	0	0	1	0	0	0	0	0	0	0	0	0	0	0	0	0	0	0	0	0	0	0	0	0	0	0	0	0	0	0	1	0	0
519	gi|494645856	MULTISPECIES: histidinol dehydrogenase		subNCBInr1	Sphingomonas	0	0	1	0	0	0	1	0	0	0	1	0	0	1	0	0	0	0	0	0	0	0	0	0	0	0	0	0	0	0	0	0	1	0	0	0	0	0	0	0	0	0	0	0
520	gi|755132972	NADH dehydrogenase		subNCBInr1	Sphingomonas	0	0	1	0	0	0	1	0	0	0	1	0	0	1	0	0	0	0	0	0	0	0	0	0	0	0	0	0	0	0	0	0	1	0	0	0	0	0	0	0	0	0	0	0
522	gi|494958488	MULTISPECIES: catalase/hydroperoxidase HPI(I)		subNCBInr1	Sphingomonas	1	0	0	0	1	0	0	0	1	0	0	0	0	1	0	0	0	0	0	0	0	0	0	0	0	0	0	0	0	0	0	0	1	0	0	0	0	0	0	0	0	0	0	0
523	gi|494648200	peptidase M1		subNCBInr1	Sphingomonas	0	0	1	0	0	0	1	0	0	0	1	0	0	1	0	0	1	0	0	0	0	0	0	0	0	0	0	0	1	0	0	0	0	0	0	0	0	0	0	0	0	0	0	0
524	gi|612098925	Isochorismatase family protein		subNCBInr1	Sphingomonas	1	0	0	0	1	0	0	0	1	0	0	0	0	1	0	0	0	0	0	0	0	0	0	0	0	0	0	0	0	0	0	0	0	0	0	0	0	0	0	1	0	0	0	0
525	gi|723384998	putative glycosidase		subNCBInr1	Sphingomonas	0	0	1	0	0	0	1	0	0	0	1	0	0	1	0	0	0	0	0	0	0	0	0	0	0	0	0	0	0	0	0	0	0	0	0	0	0	0	1	0	0	0	0	0
526	gi|494647211	MULTISPECIES: glutamyl-tRNA(Gln) amidotransferase		subNCBInr1	Sphingomonas	0	0	1	0	0	0	1	0	0	0	1	0	0	1	0	0	0	0	0	0	0	0	0	0	0	0	0	0	0	0	0	0	0	0	0	0	0	0	0	1	0	0	1	0
527	gi|494648138	MULTISPECIES: hypothetical protein		subNCBInr1	Sphingomonas	0	0	1	0	0	0	1	0	0	0	1	0	0	1	0	0	0	0	0	0	0	0	0	1	0	0	0	0	0	0	0	1	1	1	0	0	0	0	0	0	1	1	0	0
530	gi|494646843	MULTISPECIES: acetyl-coenzyme A synthetase		subNCBInr1	Sphingomonas	1	0	0	0	1	0	0	0	1	0	0	0	0	1	0	0	0	0	0	0	0	0	0	0	0	0	0	0	0	0	0	0	0	0	0	0	0	0	0	0	0	0	1	0
532	gi|498230951	phosphoglyceromutase		subNCBInr1	Sphingomonas	0	0	1	0	0	0	1	0	0	0	1	0	0	1	0	0	0	0	0	0	0	0	0	0	0	0	0	0	0	0	0	1	1	0	0	0	0	0	0	0	1	1	0	0
533	gi|494646299	MULTISPECIES: inositol monophosphatase		subNCBInr1	Sphingomonas	1	0	0	0	1	0	0	0	1	0	0	0	0	1	0	0	0	0	0	0	0	0	0	0	0	0	0	0	0	0	0	0	0	0	0	0	0	1	0	0	0	0	0	0
537	gi|739680468	hypothetical protein		subNCBInr1	Sphingomonas	0	0	1	0	0	0	1	0	0	0	1	0	0	1	1	0	1	0	1	1	0	0	1	1	0	0	1	0	0	0	0	1	1	0	0	0	0	0	0	0	0	0	0	0
538	gi|755136495	cytochrome C oxidase subunit I		subNCBInr1	Sphingomonas	0	0	1	0	0	0	1	0	0	0	1	0	0	1	0	0	0	0	0	0	0	0	0	0	0	0	0	0	0	0	0	0	1	0	0	0	0	0	0	0	0	0	0	0
540	gi|494647802	MULTISPECIES: molecular chaperone GroES		subNCBInr1	Sphingomonas	0	0	1	0	0	0	1	0	0	0	1	0	0	1	0	0	0	0	0	0	0	0	0	0	0	0	0	0	0	0	0	0	0	0	0	0	0	0	0	0	0	0	0	0
541	gi|494645713	MULTISPECIES: fumarate hydratase		subNCBInr1	Sphingomonas	0	1	0	0	0	1	0	0	0	1	0	0	0	1	1	0	0	0	0	1	0	0	1	0	0	0	0	0	0	0	0	1	0	0	0	0	0	0	0	0	1	1	0	0
543	gi|494649206	MULTISPECIES: succinate dehydrogenase iron-sulfur subunit		subNCBInr1	Sphingomonas	0	0	1	0	0	0	1	0	0	0	1	0	0	1	0	0	0	0	0	0	0	0	0	0	0	0	0	0	0	0	0	0	1	0	0	0	0	0	0	0	0	0	0	0
544	gi|494648198	MULTISPECIES: amino acid permease		subNCBInr1	Sphingomonas	1	0	0	0	1	0	0	0	1	0	0	0	0	1	0	0	0	0	0	0	0	0	0	0	0	0	0	0	0	0	0	0	0	0	0	0	0	1	0	0	0	0	0	0
545	gi|332014184	RNA polymerase sigma factor RpoD		subNCBInr1	Sphingomonas	0	0	1	0	0	0	1	0	0	0	1	0	1	1	1	1	0	0	0	0	0	0	0	0	0	0	0	0	0	0	0	0	0	0	0	0	0	0	0	0	0	0	0	0
546	gi|518672038	elongation factor P		subNCBInr1	Sphingomonas	1	0	0	0	1	0	0	0	1	0	0	0	0	0	0	0	0	0	0	0	0	0	0	0	0	0	1	0	0	0	0	0	0	0	0	0	0	0	0	0	0	0	0	0
547	gi|728823610	lactoylglutathione lyase		subNCBInr1	Sphingomonas	0	0	1	0	0	0	1	0	0	0	1	0	0	1	0	0	0	0	0	0	0	0	0	0	0	0	0	0	0	0	0	1	1	0	0	0	0	0	0	0	1	1	0	0
548	gi|944800535	hypothetical protein ASF14_07040		subNCBInr1	Sphingomonas	1	0	0	0	1	0	0	0	1	0	0	0	0	1	0	0	0	0	0	0	0	0	1	0	0	0	0	0	0	0	1	0	0	0	0	0	0	1	1	0	0	1	0	0
550	gi|723386555	hypothetical protein SP5_017_00230		subNCBInr1	Sphingomonas	0	0	1	0	0	0	1	0	0	0	1	0	1	1	1	0	1	0	0	1	1	0	1	1	1	1	0	0	1	0	0	1	1	1	1	0	0	0	0	0	0	0	0	1
551	gi|755139739	transcriptional regulator HU subunit alpha		subNCBInr1	Sphingomonas	0	0	1	0	0	0	1	0	0	0	1	0	0	0	1	0	0	0	0	0	0	0	0	0	0	0	0	0	0	0	0	0	0	0	0	0	0	0	0	0	0	0	0	0
552	gi|494647191	MULTISPECIES: SWIB/MDM2 domain protein		subNCBInr1	Sphingomonas	0	0	1	0	0	0	1	0	0	0	1	0	1	1	1	1	0	0	0	0	0	0	0	0	0	0	0	0	0	0	0	0	0	0	0	0	0	0	0	0	0	1	0	0
553	gi|494649079	MULTISPECIES: bifunctional phosphoribosylaminoimidazolecarboxamide formyltransferase/inosine monophosphate cyclohydrolase		subNCBInr1	Sphingomonas	0	0	1	0	0	0	1	0	0	0	1	0	0	1	0	0	0	0	0	0	0	0	0	0	0	0	0	0	0	0	0	0	0	0	0	0	0	0	0	1	0	0	0	0
556	gi|332014274	hypothetical protein SUS17_1035		subNCBInr1	Sphingomonas	0	0	1	0	0	0	1	0	0	0	1	0	0	1	0	0	0	0	0	0	0	0	0	0	0	0	0	0	1	0	0	0	0	0	0	0	0	0	1	0	0	0	0	0
557	gi|944800610	general stress protein CsbD		subNCBInr1	Sphingomonas	0	0	1	0	0	0	1	0	0	0	1	0	0	1	0	0	1	0	0	0	0	0	0	0	0	0	0	0	0	0	0	0	0	0	0	0	0	0	0	0	0	0	0	0
558	gi|944804990	hypothetical protein ASF14_04810		subNCBInr1	Sphingomonas	0	0	1	0	0	0	1	0	0	0	1	0	0	1	1	1	1	0	1	1	0	0	0	1	1	0	1	0	0	0	0	0	1	0	0	0	0	0	0	0	0	0	1	0
560	gi|755119108	autotransporter protein		subNCBInr1	Sphingomonas	1	0	0	0	1	0	0	0	1	0	0	0	0	1	0	0	0	0	0	0	0	1	0	0	0	0	0	0	0	0	0	0	0	0	0	0	0	0	0	0	0	0	0	0
561	gi|500997086	MULTISPECIES: transcriptional regulator		subNCBInr1	Sphingomonas	0	0	1	0	0	0	1	0	0	0	1	0	0	1	1	1	0	0	0	0	0	0	1	0	0	0	0	0	0	0	0	1	0	0	0	0	0	0	0	0	0	0	0	0
562	gi|944604732	amino acid dehydrogenase		subNCBInr1	Sphingomonas	0	0	1	0	0	0	1	0	0	0	1	0	0	1	0	0	0	0	0	0	0	0	0	0	0	0	0	0	0	0	0	0	1	0	0	0	0	0	0	0	0	0	0	0
[truncated: 218 more rows]
[truncated: 116 more columns]

## Sheet: Table S3
Table S3. GO slim term quantification per genus and sample, using Normalized Gene Ontology Abundance Factor (NGOAF)																				-1.30103
[truncated: 137 more rows]

[truncated: 1 more sheets: Table S4]
